# Supplementary material for: The pathogenic T42A mutation in SHP2 rewires the interaction specificity of its N-terminal regulatory domain
Source: bioRxiv. 2024 Apr 9:2023.07.10.548257. Originally published 2023 Jul 10. Preprint. [Version 4] doi: 10.1101/2023.07.10.548257 (PMC10369915; doi:10.1101/2023.07.10.548257)
Supplement: Supplement 4 — Table S3. Enrichment scores from peptide display screens for all SH2 domains against the Human pTyr and pTyr-Var Libraries. [file media-4.xlsx]

## Sheet: Table S3
Library	Index	Name	Gene	Phosphosite	Mutation	Y-to-A / Y-to-F	Sequence	-7	-6	-5	-4	-3	-2	-1	0	1	2	3	4	5	6	7	# of Ys	N-WT-Ave	N-WT-stdev	N-T42A-Ave	N-T42A-stdev	N-L43F-Ave	N-L43F-stdev	N-T52S-Ave	N-T52S-stdev	C-WT-Ave	C-WT-stdev	C-E139D-Ave	C-E139D-stdev	>3.2 -->	N-WT-Ave	N-T42A-Ave	N-L43F-Ave	N-T52S-Ave	C-WT-Ave	C-E139D-Ave
Human pTyr	1	1433E_HUMAN_131	1433E	Y131			MKGDYHRYLAEFATG	M	K	G	D	Y	H	R	Y	L	A	E	F	A	T	G	2	0.826856	0.202698	0.812167	0.0335822	0.883938	0.210708	0.950792	0.107586	0.878649	0.130324	0.911021	0.127582		FALSE	FALSE	FALSE	FALSE	FALSE	FALSE
Human pTyr	2	1433E_HUMAN_131_YA	1433E	Y131		YA	MKGDAHRYLAEFATG	M	K	G	D	A	H	R	Y	L	A	E	F	A	T	G	1	0.778767	0.0925496	0.801279	0.138448	0.741838	0.117915	0.71008	0.0359385	0.661292	0.108596	0.773846	0.10866		FALSE	FALSE	FALSE	FALSE	FALSE	FALSE
Human pTyr	3	1433G_HUMAN_133	1433G	Y133			MKGDYYRYLAEVATG	M	K	G	D	Y	Y	R	Y	L	A	E	V	A	T	G	3	0.857158	0.205393	0.833038	0.148338	0.786706	0.176914	0.85873	0.0161606	0.777018	0.0475062	0.839335	0.105236		FALSE	FALSE	FALSE	FALSE	FALSE	FALSE
Human pTyr	4	1433G_HUMAN_133_YA	1433G	Y133		YA	MKGDAARYLAEVATG	M	K	G	D	A	A	R	Y	L	A	E	V	A	T	G	1	0.935611	0.0750997	0.899667	0.144168	0.977916	0.0785048	1.07475	0.0385096	0.898164	0.161432	1.07674	0.133852		FALSE	FALSE	FALSE	FALSE	FALSE	FALSE
Human pTyr	5	1A01_HUMAN_344	1A01	Y344			SDRKGGSYTQAASSD	S	D	R	K	G	G	S	Y	T	Q	A	A	S	S	D	1	0.772805	0.130672	0.740989	0.0299315	0.639315	0.0515267	0.774012	0.0790874	0.7595	0.0709709	0.809231	0.0772536		FALSE	FALSE	FALSE	FALSE	FALSE	FALSE
Human pTyr	6	1A80_HUMAN_344	1A80	Y344			SVRKGGSYSQAASSD	S	V	R	K	G	G	S	Y	S	Q	A	A	S	S	D	1	0.493428	0.136369	0.61499	0.186198	0.621996	0.14017	0.662067	0.124034	0.556784	0.12612	0.636546	0.12544		FALSE	FALSE	FALSE	FALSE	FALSE	FALSE
Human pTyr	7	2ABB_HUMAN_295	2ABB	Y295			KFSHSGRYIMTRDYL	K	F	S	H	S	G	R	Y	I	M	T	R	D	Y	L	2	4.43031	2.28798	3.10089	0.807362	3.10518	0.587717	3.62638	1.64639	3.51912	0.967857	3.45576	0.762973		TRUE	FALSE	FALSE	TRUE	TRUE	TRUE
Human pTyr	8	2ABB_HUMAN_295_YA	2ABB	Y295		YA	KFSHSGRYIMTRDAL	K	F	S	H	S	G	R	Y	I	M	T	R	D	A	L	1	3.84768	1.90559	3.04943	0.374465	2.87	0.261997	3.22418	1.15888	3.11783	0.600732	2.98983	0.629339		TRUE	FALSE	FALSE	TRUE	FALSE	FALSE
Human pTyr	9	2ABD_HUMAN_305	2ABD	Y305			KFSHSGRYMMTRDYL	K	F	S	H	S	G	R	Y	M	M	T	R	D	Y	L	2	4.06234	2.04403	3.00606	0.82688	2.96101	0.532965	3.54211	1.53013	3.50059	0.700878	2.82275	0.760133		TRUE	FALSE	FALSE	TRUE	TRUE	FALSE
Human pTyr	10	2ABD_HUMAN_305_YA	2ABD	Y305		YA	KFSHSGRYMMTRDAL	K	F	S	H	S	G	R	Y	M	M	T	R	D	A	L	1	3.92143	1.64403	3.06345	0.551207	2.93106	0.47611	3.37827	1.09683	3.06198	0.484821	2.97987	0.824668		TRUE	FALSE	FALSE	TRUE	FALSE	FALSE
Human pTyr	11	3BP2_HUMAN_174	3BP2	Y174			YPTDNEDYEHDDEDD	Y	P	T	D	N	E	D	Y	E	H	D	D	E	D	D	2	1.14501	0.660232	1.04106	0.477831	1.09795	0.370692	1.03495	0.486665	0.972768	0.467231	1.06514	0.479734		FALSE	FALSE	FALSE	FALSE	FALSE	FALSE
Human pTyr	12	3BP2_HUMAN_174_YA	3BP2	Y174		YA	APTDNEDYEHDDEDD	A	P	T	D	N	E	D	Y	E	H	D	D	E	D	D	1	1.31035	1.03181	0.950834	0.549907	0.985203	0.672834	0.752436	0.379162	0.889405	0.472907	0.913128	0.458265		FALSE	FALSE	FALSE	FALSE	FALSE	FALSE
Human pTyr	13	3BP2_HUMAN_448	3BP2	Y448			GDDSDEDYEKVPLPN	G	D	D	S	D	E	D	Y	E	K	V	P	L	P	N	1	1.17283	0.362911	0.824502	0.211487	0.967431	0.116055	1.03219	0.272487	0.964211	0.30368	1.10045	0.240056		FALSE	FALSE	FALSE	FALSE	FALSE	FALSE
Human pTyr	14	41_HUMAN_222	41	Y222			SLLDDTVYECVVEKH	S	L	L	D	D	T	V	Y	E	C	V	V	E	K	H	1	1.10825	0.185202	1.06625	0.174402	1.07651	0.142229	1.25984	0.122918	0.977731	0.0844712	1.14354	0.0611678		FALSE	FALSE	FALSE	FALSE	FALSE	FALSE
Human pTyr	15	A17_VAR67_203	A17	Y203			NSLNTDDYGGGGGGG	N	S	L	N	T	D	D	Y	G	G	G	G	G	G	G	1	0.640115	0.17895	0.490107	0.114803	0.533829	0.178476	0.53053	0.180401	0.577346	0.192151	0.564906	0.045521		FALSE	FALSE	FALSE	FALSE	FALSE	FALSE
Human pTyr	16	A36_VAR67_112	A36	Y112			APSTEHIYDSVAGST	A	P	S	T	E	H	I	Y	D	S	V	A	G	S	T	1	0.594908	0.109297	0.459294	0.076606	0.667112	0.283358	0.558437	0.0717308	0.529272	0.132002	0.581249	0.0989044		FALSE	FALSE	FALSE	FALSE	FALSE	FALSE
Human pTyr	17	A36_VAR67_132	A36	Y132			DCNEQTIYQNTTVIN	D	C	N	E	Q	T	I	Y	Q	N	T	T	V	I	N	1	1.04638	0.180809	0.877961	0.237988	0.854224	0.214332	0.978041	0.310695	0.896574	0.244523	1.04014	0.201446		FALSE	FALSE	FALSE	FALSE	FALSE	FALSE
Human pTyr	18	A4_HUMAN_497	A4	Y497			VFNMLKKYVRAEQKD	V	F	N	M	L	K	K	Y	V	R	A	E	Q	K	D	1	1.88863	0.473217	1.45946	0.399687	1.35545	0.359834	1.61004	0.39382	1.48103	0.460878	1.79246	0.559369		FALSE	FALSE	FALSE	FALSE	FALSE	FALSE
Human pTyr	19	A4_HUMAN_757	A4	Y757			SKMQQNGYENPTYKF	S	K	M	Q	Q	N	G	Y	E	N	P	T	Y	K	F	2	1.23579	0.237049	0.825985	0.0852849	0.893313	0.185785	0.927221	0.0802539	0.990973	0.0954977	0.963655	0.0267417		FALSE	FALSE	FALSE	FALSE	FALSE	FALSE
Human pTyr	20	A4_HUMAN_757_YA	A4	Y757		YA	SKMQQNGYENPTAKF	S	K	M	Q	Q	N	G	Y	E	N	P	T	A	K	F	1	0.999699	0.0852161	0.972302	0.0768508	0.893854	0.0888716	0.992853	0.119788	0.796353	0.0925098	0.863928	0.0482098		FALSE	FALSE	FALSE	FALSE	FALSE	FALSE
Human pTyr	21	AAK1_HUMAN_234	AAK1	Y234			APEMVNLYSGKIITT	A	P	E	M	V	N	L	Y	S	G	K	I	I	T	T	1	0.611224	0.133458	0.73626	0.395333	0.509712	0.278983	0.694167	0.134084	0.748201	0.150335	1.04228	0.436596		FALSE	FALSE	FALSE	FALSE	FALSE	FALSE
Human pTyr	22	AATM_HUMAN_96	AATM	Y96			AKNLDKEYLPIGGLA	A	K	N	L	D	K	E	Y	L	P	I	G	G	L	A	1	0.774623	0.139346	0.965492	0.128776	0.704056	0.0813337	0.924457	0.220448	0.677345	0.119343	0.682159	0.122374		FALSE	FALSE	FALSE	FALSE	FALSE	FALSE
Human pTyr	23	ABCB7_HUMAN_340	ABCB7	Y340			AIDSLLNYETVKYFN	A	I	D	S	L	L	N	Y	E	T	V	K	Y	F	N	2	0.773976	0.0271669	0.776076	0.0666967	0.856658	0.210343	0.836996	0.26477	0.883242	0.128294	0.684102	0.147902		FALSE	FALSE	FALSE	FALSE	FALSE	FALSE
Human pTyr	24	ABCB7_HUMAN_340_YA	ABCB7	Y340		YA	AIDSLLNYETVKAFN	A	I	D	S	L	L	N	Y	E	T	V	K	A	F	N	1	0.579713	0.142734	0.573286	0.157857	0.626288	0.184846	0.592203	0.116413	0.573207	0.116073	0.579021	0.057947		FALSE	FALSE	FALSE	FALSE	FALSE	FALSE
Human pTyr	25	ABI1_HUMAN_455	ABI1	Y455			IEKVVAIYDYTKDKD	I	E	K	V	V	A	I	Y	D	Y	T	K	D	K	D	2	0.703175	0.0563175	0.851054	0.154386	0.854028	0.28927	0.98364	0.289606	0.80199	0.284052	1.04756	0.410628		FALSE	FALSE	FALSE	FALSE	FALSE	FALSE
Human pTyr	26	ABI1_HUMAN_455_YA	ABI1	Y455		YA	IEKVVAIYDATKDKD	I	E	K	V	V	A	I	Y	D	A	T	K	D	K	D	1	0.995228	0.159799	0.933141	0.0123883	0.887939	0.179117	0.927488	0.232639	0.784903	0.0135225	0.870558	0.0994028		FALSE	FALSE	FALSE	FALSE	FALSE	FALSE
Human pTyr	27	ABI1_HUMAN_53	ABI1	Y53			ALEETKAYTTQSLAS	A	L	E	E	T	K	A	Y	T	T	Q	S	L	A	S	1	0.6421	0.0634475	0.564141	0.0680234	0.552251	0.0124331	0.548527	0.111885	0.5691	0.0930988	0.502626	0.0510855		FALSE	FALSE	FALSE	FALSE	FALSE	FALSE
Human pTyr	28	ABL1_HUMAN_128	ABL1	Y128			SLEKHSWYHGPVSRN	S	L	E	K	H	S	W	Y	H	G	P	V	S	R	N	1	1.07479	0.191775	0.807077	0.163788	0.85	0.166475	1.01921	0.2805	1.08079	0.145298	0.910581	0.372209		FALSE	FALSE	FALSE	FALSE	FALSE	FALSE
Human pTyr	29	ABL1_HUMAN_139	ABL1	Y139			VSRNAAEYLLSSGIN	V	S	R	N	A	A	E	Y	L	L	S	S	G	I	N	1	0.681879	0.142339	0.495783	0.0922418	0.581488	0.178026	0.591653	0.147858	0.537373	0.0551585	0.552129	0.0141179		FALSE	FALSE	FALSE	FALSE	FALSE	FALSE
Human pTyr	30	ABL1_HUMAN_185	ABL1	Y185			TASDGKLYVSSESRF	T	A	S	D	G	K	L	Y	V	S	S	E	S	R	F	1	0.560039	0.0402341	0.732698	0.130408	0.696916	0.183325	0.661864	0.0917558	0.527082	0.0557856	0.644022	0.186585		FALSE	FALSE	FALSE	FALSE	FALSE	FALSE
Human pTyr	31	ABL1_HUMAN_215	ABL1	Y215			GLITTLHYPAPKRNK	G	L	I	T	T	L	H	Y	P	A	P	K	R	N	K	1	0.75566	0.380993	0.867064	0.339244	0.893043	0.424097	0.93249	0.443774	0.961058	0.496705	0.926229	0.417263		FALSE	FALSE	FALSE	FALSE	FALSE	FALSE
Human pTyr	32	ABL1_HUMAN_226	ABL1	Y226			KRNKPTVYGVSPNYD	K	R	N	K	P	T	V	Y	G	V	S	P	N	Y	D	2	1.03296	0.0316498	0.995681	0.14431	0.990413	0.0595096	0.983764	0.134321	0.923663	0.038898	0.904387	0.144711		FALSE	FALSE	FALSE	FALSE	FALSE	FALSE
Human pTyr	33	ABL1_HUMAN_226_YA	ABL1	Y226		YA	KRNKPTVYGVSPNAD	K	R	N	K	P	T	V	Y	G	V	S	P	N	A	D	1	0.854167	0.219559	0.830479	0.190049	0.804622	0.219631	0.805101	0.150623	0.819872	0.158585	0.921562	0.337949		FALSE	FALSE	FALSE	FALSE	FALSE	FALSE
Human pTyr	34	ABL1_HUMAN_257	ABL1	Y257			GGQYGEVYEGVWKKY	G	G	Q	Y	G	E	V	Y	E	G	V	W	K	K	Y	3	0.487572	0.15957	0.598338	0.111162	0.749931	0.370946	0.581468	0.21451	0.658351	0.362961	0.585392	0.286179		FALSE	FALSE	FALSE	FALSE	FALSE	FALSE
Human pTyr	35	ABL1_HUMAN_257_YA	ABL1	Y257		YA	GGQAGEVYEGVWKKA	G	G	Q	A	G	E	V	Y	E	G	V	W	K	K	A	1	0.448813	0.131243	0.420295	0.194217	0.660801	0.250469	0.685236	0.313819	0.515746	0.214609	0.94794	0.615463		FALSE	FALSE	FALSE	FALSE	FALSE	FALSE
Human pTyr	36	ABL1_HUMAN_413	ABL1	Y413			TAPESLAYNKFSIKS	T	A	P	E	S	L	A	Y	N	K	F	S	I	K	S	1	1.06907	0.54068	0.927943	0.242634	1.02055	0.485046	1.02128	0.123289	0.925927	0.163573	1.12993	0.264247		FALSE	FALSE	FALSE	FALSE	FALSE	FALSE
Human pTyr	37	ABL2_HUMAN_139	ABL2	Y139			EKLRVLGYNQNGEWS	E	K	L	R	V	L	G	Y	N	Q	N	G	E	W	S	1	0.816129	0.134221	0.555338	0.0487343	0.606756	0.0905042	0.748212	0.0690435	0.545357	0.118303	0.824921	0.163054		FALSE	FALSE	FALSE	FALSE	FALSE	FALSE
Human pTyr	38	ABL2_HUMAN_174	ABL2	Y174			SLEKHSWYHGPVSRS	S	L	E	K	H	S	W	Y	H	G	P	V	S	R	S	1	1.39797	0.468441	0.792642	0.231097	1.07065	0.339531	0.940589	0.35671	1.64128	1.07233	0.980002	0.361894		FALSE	FALSE	FALSE	FALSE	FALSE	FALSE
Human pTyr	39	ABL2_HUMAN_185	ABL2	Y185			VSRSAAEYLLSSLIN	V	S	R	S	A	A	E	Y	L	L	S	S	L	I	N	1	1.09629	0.268736	0.84477	0.211485	0.953822	0.296043	1.15553	0.198686	0.929498	0.299785	1.0437	0.159584		FALSE	FALSE	FALSE	FALSE	FALSE	FALSE
Human pTyr	40	ABL2_HUMAN_231	ABL2	Y231			TTADGKVYVTAESRF	T	T	A	D	G	K	V	Y	V	T	A	E	S	R	F	1	0.913434	0.283449	0.68589	0.0777959	0.831751	0.21616	0.674224	0.17478	0.664226	0.102155	0.896476	0.217606		FALSE	FALSE	FALSE	FALSE	FALSE	FALSE
Human pTyr	41	ABL2_HUMAN_261	ABL2	Y261			GLVTTLHYPAPKCNK	G	L	V	T	T	L	H	Y	P	A	P	K	C	N	K	1	1.29794	0.0978732	1.05156	0.229841	0.895534	0.0553952	1.09711	0.110885	0.948844	0.16027	1.33163	0.422128		FALSE	FALSE	FALSE	FALSE	FALSE	FALSE
Human pTyr	42	ABL2_HUMAN_272	ABL2	Y272			KCNKPTVYGVSPIHD	K	C	N	K	P	T	V	Y	G	V	S	P	I	H	D	1	0.964108	0.194511	0.970104	0.245278	0.818309	0.262399	0.97355	0.26924	0.965864	0.343265	0.945733	0.240631		FALSE	FALSE	FALSE	FALSE	FALSE	FALSE
Human pTyr	43	ABL2_HUMAN_303	ABL2	Y303			GGQYGEVYVGVWKKY	G	G	Q	Y	G	E	V	Y	V	G	V	W	K	K	Y	3	0.860066	0.138898	0.882875	0.222355	0.79281	0.188565	0.76095	0.154406	0.652978	0.186449	0.783953	0.25465		FALSE	FALSE	FALSE	FALSE	FALSE	FALSE
Human pTyr	44	ABL2_HUMAN_303_YA	ABL2	Y303		YA	GGQAGEVYVGVWKKA	G	G	Q	A	G	E	V	Y	V	G	V	W	K	K	A	1	0.639598	0.0870486	0.665452	0.21228	0.766451	0.141154	0.981725	0.268568	0.572599	0.292294	0.9363	0.344455		FALSE	FALSE	FALSE	FALSE	FALSE	FALSE
Human pTyr	45	ABL2_HUMAN_459	ABL2	Y459			TAPESLAYNTFSIKS	T	A	P	E	S	L	A	Y	N	T	F	S	I	K	S	1	0.769405	0.145149	0.577949	0.0949372	0.697851	0.0918812	0.637312	0.0510969	0.688942	0.04016	0.683384	0.177004		FALSE	FALSE	FALSE	FALSE	FALSE	FALSE
Human pTyr	46	ABL2_HUMAN_568	ABL2	Y568			SSSSVVPYLPRLPIL	S	S	S	S	V	V	P	Y	L	P	R	L	P	I	L	1	0.6874	0.130517	0.64102	0.0309565	0.599044	0.038052	0.7374	0.0596451	0.635931	0.128974	0.729776	0.105356		FALSE	FALSE	FALSE	FALSE	FALSE	FALSE
Human pTyr	47	ABL2_HUMAN_683	ABL2	Y683			ENQPHKKYELTGNFS	E	N	Q	P	H	K	K	Y	E	L	T	G	N	F	S	1	1.35613	0.508594	0.785617	0.152698	0.993625	0.27224	1.28233	0.390181	1.00189	0.150206	0.791107	0.0775104		FALSE	FALSE	FALSE	FALSE	FALSE	FALSE
Human pTyr	48	ABL2_HUMAN_718	ABL2	Y718			NLVPPKCYGGSFAQR	N	L	V	P	P	K	C	Y	G	G	S	F	A	Q	R	1	1.18047	0.190655	0.942021	0.124816	1.1631	0.176715	1.29944	0.13642	1.03124	0.11523	1.172	0.292239		FALSE	FALSE	FALSE	FALSE	FALSE	FALSE
Human pTyr	49	ABLM1_HUMAN_373	ABLM1	Y373			GSPGHTIYAKVDNEI	G	S	P	G	H	T	I	Y	A	K	V	D	N	E	I	1	0.751855	0.0514769	1.19719	0.279248	0.668424	0.126473	0.741405	0.167046	8.50388	6.93893	3.15948	2.71891		FALSE	FALSE	FALSE	FALSE	TRUE	FALSE
Human pTyr	50	ABLM1_HUMAN_396	ABLM1	Y396			IPKVKAIYDIERPDL	I	P	K	V	K	A	I	Y	D	I	E	R	P	D	L	1	0.818431	0.194995	0.991179	0.325308	0.898589	0.443409	0.850081	0.223325	0.770365	0.130123	0.658455	0.173482		FALSE	FALSE	FALSE	FALSE	FALSE	FALSE
Human pTyr	51	ACBG1_HUMAN_658	ACBG1	Y658			EKKDEAVYQAIEEGI	E	K	K	D	E	A	V	Y	Q	A	I	E	E	G	I	1	1.08407	0.274688	1.00094	0.125111	1.08843	0.183155	1.17541	0.183356	0.854908	0.10094	1.02929	0.0445402		FALSE	FALSE	FALSE	FALSE	FALSE	FALSE
Human pTyr	52	ACBP_HUMAN_29	ACBP	Y29			DEEMLFIYGHYKQAT	D	E	E	M	L	F	I	Y	G	H	Y	K	Q	A	T	2	2.25839	0.782849	1.4007	0.133589	1.63691	0.0542103	2.33017	0.108683	1.77884	0.120839	1.6912	0.142797		FALSE	FALSE	FALSE	FALSE	FALSE	FALSE
Human pTyr	53	ACBP_HUMAN_29_YA	ACBP	Y29		YA	DEEMLFIYGHAKQAT	D	E	E	M	L	F	I	Y	G	H	A	K	Q	A	T	1	1.0079	0.190611	0.825582	0.0448639	0.915622	0.100323	1.17319	0.154554	0.873656	0.0867095	1.00471	0.442434		FALSE	FALSE	FALSE	FALSE	FALSE	FALSE
Human pTyr	54	ACD11_HUMAN_324	ACD11	Y324			AGIAQGVYSRYLLGN	A	G	I	A	Q	G	V	Y	S	R	Y	L	L	G	N	2	0.739533	0.160336	0.593802	0.191475	0.664995	0.149992	0.744012	0.193143	0.517584	0.148709	0.651894	0.217159		FALSE	FALSE	FALSE	FALSE	FALSE	FALSE
Human pTyr	55	ACD11_HUMAN_324_YA	ACD11	Y324		YA	AGIAQGVYSRALLGN	A	G	I	A	Q	G	V	Y	S	R	A	L	L	G	N	1	0.650208	0.239046	0.45862	0.0637967	0.419692	0.0728621	0.568973	0.0614311	0.446562	0.180293	0.643191	0.0564742		FALSE	FALSE	FALSE	FALSE	FALSE	FALSE
Human pTyr	56	ACHB_HUMAN_390	ACHB	Y390			WGRGTDEYFIRKPPS	W	G	R	G	T	D	E	Y	F	I	R	K	P	P	S	1	2.10983	0.711541	1.42591	0.296594	1.50495	0.450039	1.89327	0.929801	1.3808	0.449951	1.71571	0.579656		FALSE	FALSE	FALSE	FALSE	FALSE	FALSE
Human pTyr	57	ACHD_HUMAN_390	ACHD	Y390			YISKAEEYFLLKSRS	Y	I	S	K	A	E	E	Y	F	L	L	K	S	R	S	2	1.96721	0.628354	1.2836	0.109468	1.21934	0.327399	1.8342	0.398414	1.63055	0.269412	1.73034	0.316642		FALSE	FALSE	FALSE	FALSE	FALSE	FALSE
Human pTyr	58	ACHD_HUMAN_390_YA	ACHD	Y390		YA	AISKAEEYFLLKSRS	A	I	S	K	A	E	E	Y	F	L	L	K	S	R	S	1	0.845524	0.299925	0.912005	0.0205278	1.36409	0.499998	0.89587	0.284092	0.781823	0.0755516	0.91996	0.336844		FALSE	FALSE	FALSE	FALSE	FALSE	FALSE
Human pTyr	59	ACK1_HUMAN_518	ACK1	Y518			GGVKKPTYDPVSEDQ	G	G	V	K	K	P	T	Y	D	P	V	S	E	D	Q	1	0.949786	0.390427	1.05087	0.0846301	0.931906	0.202979	1.05171	0.138666	1.06281	0.175186	1.08363	0.167799		FALSE	FALSE	FALSE	FALSE	FALSE	FALSE
Human pTyr	60	ACK1_HUMAN_827	ACK1	Y827			SFASDPKYATPQVIQ	S	F	A	S	D	P	K	Y	A	T	P	Q	V	I	Q	1	0.785827	0.107778	0.565093	0.148599	0.615678	0.113977	0.729508	0.0764594	0.662483	0.138701	0.789835	0.085851		FALSE	FALSE	FALSE	FALSE	FALSE	FALSE
Human pTyr	61	ACK1_HUMAN_859	ACK1	Y859			KKVSSTHYYLLPERP	K	K	V	S	S	T	H	Y	Y	L	L	P	E	R	P	2	1.87848	0.536949	1.44207	0.353984	1.82894	0.398977	1.80828	0.484836	1.87152	0.00629173	1.58746	0.457542		FALSE	FALSE	FALSE	FALSE	FALSE	FALSE
Human pTyr	62	ACK1_HUMAN_859_YA	ACK1	Y859		YA	KKVSSTHYALLPERP	K	K	V	S	S	T	H	Y	A	L	L	P	E	R	P	1	1.15594	0.0448632	1.12371	0.12677	0.935585	0.255198	1.15512	0.134002	1.73532	0.415665	0.993	0.141496		FALSE	FALSE	FALSE	FALSE	FALSE	FALSE
Human pTyr	63	ACLY_HUMAN_131	ACLY	Y131			YATREGDYVLFHHEG	Y	A	T	R	E	G	D	Y	V	L	F	H	H	E	G	2	0.654048	0.185277	0.765514	0.0986491	0.807372	0.385729	0.814287	0.130975	0.851817	0.210006	0.725976	0.169307		FALSE	FALSE	FALSE	FALSE	FALSE	FALSE
Human pTyr	64	ACLY_HUMAN_131_YA	ACLY	Y131		YA	AATREGDYVLFHHEG	A	A	T	R	E	G	D	Y	V	L	F	H	H	E	G	1	0.616972	0.151113	0.58738	0.122807	0.578443	0.0624206	0.627579	0.0866633	0.633873	0.130357	0.721948	0.106588		FALSE	FALSE	FALSE	FALSE	FALSE	FALSE
Human pTyr	65	ACLY_HUMAN_682	ACLY	Y682			SRTTDGVYEGVAIGG	S	R	T	T	D	G	V	Y	E	G	V	A	I	G	G	1	0.702749	0.0973511	0.550808	0.127174	0.620251	0.180805	0.618226	0.149359	0.51483	0.104393	0.691254	0.197326		FALSE	FALSE	FALSE	FALSE	FALSE	FALSE
Human pTyr	66	ACSL1_HUMAN_84	ACSL1	Y84			DSDEPLVYFYDDVTT	D	S	D	E	P	L	V	Y	F	Y	D	D	V	T	T	2	1.05174	0.221845	0.968271	0.20408	1.02615	0.250953	1.20314	0.219228	0.944349	0.292336	1.01984	0.21321		FALSE	FALSE	FALSE	FALSE	FALSE	FALSE
Human pTyr	67	ACSL1_HUMAN_84_YA	ACSL1	Y84		YA	DSDEPLVYFADDVTT	D	S	D	E	P	L	V	Y	F	A	D	D	V	T	T	1	1.2184	0.288102	0.984512	0.296317	1.13117	0.322051	1.13669	0.354144	0.982569	0.229479	1.29999	0.188664		FALSE	FALSE	FALSE	FALSE	FALSE	FALSE
Human pTyr	68	ACTN1_HUMAN_12	ACTN1	Y12			DSQQTNDYMQPEEDW	D	S	Q	Q	T	N	D	Y	M	Q	P	E	E	D	W	1	1.43055	0.424504	1.19082	0.403419	1.01273	0.180638	1.07869	0.245017	1.02437	0.250041	1.44371	0.158173		FALSE	FALSE	FALSE	FALSE	FALSE	FALSE
Human pTyr	69	ACTR2_HUMAN_202	ACTR2	Y202			KLLLLRGYAFNHSAD	K	L	L	L	L	R	G	Y	A	F	N	H	S	A	D	1	1.28288	0.853382	0.995774	0.496734	1.1575	0.571583	1.20392	0.467848	1.07656	0.574476	1.18774	0.514818		FALSE	FALSE	FALSE	FALSE	FALSE	FALSE
Human pTyr	70	ACVL1_HUMAN_361	ACVL1	Y361			MHSQGSDYLDIGNNP	M	H	S	Q	G	S	D	Y	L	D	I	G	N	N	P	1	0.583771	0.136935	0.526392	0.065173	0.586249	0.0779762	0.676958	0.168949	0.454563	0.0810812	0.501673	0.0294202		FALSE	FALSE	FALSE	FALSE	FALSE	FALSE
Human pTyr	71	ADH1B_HUMAN_35	ADH1B	Y35			EVAPPKAYEVRIKMV	E	V	A	P	P	K	A	Y	E	V	R	I	K	M	V	1	1.42263	0.330341	1.21768	0.0777891	1.08854	0.0701412	1.36999	0.313989	1.13237	0.125724	1.30912	0.128003		FALSE	FALSE	FALSE	FALSE	FALSE	FALSE
Human pTyr	72	ADK_HUMAN_77	ADK	Y77			VKKFKVEYHAGGSTQ	V	K	K	F	K	V	E	Y	H	A	G	G	S	T	Q	1	2.14744	0.85752	1.48026	0.427233	1.53253	0.507241	1.8888	0.736968	1.247	0.419402	1.59103	0.582707		FALSE	FALSE	FALSE	FALSE	FALSE	FALSE
Human pTyr	73	ADRB2_HUMAN_141	ADRB2	Y141			AITSPFKYQSLLTKN	A	I	T	S	P	F	K	Y	Q	S	L	L	T	K	N	1	1.14911	0.387748	1.0302	0.227317	1.26009	0.318987	0.989161	0.433947	1.0085	0.217167	1.02887	0.307322		FALSE	FALSE	FALSE	FALSE	FALSE	FALSE
Human pTyr	74	ADRBK1_HUMAN_13	ADRBK1	Y13			AVLADVSYLMAMEKS	A	V	L	A	D	V	S	Y	L	M	A	M	E	K	S	1	0.433349	0.082689	0.744778	0.0629896	0.739631	0.0906399	1.3615	1.41494	0.619933	0.127103	0.630403	0.156617		FALSE	FALSE	FALSE	FALSE	FALSE	FALSE
Human pTyr	75	ADRBK1_HUMAN_86	ADRBK1	Y86			ARPLVEFYEEIKKYE	A	R	P	L	V	E	F	Y	E	E	I	K	K	Y	E	2	1.37661	0.347738	1.3558	0.436871	0.993572	0.0744006	0.992387	0.174655	1.74491	0.539475	1.25241	0.546619		FALSE	FALSE	FALSE	FALSE	FALSE	FALSE
Human pTyr	76	ADRBK1_HUMAN_86_YA	ADRBK1	Y86		YA	ARPLVEFYEEIKKAE	A	R	P	L	V	E	F	Y	E	E	I	K	K	A	E	1	1.91186	0.48652	1.2092	0.37424	0.865759	0.305877	1.77581	0.586838	1.10552	0.375114	0.880741	0.133858		FALSE	FALSE	FALSE	FALSE	FALSE	FALSE
Human pTyr	77	ADRBK1_HUMAN_92	ADRBK1	Y92			FYEEIKKYEKLETEE	F	Y	E	E	I	K	K	Y	E	K	L	E	T	E	E	2	1.80048	1.28485	1.15103	0.301643	3.00445	1.70157	2.88574	0.844793	2.41439	1.51716	2.10504	0.630876		FALSE	FALSE	FALSE	FALSE	FALSE	FALSE
Human pTyr	78	ADSV_HUMAN_599	ADSV	Y599			SLGGKKDYQTSPLLE	S	L	G	G	K	K	D	Y	Q	T	S	P	L	L	E	1	0.77262	0.156903	0.934241	0.536461	0.801588	0.0475713	0.787242	0.186706	0.703837	0.125318	0.741762	0.0415925		FALSE	FALSE	FALSE	FALSE	FALSE	FALSE
Human pTyr	79	AF1L2_HUMAN_413	AF1L2	Y413			DPSPDHLYSFRILHK	D	P	S	P	D	H	L	Y	S	F	R	I	L	H	K	1	0.790219	0.255232	0.750285	0.34663	0.818759	0.277817	0.750235	0.180369	0.790727	0.0402267	0.795064	0.21321		FALSE	FALSE	FALSE	FALSE	FALSE	FALSE
Human pTyr	80	AF1L2_HUMAN_56	AF1L2	Y56			SSDEEYIYMNKVTIN	S	S	D	E	E	Y	I	Y	M	N	K	V	T	I	N	2	1.35576	0.352477	0.83622	0.0876299	0.854421	0.117039	0.867336	0.113281	1.01201	0.166896	0.980852	0.214949		FALSE	FALSE	FALSE	FALSE	FALSE	FALSE
Human pTyr	81	AF1L2_HUMAN_56_YA	AF1L2	Y56		YA	SSDEEAIYMNKVTIN	S	S	D	E	E	A	I	Y	M	N	K	V	T	I	N	1	0.651024	0.117523	0.625803	0.227045	1.01503	0.52485	0.735665	0.0503591	0.58552	0.136178	0.854859	0.0321004		FALSE	FALSE	FALSE	FALSE	FALSE	FALSE
Human pTyr	82	AFAP1_HUMAN_125	AFAP1	Y125			MSSSYESYDEEEEDG	M	S	S	S	Y	E	S	Y	D	E	E	E	E	D	G	2	1.73198	0.93501	1.18607	0.611447	1.39744	0.773399	1.00665	0.367427	1.28095	0.438001	1.2885	0.258927		FALSE	FALSE	FALSE	FALSE	FALSE	FALSE
Human pTyr	83	AFAP1_HUMAN_125_YA	AFAP1	Y125		YA	MSSSAESYDEEEEDG	M	S	S	S	A	E	S	Y	D	E	E	E	E	D	G	1	1.37158	0.657462	0.883791	0.405508	1.02017	0.394798	1.2384	0.661112	0.882148	0.467348	1.20311	0.371101		FALSE	FALSE	FALSE	FALSE	FALSE	FALSE
Human pTyr	84	AFAP1_HUMAN_451	AFAP1	Y451			TDPEALHYDYIDVEM	T	D	P	E	A	L	H	Y	D	Y	I	D	V	E	M	2	1.1211	0.208466	2.71	0.360439	2.36053	0.560749	1.91107	0.163691	0.888347	0.143521	0.956614	0.277833		FALSE	FALSE	FALSE	FALSE	FALSE	FALSE
Human pTyr	85	AFAP1_HUMAN_451_YA	AFAP1	Y451		YA	TDPEALHYDAIDVEM	T	D	P	E	A	L	H	Y	D	A	I	D	V	E	M	1	1.20115	0.298302	0.786013	0.195588	1.13296	0.198491	0.849002	0.138564	0.767291	0.0827361	1.00317	0.239366		FALSE	FALSE	FALSE	FALSE	FALSE	FALSE
Human pTyr	86	AFAP1_HUMAN_93	AFAP1	Y93			TSSLPEGYYEEAVPL	T	S	S	L	P	E	G	Y	Y	E	E	A	V	P	L	2	0.702439	0.0450122	0.657107	0.191646	0.758348	0.215775	0.786092	0.149693	0.69043	0.168658	0.849608	0.167902		FALSE	FALSE	FALSE	FALSE	FALSE	FALSE
Human pTyr	87	AFAP1_HUMAN_93_YA	AFAP1	Y93		YA	TSSLPEGYAEEAVPL	T	S	S	L	P	E	G	Y	A	E	E	A	V	P	L	1	0.883448	0.302054	0.731311	0.0870903	0.656678	0.264775	0.584082	0.272796	0.725029	0.249419	0.741652	0.162622		FALSE	FALSE	FALSE	FALSE	FALSE	FALSE
Human pTyr	88	AFAP1_HUMAN_94	AFAP1	Y94			SSLPEGYYEEAVPLS	S	S	L	P	E	G	Y	Y	E	E	A	V	P	L	S	2	0.663866	0.016202	0.59647	0.0183864	0.617622	0.0475883	0.533443	0.0750006	0.654937	0.104113	0.551913	0.103811		FALSE	FALSE	FALSE	FALSE	FALSE	FALSE
Human pTyr	89	AFAP1_HUMAN_94_YA	AFAP1	Y94		YA	SSLPEGAYEEAVPLS	S	S	L	P	E	G	A	Y	E	E	A	V	P	L	S	1	0.669812	0.0472467	0.660526	0.142469	0.565854	0.0234875	0.795878	0.178285	0.565099	0.097605	0.612793	0.0715144		FALSE	FALSE	FALSE	FALSE	FALSE	FALSE
Human pTyr	90	AFAP1L2_HUMAN_54	AFAP1L2	Y54			SSSSDEEYIYMNKVT	S	S	S	S	D	E	E	Y	I	Y	M	N	K	V	T	2	0.471492	0.158275	0.653664	0.114104	0.693992	0.241271	0.632588	0.107387	0.635873	0.194183	0.759579	0.197517		FALSE	FALSE	FALSE	FALSE	FALSE	FALSE
Human pTyr	91	AFAP1L2_HUMAN_54_YA	AFAP1L2	Y54		YA	SSSSDEEYIAMNKVT	S	S	S	S	D	E	E	Y	I	A	M	N	K	V	T	1	0.777162	0.152053	0.753443	0.166013	0.766687	0.104436	0.67254	0.152956	0.746925	0.191193	0.640398	0.231626		FALSE	FALSE	FALSE	FALSE	FALSE	FALSE
Human pTyr	92	AGO2_HUMAN_393	AGO2	Y393			ASFNTDPYVREFGIM	A	S	F	N	T	D	P	Y	V	R	E	F	G	I	M	1	0.650568	0.153095	0.46564	0.132982	0.586827	0.158104	0.437536	0.0474414	0.534576	0.103059	0.548389	0.137541		FALSE	FALSE	FALSE	FALSE	FALSE	FALSE
Human pTyr	93	AGRB2_HUMAN_1351	AGRB2	Y1351			EPGSEGDYMVLPRRT	E	P	G	S	E	G	D	Y	M	V	L	P	R	R	T	1	0.728874	0.286682	0.760461	0.338204	0.543292	0.233612	0.655344	0.292617	0.590032	0.227671	1.10494	0.39242		FALSE	FALSE	FALSE	FALSE	FALSE	FALSE
Human pTyr	94	AGTR1_HUMAN_319	AGTR1	Y319			YFLQLLKYIPPKAKS	Y	F	L	Q	L	L	K	Y	I	P	P	K	A	K	S	2	5.49298	1.70372	3.36405	0.448256	4.54117	1.7179	4.06711	1.46579	3.70626	0.577102	3.34249	1.20539		TRUE	TRUE	TRUE	TRUE	TRUE	TRUE
Human pTyr	95	AGTR1_HUMAN_319_YA	AGTR1	Y319		YA	AFLQLLKYIPPKAKS	A	F	L	Q	L	L	K	Y	I	P	P	K	A	K	S	1	4.53377	1.82347	3.86058	1.28	3.48455	1.54468	3.49471	0.825085	3.60706	0.823038	3.30556	1.30525		TRUE	TRUE	TRUE	TRUE	TRUE	TRUE
Human pTyr	96	AKA12_HUMAN_374	AKA12	Y374			EPRLSAEYEKVELPS	E	P	R	L	S	A	E	Y	E	K	V	E	L	P	S	1	0.603896	0.138926	0.715161	0.206029	0.675539	0.151756	0.756638	0.204883	0.582022	0.0585279	0.565026	0.0230255		FALSE	FALSE	FALSE	FALSE	FALSE	FALSE
Human pTyr	97	AKAP3_HUMAN_404	AKAP3	Y404			AQDKAESYSLISMKG	A	Q	D	K	A	E	S	Y	S	L	I	S	M	K	G	1	0.51515	0.0281552	0.599728	0.182107	0.624222	0.131322	0.678779	0.0334277	1.58387	0.797993	0.627398	0.127235		FALSE	FALSE	FALSE	FALSE	FALSE	FALSE
Human pTyr	98	AKAP4_HUMAN_303	AKAP4	Y303			GGQKSFLYSELSNKS	G	G	Q	K	S	F	L	Y	S	E	L	S	N	K	S	1	0.622721	0.0592485	0.802315	0.0865155	0.693102	0.0793584	1.00748	0.178804	0.632716	0.184799	0.824585	0.244408		FALSE	FALSE	FALSE	FALSE	FALSE	FALSE
Human pTyr	99	AKAP8_HUMAN_146	AKAP8	Y146			CLPEHNPYRPSYSYD	C	L	P	E	H	N	P	Y	R	P	S	Y	S	Y	D	3	1.31403	0.21153	1.09433	0.218772	1.09266	0.308587	1.25275	0.205438	1.3013	0.324307	1.22103	0.25574		FALSE	FALSE	FALSE	FALSE	FALSE	FALSE
Human pTyr	100	AKAP8_HUMAN_146_YA	AKAP8	Y146		YA	CLPEHNPYRPSASAD	C	L	P	E	H	N	P	Y	R	P	S	A	S	A	D	1	1.2939	0.18407	1.10015	0.0697208	0.976555	0.210469	0.930184	0.0957708	1.04566	0.144605	1.19679	0.168956		FALSE	FALSE	FALSE	FALSE	FALSE	FALSE
Human pTyr	101	AKAP8_HUMAN_170	AKAP8	Y170			NGSFGGQYSECRDPA	N	G	S	F	G	G	Q	Y	S	E	C	R	D	P	A	1	0.962876	0.0697333	0.847971	0.200711	0.899794	0.16037	0.774252	0.184952	0.988107	0.363397	0.78913	0.0499556		FALSE	FALSE	FALSE	FALSE	FALSE	FALSE
Human pTyr	102	AKAP8_HUMAN_311	AKAP8	Y311			KRKQFQLYEEPDTKL	K	R	K	Q	F	Q	L	Y	E	E	P	D	T	K	L	1	0.680783	0.24214	0.936309	0.448146	0.726636	0.272765	0.732201	0.323984	0.833867	0.31848	0.736501	0.282367		FALSE	FALSE	FALSE	FALSE	FALSE	FALSE
Human pTyr	103	AKAP8_HUMAN_436	AKAP8	Y436			TVEFLQEYIVNRNKK	T	V	E	F	L	Q	E	Y	I	V	N	R	N	K	K	1	1.20421	0.21391	0.784617	0.245865	1.06741	0.102439	0.895432	0.270585	0.706498	0.216225	1.18717	0.668621		FALSE	FALSE	FALSE	FALSE	FALSE	FALSE
Human pTyr	104	AKAP8_HUMAN_51	AKAP8	Y51			SVTTGATYSYGPASW	S	V	T	T	G	A	T	Y	S	Y	G	P	A	S	W	2	0.788986	0.229743	0.791932	0.0595168	0.75434	0.0939167	0.787032	0.0944992	0.865004	0.0580321	0.853974	0.106185		FALSE	FALSE	FALSE	FALSE	FALSE	FALSE
Human pTyr	105	AKAP8_HUMAN_51_YA	AKAP8	Y51		YA	SVTTGATYSAGPASW	S	V	T	T	G	A	T	Y	S	A	G	P	A	S	W	1	0.560807	0.0495693	0.558807	0.058641	0.526808	0.0474313	0.556838	0.0688935	0.613405	0.103441	0.629761	0.0791101		FALSE	FALSE	FALSE	FALSE	FALSE	FALSE
Human pTyr	106	AKAP8_HUMAN_53	AKAP8	Y53			TTGATYSYGPASWEA	T	T	G	A	T	Y	S	Y	G	P	A	S	W	E	A	2	0.446691	0.0831361	0.689841	0.461056	0.709294	0.185087	0.711069	0.282186	0.457668	0.119508	0.720914	0.251943		FALSE	FALSE	FALSE	FALSE	FALSE	FALSE
Human pTyr	107	AKAP8_HUMAN_539	AKAP8	Y539			IVKMLEKYLKGEDPF	I	V	K	M	L	E	K	Y	L	K	G	E	D	P	F	1	3.07635	1.24302	2.27741	0.550669	2.323	0.765389	2.04092	0.493019	2.3467	0.571762	2.4375	0.978339		FALSE	FALSE	FALSE	FALSE	FALSE	FALSE
Human pTyr	108	AKT1_HUMAN_176	AKT1	Y176			EKATGRYYAMKILKK	E	K	A	T	G	R	Y	Y	A	M	K	I	L	K	K	2	4.26836	0.400442	2.43019	0.415593	3.1753	0.719796	3.4282	0.361952	3.30651	0.515055	2.79823	0.218765		TRUE	FALSE	FALSE	TRUE	TRUE	FALSE
Human pTyr	109	AKT1_HUMAN_176_YA	AKT1	Y176		YA	EKATGRAYAMKILKK	E	K	A	T	G	R	A	Y	A	M	K	I	L	K	K	1	1.71089	0.875102	1.1181	0.178119	1.21196	0.398579	1.49674	0.248473	1.52824	0.560442	1.51586	0.409734		FALSE	FALSE	FALSE	FALSE	FALSE	FALSE
Human pTyr	110	AKT1_HUMAN_315	AKT1	Y315			TFCGTPEYLAPEVLE	T	F	C	G	T	P	E	Y	L	A	P	E	V	L	E	1	1.07155	0.0864372	0.955113	0.153596	1.26398	0.486621	1.09644	0.438678	0.849304	0.192834	1.11822	0.329775		FALSE	FALSE	FALSE	FALSE	FALSE	FALSE
Human pTyr	111	AKT1_HUMAN_326	AKT1	Y326			EVLEDNDYGRAVDWW	E	V	L	E	D	N	D	Y	G	R	A	V	D	W	W	1	0.966515	0.145214	0.943839	0.251828	1.0374	0.221311	0.844478	0.134208	0.822447	0.22825	1.1144	0.128585		FALSE	FALSE	FALSE	FALSE	FALSE	FALSE
Human pTyr	112	AKT2_HUMAN_178	AKT2	Y178			EKATGRYYAMKILRK	E	K	A	T	G	R	Y	Y	A	M	K	I	L	R	K	2	2.25017	0.462188	1.61028	0.195703	2.02932	0.388941	1.70589	0.410124	1.92472	0.503054	1.79913	0.472707		FALSE	FALSE	FALSE	FALSE	FALSE	FALSE
Human pTyr	113	AKT2_HUMAN_178_YA	AKT2	Y178		YA	EKATGRAYAMKILRK	E	K	A	T	G	R	A	Y	A	M	K	I	L	R	K	1	1.45096	0.526055	1.31967	0.447419	1.2355	0.323971	1.14254	0.111356	1.15692	0.314198	1.37357	0.661643		FALSE	FALSE	FALSE	FALSE	FALSE	FALSE
Human pTyr	114	AKT2_HUMAN_475	AKT2	Y475			THFPQFSYSASIREG	T	H	F	P	Q	F	S	Y	S	A	S	I	R	E	G	1	1.17678	0.316626	1.35441	0.190021	1.1244	0.251726	0.888712	0.428277	1.08411	0.310661	1.18566	0.282949		FALSE	FALSE	FALSE	FALSE	FALSE	FALSE
Human pTyr	115	AL1A2_HUMAN_168	AL1A2	Y168			TIPVDGDYFTFTRHE	T	I	P	V	D	G	D	Y	F	T	F	T	R	H	E	1	1.31087	0.124163	0.993539	0.178276	0.984852	0.141434	1.06882	0.279585	0.814006	0.177724	1.23432	0.166464		FALSE	FALSE	FALSE	FALSE	FALSE	FALSE
Human pTyr	116	ALDOA_HUMAN_5	ALDOA	Y5			GGGMPYQYPALTPEQ	G	G	G	M	P	Y	Q	Y	P	A	L	T	P	E	Q	2	0.573523	0.043107	0.475456	0.0293429	0.552217	0.147207	0.590612	0.0468877	0.530634	0.0784419	0.576956	0.0670273		FALSE	FALSE	FALSE	FALSE	FALSE	FALSE
Human pTyr	117	ALDOA_HUMAN_5_YA	ALDOA	Y5		YA	GGGMPAQYPALTPEQ	G	G	G	M	P	A	Q	Y	P	A	L	T	P	E	Q	1	0.589201	0.148267	0.61109	0.120301	0.598276	0.148879	0.577768	0.101361	0.525569	0.0422629	0.712577	0.173715		FALSE	FALSE	FALSE	FALSE	FALSE	FALSE
Human pTyr	118	ALK_HUMAN_1078	ALK	Y1078			MELQSPEYKLSKLRT	M	E	L	Q	S	P	E	Y	K	L	S	K	L	R	T	1	0.775692	0.255654	0.861031	0.12759	0.833844	0.0247776	0.748089	0.104394	0.601954	0.0420837	0.676373	0.065984		FALSE	FALSE	FALSE	FALSE	FALSE	FALSE
Human pTyr	119	ALK_HUMAN_1092	ALK	Y1092			TSTIMTDYNPNYCFA	T	S	T	I	M	T	D	Y	N	P	N	Y	C	F	A	2	1.06027	0.122801	1.17156	0.314652	1.09073	0.317179	1.04628	0.0443789	0.977363	0.229915	1.03413	0.131847		FALSE	FALSE	FALSE	FALSE	FALSE	FALSE
Human pTyr	120	ALK_HUMAN_1092_YA	ALK	Y1092		YA	TSTIMTDYNPNACFA	T	S	T	I	M	T	D	Y	N	P	N	A	C	F	A	1	0.719218	0.327931	0.983437	0.0645305	0.826402	0.178687	0.981068	0.200609	0.807843	0.13325	1.10559	0.276744		FALSE	FALSE	FALSE	FALSE	FALSE	FALSE
Human pTyr	121	ALK_HUMAN_1096	ALK	Y1096			MTDYNPNYCFAGKTS	M	T	D	Y	N	P	N	Y	C	F	A	G	K	T	S	2	1.18891	0.28149	0.953034	0.0525604	1.36742	0.308221	1.26281	0.0603907	1.15607	0.197362	1.25084	0.167892		FALSE	FALSE	FALSE	FALSE	FALSE	FALSE
Human pTyr	122	ALK_HUMAN_1096_YA	ALK	Y1096		YA	MTDANPNYCFAGKTS	M	T	D	A	N	P	N	Y	C	F	A	G	K	T	S	1	0.830595	0.285678	0.758014	0.177428	0.742795	0.321843	0.888904	0.286559	0.748477	0.217344	0.815221	0.151893		FALSE	FALSE	FALSE	FALSE	FALSE	FALSE
Human pTyr	123	ALK_HUMAN_1278	ALK	Y1278			FGMARDIYRASYYRK	F	G	M	A	R	D	I	Y	R	A	S	Y	Y	R	K	3	0.698284	0.138426	0.67849	0.232489	0.54065	0.202209	0.614668	0.27385	0.553051	0.0459302	0.494628	0.172314		FALSE	FALSE	FALSE	FALSE	FALSE	FALSE
Human pTyr	124	ALK_HUMAN_1278_YA	ALK	Y1278		YA	FGMARDIYRASAARK	F	G	M	A	R	D	I	Y	R	A	S	A	A	R	K	1	0.872044	0.524128	0.853966	0.46376	0.754445	0.345797	0.974689	0.597842	0.752377	0.454004	0.997219	0.611702		FALSE	FALSE	FALSE	FALSE	FALSE	FALSE
Human pTyr	125	ALK_HUMAN_1283	ALK	Y1283			DIYRASYYRKGGCAM	D	I	Y	R	A	S	Y	Y	R	K	G	G	C	A	M	3	1.44855	0.199149	1.08171	0.201073	0.887823	0.206992	1.14584	0.255009	1.08833	0.261277	1.17945	0.254283		FALSE	FALSE	FALSE	FALSE	FALSE	FALSE
Human pTyr	126	ALK_HUMAN_1283_YA	ALK	Y1283		YA	DIARASAYRKGGCAM	D	I	A	R	A	S	A	Y	R	K	G	G	C	A	M	1	1.05247	0.176493	1.03248	0.0903862	0.991755	0.252496	1.25763	0.159276	1.02898	0.200009	1.20566	0.306758		FALSE	FALSE	FALSE	FALSE	FALSE	FALSE
Human pTyr	127	ALK_HUMAN_1507	ALK	Y1507			TSLWNPTYGSWFTEK	T	S	L	W	N	P	T	Y	G	S	W	F	T	E	K	1	0.974041	0.410408	0.89374	0.122906	0.945197	0.250214	1.30879	0.23612	0.955492	0.0294568	1.1397	0.391966		FALSE	FALSE	FALSE	FALSE	FALSE	FALSE
Human pTyr	128	ALK_HUMAN_1604	ALK	Y1604			TAPGAGHYEDTILKS	T	A	P	G	A	G	H	Y	E	D	T	I	L	K	S	1	0.639542	0.175839	0.588365	0.0715932	0.620238	0.180005	0.705533	0.0439307	0.607567	0.113889	0.714064	0.0690393		FALSE	FALSE	FALSE	FALSE	FALSE	FALSE
Human pTyr	129	ALKB5_HUMAN_71	ALKB5	Y71			SDPERSDYEEQQLQK	S	D	P	E	R	S	D	Y	E	E	Q	Q	L	Q	K	1	1.43487	0.35729	0.886193	0.257769	1.15095	0.342665	1.31704	0.21581	0.910852	0.156591	0.905313	0.175414		FALSE	FALSE	FALSE	FALSE	FALSE	FALSE
Human pTyr	130	AMOL2_HUMAN_107	AMOL2	Y107			KGEELPTYEEAKAHS	K	G	E	E	L	P	T	Y	E	E	A	K	A	H	S	1	0.807642	0.143522	0.868206	0.0259502	0.940329	0.134324	0.83487	0.130145	1.04711	0.47681	0.930851	0.236468		FALSE	FALSE	FALSE	FALSE	FALSE	FALSE
Human pTyr	131	AMPD1_HUMAN_249	AMPD1	Y249			KMKDGVVYVYPNEAA	K	M	K	D	G	V	V	Y	V	Y	P	N	E	A	A	2	0.78988	0.37886	0.874021	0.0716584	0.893595	0.0922172	0.894711	0.196563	1.19671	0.566656	0.930595	0.119761		FALSE	FALSE	FALSE	FALSE	FALSE	FALSE
Human pTyr	132	AMPD1_HUMAN_249_YA	AMPD1	Y249		YA	KMKDGVVYVAPNEAA	K	M	K	D	G	V	V	Y	V	A	P	N	E	A	A	1	1.19767	0.22875	0.85869	0.241024	0.91211	0.13395	0.955296	0.107846	1.07539	0.160107	1.24378	0.161531		FALSE	FALSE	FALSE	FALSE	FALSE	FALSE
Human pTyr	133	AMPD2_HUMAN_145	AMPD2	Y145			SELRSAPYEFPEESP	S	E	L	R	S	A	P	Y	E	F	P	E	E	S	P	1	0.660737	0.085152	0.702729	0.127203	0.487779	0.0351308	0.721307	0.0682593	0.630034	0.0539437	0.550746	0.0151404		FALSE	FALSE	FALSE	FALSE	FALSE	FALSE
Human pTyr	134	ANC2_HUMAN_810	ANC2	Y810			VRDQQLVYSAGVYRL	V	R	D	Q	Q	L	V	Y	S	A	G	V	Y	R	L	2	0.91653	0.249232	1.01632	0.0726816	1.13662	0.0670157	0.985213	0.298061	0.792607	0.0880675	0.909826	0.242948		FALSE	FALSE	FALSE	FALSE	FALSE	FALSE
Human pTyr	135	ANC2_HUMAN_810_YA	ANC2	Y810		YA	VRDQQLVYSAGVARL	V	R	D	Q	Q	L	V	Y	S	A	G	V	A	R	L	1	0.774903	0.172277	0.673416	0.0216967	0.744208	0.160581	1.00308	0.370592	0.6831	0.124399	0.755549	0.148206		FALSE	FALSE	FALSE	FALSE	FALSE	FALSE
Human pTyr	136	ANDR_HUMAN_309	ANDR	Y309			STEDTAEYSPFKGGY	S	T	E	D	T	A	E	Y	S	P	F	K	G	G	Y	2	0.5016	0.0473211	0.518866	0.0781479	0.489955	0.0508803	0.497264	0.0575332	0.479965	0.0376501	0.527886	0.0472829		FALSE	FALSE	FALSE	FALSE	FALSE	FALSE
Human pTyr	137	ANDR_HUMAN_309_YA	ANDR	Y309		YA	STEDTAEYSPFKGGA	S	T	E	D	T	A	E	Y	S	P	F	K	G	G	A	1	0.80714	0.347977	0.604492	0.104385	0.705144	0.133314	0.70332	0.0342918	0.564042	0.0418897	0.717382	0.133673		FALSE	FALSE	FALSE	FALSE	FALSE	FALSE
Human pTyr	138	ANDR_HUMAN_359	ANDR	Y359			ALDEAAAYQSRDYYN	A	L	D	E	A	A	A	Y	Q	S	R	D	Y	Y	N	3	0.462331	0.146211	0.478813	0.0383482	0.736164	0.0493931	0.554589	0.156154	0.521638	0.122398	0.56157	0.0747903		FALSE	FALSE	FALSE	FALSE	FALSE	FALSE
Human pTyr	139	ANDR_HUMAN_359_YA	ANDR	Y359		YA	ALDEAAAYQSRDAAN	A	L	D	E	A	A	A	Y	Q	S	R	D	A	A	N	1	0.50301	0.0801301	0.501636	0.0542109	0.560607	0.015544	0.529924	0.116806	0.377983	0.0536798	0.522261	0.175672		FALSE	FALSE	FALSE	FALSE	FALSE	FALSE
Human pTyr	140	ANDR_HUMAN_364	ANDR	Y364			AAYQSRDYYNFPLAL	A	A	Y	Q	S	R	D	Y	Y	N	F	P	L	A	L	3	2.87966	1.31092	2.16542	0.60692	2.10816	0.220735	2.41927	0.533102	2.34553	0.380579	2.14031	0.0441309		FALSE	FALSE	FALSE	FALSE	FALSE	FALSE
Human pTyr	141	ANDR_HUMAN_364_YA	ANDR	Y364		YA	AAAQSRDYANFPLAL	A	A	A	Q	S	R	D	Y	A	N	F	P	L	A	L	1	0.575793	0.069786	0.609972	0.102582	0.733887	0.156529	0.689986	0.0739423	0.571945	0.0803379	0.527954	0.0757778		FALSE	FALSE	FALSE	FALSE	FALSE	FALSE
Human pTyr	142	ANDR_HUMAN_365	ANDR	Y365			AYQSRDYYNFPLALA	A	Y	Q	S	R	D	Y	Y	N	F	P	L	A	L	A	3	2.59335	1.38965	2.22204	0.648735	1.97355	0.295113	2.21317	0.450297	2.2743	0.675431	1.98906	0.49949		FALSE	FALSE	FALSE	FALSE	FALSE	FALSE
Human pTyr	143	ANDR_HUMAN_365_YA	ANDR	Y365		YA	AAQSRDAYNFPLALA	A	A	Q	S	R	D	A	Y	N	F	P	L	A	L	A	1	0.571865	0.0590406	0.613756	0.169341	0.539192	0.127923	0.613051	0.0817792	0.63903	0.032918	0.726989	0.126094		FALSE	FALSE	FALSE	FALSE	FALSE	FALSE
Human pTyr	144	ANDR_HUMAN_395	ANDR	Y395			KLENPLDYGSAWAAA	K	L	E	N	P	L	D	Y	G	S	A	W	A	A	A	1	1.08904	0.467132	0.887887	0.0464962	0.849554	0.0421384	0.87666	0.163291	0.735154	0.125817	0.831526	0.198514		FALSE	FALSE	FALSE	FALSE	FALSE	FALSE
Human pTyr	145	ANDR_HUMAN_535	ANDR	Y535			MDSYSGPYGDMRLET	M	D	S	Y	S	G	P	Y	G	D	M	R	L	E	T	2	0.442402	0.0872985	0.572282	0.225592	0.550463	0.0770818	0.536838	0.100863	0.480832	0.0874756	0.622279	0.0986001		FALSE	FALSE	FALSE	FALSE	FALSE	FALSE
Human pTyr	146	ANDR_HUMAN_535_YA	ANDR	Y535		YA	MDSASGPYGDMRLET	M	D	S	A	S	G	P	Y	G	D	M	R	L	E	T	1	0.50696	0.124452	0.465708	0.134393	0.628763	0.200238	0.48083	0.110307	0.507014	0.13451	0.512963	0.0893053		FALSE	FALSE	FALSE	FALSE	FALSE	FALSE
Human pTyr	147	ANDR_HUMAN_552	ANDR	Y552			DHVLPIDYYFPPQKT	D	H	V	L	P	I	D	Y	Y	F	P	P	Q	K	T	2	0.8602	0.131422	0.803614	0.209849	0.904967	0.16242	0.833694	0.117366	0.702891	0.0478589	0.915765	0.342066		FALSE	FALSE	FALSE	FALSE	FALSE	FALSE
Human pTyr	148	ANDR_HUMAN_552_YA	ANDR	Y552		YA	DHVLPIDYAFPPQKT	D	H	V	L	P	I	D	Y	A	F	P	P	Q	K	T	1	0.589267	0.239336	0.566408	0.167068	0.539134	0.106771	0.614553	0.12492	0.427155	0.0931683	0.564299	0.130833		FALSE	FALSE	FALSE	FALSE	FALSE	FALSE
Human pTyr	149	ANDR_HUMAN_916	ANDR	Y916			SGKVKPIYFHTQGGG	S	G	K	V	K	P	I	Y	F	H	T	Q	G	G	G	1	3.88262	1.57482	2.38462	0.420298	2.48519	0.17299	3.01266	1.56475	3.00243	0.424685	2.59421	0.255866		TRUE	FALSE	FALSE	FALSE	FALSE	FALSE
Human pTyr	150	ANK1_HUMAN_1073	ANK1	Y1073			MSRLCQDYDTIGPEG	M	S	R	L	C	Q	D	Y	D	T	I	G	P	E	G	1	1.01144	0.176935	0.817294	0.154812	0.741987	0.190137	1.33462	0.293231	0.803326	0.0994997	0.855569	0.18005		FALSE	FALSE	FALSE	FALSE	FALSE	FALSE
Human pTyr	151	ANK2_HUMAN_1382	ANK2	Y1382			VLEGKPIYVDCFGNL	V	L	E	G	K	P	I	Y	V	D	C	F	G	N	L	1	1.15786	0.145464	1.52447	0.301485	1.38713	0.142546	1.73534	0.193779	1.14868	0.0975409	1.13795	0.240259		FALSE	FALSE	FALSE	FALSE	FALSE	FALSE
Human pTyr	152	ANK2_HUMAN_378	ANK2	Y378			VAAHCGHYRVTKLLL	V	A	A	H	C	G	H	Y	R	V	T	K	L	L	L	1	3.04234	0.726507	2.50552	0.409909	2.28108	0.577332	2.65449	0.313533	2.32515	0.472002	2.26474	0.359187		FALSE	FALSE	FALSE	FALSE	FALSE	FALSE
Human pTyr	153	ANK2_HUMAN_531	ANK2	Y531			DAATTNGYTPLHISA	D	A	A	T	T	N	G	Y	T	P	L	H	I	S	A	1	0.556719	0.0435767	0.681262	0.0514827	0.635515	0.0345659	0.576528	0.0552697	0.567975	0.0526219	0.698527	0.138776		FALSE	FALSE	FALSE	FALSE	FALSE	FALSE
Human pTyr	154	ANKK1_HUMAN_178	ANKK1	Y178			EQSTRMQYIERSALR	E	Q	S	T	R	M	Q	Y	I	E	R	S	A	L	R	1	0.758235	0.237834	0.55485	0.194516	0.618504	0.117269	0.70218	0.210638	0.69489	0.155895	0.886435	0.23505		FALSE	FALSE	FALSE	FALSE	FALSE	FALSE
Human pTyr	155	ANLN_HUMAN_671	ANLN	Y671			SEDRDLLYSIDAYRS	S	E	D	R	D	L	L	Y	S	I	D	A	Y	R	S	2	0.588775	0.182073	0.578014	0.0542418	0.556035	0.0259925	0.63685	0.0679202	0.508988	0.0434785	0.554343	0.0523458		FALSE	FALSE	FALSE	FALSE	FALSE	FALSE
Human pTyr	156	ANLN_HUMAN_671_YA	ANLN	Y671		YA	SEDRDLLYSIDAARS	S	E	D	R	D	L	L	Y	S	I	D	A	A	R	S	1	0.517143	0.052585	0.558325	0.191013	0.623724	0.084204	0.56884	0.0207012	0.470261	0.0974288	0.619555	0.0728684		FALSE	FALSE	FALSE	FALSE	FALSE	FALSE
Human pTyr	157	ANR11_HUMAN_1850	ANR11	Y1850			FACLSPGYYSPDYGL	F	A	C	L	S	P	G	Y	Y	S	P	D	Y	G	L	3	1.9003	0.441714	1.38166	0.296255	1.25924	0.409166	1.58379	0.24456	1.23168	0.147178	1.31071	0.0504961		FALSE	FALSE	FALSE	FALSE	FALSE	FALSE
Human pTyr	158	ANR11_HUMAN_1850_YA	ANR11	Y1850		YA	FACLSPGYASPDAGL	F	A	C	L	S	P	G	Y	A	S	P	D	A	G	L	1	1.29484	0.241828	0.967745	0.111362	0.967673	0.138609	1.06605	0.200143	1.80614	1.27946	1.22944	0.118463		FALSE	FALSE	FALSE	FALSE	FALSE	FALSE
Human pTyr	159	ANR11_HUMAN_1851	ANR11	Y1851			ACLSPGYYSPDYGLP	A	C	L	S	P	G	Y	Y	S	P	D	Y	G	L	P	3	1.17537	0.145598	0.788799	0.0872806	1.05778	0.101318	1.11506	0.10894	1.13973	0.224331	1.07946	0.394501		FALSE	FALSE	FALSE	FALSE	FALSE	FALSE
Human pTyr	160	ANR11_HUMAN_1851_YA	ANR11	Y1851		YA	ACLSPGAYSPDAGLP	A	C	L	S	P	G	A	Y	S	P	D	A	G	L	P	1	0.940608	0.0972166	0.956384	0.107684	0.786469	0.118494	0.896228	0.18662	1.0261	0.254144	0.897983	0.198216		FALSE	FALSE	FALSE	FALSE	FALSE	FALSE
Human pTyr	161	ANS1B_HUMAN_901	ANS1B	Y901			DSIELGDYTKAFLIN	D	S	I	E	L	G	D	Y	T	K	A	F	L	I	N	1	0.919162	0.366688	0.62846	0.119778	0.595957	0.0555831	0.698464	0.10805	0.554206	0.0911484	0.684667	0.0758824		FALSE	FALSE	FALSE	FALSE	FALSE	FALSE
Human pTyr	162	ANXA1_HUMAN_21	ANXA1	Y21			IENEEQEYVQTVKSS	I	E	N	E	E	Q	E	Y	V	Q	T	V	K	S	S	1	1.01847	0.386449	0.840269	0.0491685	0.844726	0.183062	1.01377	0.186491	0.978584	0.264609	1.10017	0.0755964		FALSE	FALSE	FALSE	FALSE	FALSE	FALSE
Human pTyr	163	ANXA2_HUMAN_199	ANXA2	Y199			DQDARDLYDAGVKRK	D	Q	D	A	R	D	L	Y	D	A	G	V	K	R	K	1	0.813313	0.0825555	0.610184	0.0700254	0.700332	0.0790131	0.693797	0.128539	0.798406	0.299456	0.931661	0.137074		FALSE	FALSE	FALSE	FALSE	FALSE	FALSE
Human pTyr	164	ANXA6_HUMAN_201	ANXA6	Y201			TDEAQFIYILGNRSK	T	D	E	A	Q	F	I	Y	I	L	G	N	R	S	K	1	1.64206	0.551133	0.811193	0.346378	1.18617	0.219568	1.20664	0.106365	1.26708	0.438515	1.40122	0.219462		FALSE	FALSE	FALSE	FALSE	FALSE	FALSE
Human pTyr	165	ANXA6_HUMAN_30	ANXA6	Y30			NQDAEALYTAMKGFG	N	Q	D	A	E	A	L	Y	T	A	M	K	G	F	G	1	0.549699	0.0711926	0.491258	0.0715469	0.60458	0.0234838	0.607219	0.128339	0.508291	0.0416402	0.5678	0.132401		FALSE	FALSE	FALSE	FALSE	FALSE	FALSE
Human pTyr	166	AP2B1_HUMAN_737	AP2B1	Y737			THRQGHIYMEMNFTN	T	H	R	Q	G	H	I	Y	M	E	M	N	F	T	N	1	2.17753	0.244395	1.94902	0.521959	1.80197	0.442324	1.8517	0.309535	1.69637	0.203474	1.77369	0.827776		FALSE	FALSE	FALSE	FALSE	FALSE	FALSE
Human pTyr	167	APBB1_HUMAN_547	APBB1	Y547			VQKFQVYYLGNVPVA	V	Q	K	F	Q	V	Y	Y	L	G	N	V	P	V	A	2	1.98704	0.255246	1.78985	0.458607	1.72633	0.422073	1.95127	0.304429	1.91742	0.7176	2.03152	0.344388		FALSE	FALSE	FALSE	FALSE	FALSE	FALSE
Human pTyr	168	APBB1_HUMAN_547_YA	APBB1	Y547		YA	VQKFQVAYLGNVPVA	V	Q	K	F	Q	V	A	Y	L	G	N	V	P	V	A	1	1.06342	0.348628	1.00052	0.253636	0.899343	0.0839561	0.943468	0.104221	1.37878	0.535981	1.17956	0.229008		FALSE	FALSE	FALSE	FALSE	FALSE	FALSE
Human pTyr	169	APC1_HUMAN_571	APC1	Y571			SKLHDSLYNEDCTFQ	S	K	L	H	D	S	L	Y	N	E	D	C	T	F	Q	1	0.822376	0.151336	0.973506	0.32457	0.879969	0.445504	0.800437	0.133999	0.831284	0.219839	1.01103	0.078222		FALSE	FALSE	FALSE	FALSE	FALSE	FALSE
Human pTyr	170	APT_HUMAN_60	APT	Y60			THGGRIDYIAGLDSR	T	H	G	G	R	I	D	Y	I	A	G	L	D	S	R	1	0.625858	0.130418	0.610092	0.0220873	0.76122	0.201008	0.742971	0.123098	0.694181	0.109194	0.678936	0.171389		FALSE	FALSE	FALSE	FALSE	FALSE	FALSE
Human pTyr	171	AQP1_HUMAN_253	AQP1	Y253			TSGQVEEYDLDADDI	T	S	G	Q	V	E	E	Y	D	L	D	A	D	D	I	1	1.57181	0.17816	1.11861	0.0566633	1.14567	0.23978	1.3582	0.346519	1.57821	0.283117	1.72777	0.184076		FALSE	FALSE	FALSE	FALSE	FALSE	FALSE
Human pTyr	172	ARAF_HUMAN_302	ARAF	Y302			GYRDSGYYWEVPPSE	G	Y	R	D	S	G	Y	Y	W	E	V	P	P	S	E	3	0.667454	0.24064	0.693231	0.317728	0.591819	0.0721584	0.667712	0.245739	0.562904	0.0136895	0.65844	0.0759936		FALSE	FALSE	FALSE	FALSE	FALSE	FALSE
Human pTyr	173	ARAF_HUMAN_302_YA	ARAF	Y302		YA	GARDSGAYWEVPPSE	G	A	R	D	S	G	A	Y	W	E	V	P	P	S	E	1	0.618975	0.158667	0.665535	0.0499555	0.726369	0.156686	0.725572	0.0969784	0.627446	0.0777011	0.677575	0.0632538		FALSE	FALSE	FALSE	FALSE	FALSE	FALSE
Human pTyr	174	ARAP1_HUMAN_504	ARAP1	Y504			SFDLTTPYRIFSFSA	S	F	D	L	T	T	P	Y	R	I	F	S	F	S	A	1	1.00082	0.184083	0.664228	0.0775472	0.900554	0.22799	0.934074	0.0716159	0.709172	0.107825	0.847386	0.0625725		FALSE	FALSE	FALSE	FALSE	FALSE	FALSE
Human pTyr	175	ARAP2_HUMAN_77	ARAP2	Y77			KMQDIPIYANVHKTK	K	M	Q	D	I	P	I	Y	A	N	V	H	K	T	K	1	1.76409	0.32887	1.06361	0.0328663	1.60125	0.56441	1.55461	0.289416	1.39121	0.0735831	1.1643	0.37721		FALSE	FALSE	FALSE	FALSE	FALSE	FALSE
Human pTyr	176	ARAP3_HUMAN_1403	ARAP3	Y1403			EELEEPVYEEPVYEE	E	E	L	E	E	P	V	Y	E	E	P	V	Y	E	E	2	1.59861	0.341305	1.27574	0.217163	1.23431	0.107644	1.72615	0.389842	1.23551	0.195691	1.31981	0.168433		FALSE	FALSE	FALSE	FALSE	FALSE	FALSE
Human pTyr	177	ARAP3_HUMAN_1403_YA	ARAP3	Y1403		YA	EELEEPVYEEPVAEE	E	E	L	E	E	P	V	Y	E	E	P	V	A	E	E	1	1.44845	0.158665	1.09257	0.0305824	1.07177	0.0620336	1.19606	0.00838661	1.10692	0.164821	1.27381	0.0544012		FALSE	FALSE	FALSE	FALSE	FALSE	FALSE
Human pTyr	178	ARGAL_HUMAN_131	ARGAL	Y131			ALEEDVIYDDVPCES	A	L	E	E	D	V	I	Y	D	D	V	P	C	E	S	1	1.76505	0.504119	1.04715	0.318438	1.03816	0.234253	0.993521	0.143851	1.0539	0.237767	1.18285	0.259868		FALSE	FALSE	FALSE	FALSE	FALSE	FALSE
Human pTyr	179	ARGAL_HUMAN_152	ARGAL	Y152			GAERNLLYEDAHRAG	G	A	E	R	N	L	L	Y	E	D	A	H	R	A	G	1	0.62018	0.149721	0.49958	0.041437	0.578141	0.122756	0.640842	0.0155165	0.474631	0.0307843	0.552505	0.0278669		FALSE	FALSE	FALSE	FALSE	FALSE	FALSE
Human pTyr	180	ARHG1_HUMAN_738	ARHG1	Y738			WDQEAQIYELVAQTV	W	D	Q	E	A	Q	I	Y	E	L	V	A	Q	T	V	1	0.859659	0.134656	0.680632	0.0623313	0.815136	0.191452	0.653834	0.0392372	0.768296	0.0777771	0.818221	0.216616		FALSE	FALSE	FALSE	FALSE	FALSE	FALSE
Human pTyr	181	ARHGAP5_HUMAN_1109	ARHGAP5	Y1109			KGYSDEIYVVPDDSQ	K	G	Y	S	D	E	I	Y	V	V	P	D	D	S	Q	2	1.01802	0.227665	0.899383	0.160126	1.01911	0.221632	0.899906	0.12081	0.96734	0.0505649	0.925673	0.0621797		FALSE	FALSE	FALSE	FALSE	FALSE	FALSE
Human pTyr	182	ARHGAP5_HUMAN_1109_YA	ARHGAP5	Y1109		YA	KGASDEIYVVPDDSQ	K	G	A	S	D	E	I	Y	V	V	P	D	D	S	Q	1	1.46084	0.604073	1.28913	0.511268	1.09776	0.255933	1.42188	0.486759	1.43737	0.466005	1.32624	0.300579		FALSE	FALSE	FALSE	FALSE	FALSE	FALSE
Human pTyr	183	ARHGAP5_HUMAN_306	ARHGAP5	Y306			NHPDYEEYINLEGTR	N	H	P	D	Y	E	E	Y	I	N	L	E	G	T	R	2	0.64773	0.0674746	0.712462	0.117922	0.897371	0.252605	0.794597	0.12646	0.822018	0.296508	1.00695	0.0620694		FALSE	FALSE	FALSE	FALSE	FALSE	FALSE
Human pTyr	184	ARHGAP5_HUMAN_306_YA	ARHGAP5	Y306		YA	NHPDAEEYINLEGTR	N	H	P	D	A	E	E	Y	I	N	L	E	G	T	R	1	0.877304	0.00881138	0.716121	0.183421	0.701676	0.0943105	0.694063	0.148803	0.705428	0.221734	0.815766	0.0692924		FALSE	FALSE	FALSE	FALSE	FALSE	FALSE
Human pTyr	185	ARHGDIA_HUMAN_156	ARHGDIA	Y156			YGPRAEEYEFLTPVE	Y	G	P	R	A	E	E	Y	E	F	L	T	P	V	E	2	0.75689	0.292634	0.731502	0.321982	0.902285	0.273367	0.856748	0.242218	0.649961	0.290325	0.923136	0.302334		FALSE	FALSE	FALSE	FALSE	FALSE	FALSE
Human pTyr	186	ARHGDIA_HUMAN_156_YA	ARHGDIA	Y156		YA	AGPRAEEYEFLTPVE	A	G	P	R	A	E	E	Y	E	F	L	T	P	V	E	1	0.805123	0.285164	0.813265	0.180049	0.393448	0.16152	0.740737	0.247576	0.589492	0.173966	0.92667	0.184281		FALSE	FALSE	FALSE	FALSE	FALSE	FALSE
Human pTyr	187	ARHGDIA_HUMAN_27	ARHGDIA	Y27			EDEHSVNYKPPAQKS	E	D	E	H	S	V	N	Y	K	P	P	A	Q	K	S	1	0.770412	0.0905729	0.706197	0.217242	0.705331	0.160586	0.718043	0.162891	0.803143	0.135233	0.743736	0.0596829		FALSE	FALSE	FALSE	FALSE	FALSE	FALSE
Human pTyr	188	ARHGDIB_HUMAN_153	ARHGDIB	Y153			YGPRPEEYEFLTPVE	Y	G	P	R	P	E	E	Y	E	F	L	T	P	V	E	2	1.73531	0.866702	0.842448	0.301416	1.21698	0.497433	1.08103	0.400762	1.28338	0.404353	1.3769	0.661703		FALSE	FALSE	FALSE	FALSE	FALSE	FALSE
Human pTyr	189	ARHGDIB_HUMAN_153_YA	ARHGDIB	Y153		YA	AGPRPEEYEFLTPVE	A	G	P	R	P	E	E	Y	E	F	L	T	P	V	E	1	1.15199	0.294366	1.23612	0.442485	1.40645	0.607522	1.57542	0.897965	1.7339	0.919259	1.9274	0.98057		FALSE	FALSE	FALSE	FALSE	FALSE	FALSE
Human pTyr	190	ARPC3_HUMAN_47	ARPC3	Y47			DIVDEAIYYFKANVF	D	I	V	D	E	A	I	Y	Y	F	K	A	N	V	F	2	1.82666	0.102817	1.58663	0.276162	1.51508	0.485626	1.86277	0.402736	1.65169	0.564436	1.8582	0.598963		FALSE	FALSE	FALSE	FALSE	FALSE	FALSE
Human pTyr	191	ARPC3_HUMAN_47_YA	ARPC3	Y47		YA	DIVDEAIYAFKANVF	D	I	V	D	E	A	I	Y	A	F	K	A	N	V	F	1	1.13052	0.0753772	1.04661	0.046592	1.00172	0.0536605	1.08529	0.104573	0.999247	0.136411	1.2557	0.11419		FALSE	FALSE	FALSE	FALSE	FALSE	FALSE
Human pTyr	192	ARRB1_HUMAN_47	ARRB1	Y47			VVLVDPEYLKERRVY	V	V	L	V	D	P	E	Y	L	K	E	R	R	V	Y	2	0.592274	0.100394	0.547679	0.0367843	0.548284	0.0227463	0.483093	0.0338706	0.538006	0.0961684	0.972045	0.398621		FALSE	FALSE	FALSE	FALSE	FALSE	FALSE
Human pTyr	193	ARRB1_HUMAN_47_YA	ARRB1	Y47		YA	VVLVDPEYLKERRVA	V	V	L	V	D	P	E	Y	L	K	E	R	R	V	A	1	0.781202	0.309369	0.633126	0.107959	0.579546	0.0752779	0.685311	0.0999534	0.56626	0.171487	0.573091	0.0426354		FALSE	FALSE	FALSE	FALSE	FALSE	FALSE
Human pTyr	194	ARRB2_HUMAN_48	ARRB2	Y48			VVLVDPDYLKDRKVF	V	V	L	V	D	P	D	Y	L	K	D	R	K	V	F	1	0.574035	0.202343	0.718643	0.261028	0.638215	0.234749	0.688812	0.195255	0.507042	0.168545	0.678906	0.312459		FALSE	FALSE	FALSE	FALSE	FALSE	FALSE
Human pTyr	195	ASAP3_HUMAN_34	ASAP3	Y34			FAAKMPRYRGAALAR	F	A	A	K	M	P	R	Y	R	G	A	A	L	A	R	1	0.896961	0.712696	0.825065	0.469545	1.07565	0.67749	0.94362	0.466542	0.889084	0.506345	0.815349	0.382425		FALSE	FALSE	FALSE	FALSE	FALSE	FALSE
Human pTyr	196	ASSY_HUMAN_113	ASSY	Y113			AQREGAKYVSHGATG	A	Q	R	E	G	A	K	Y	V	S	H	G	A	T	G	1	0.831066	0.287656	0.702195	0.16153	0.725585	0.12589	0.682148	0.0550943	0.671776	0.0736092	0.80864	0.0207922		FALSE	FALSE	FALSE	FALSE	FALSE	FALSE
Human pTyr	197	ASSY_HUMAN_87	ASSY	Y87			SALYEDRYLLGTSLA	S	A	L	Y	E	D	R	Y	L	L	G	T	S	L	A	2	0.511997	0.0918448	0.494013	0.0460603	0.620994	0.140569	0.537803	0.0786798	0.561068	0.0879671	0.51381	0.071763		FALSE	FALSE	FALSE	FALSE	FALSE	FALSE
Human pTyr	198	ASSY_HUMAN_87_YA	ASSY	Y87		YA	SALAEDRYLLGTSLA	S	A	L	A	E	D	R	Y	L	L	G	T	S	L	A	1	0.530944	0.146485	0.506942	0.0393132	0.358603	0.0126402	0.461987	0.123203	0.450203	0.0412853	0.520876	0.0342364		FALSE	FALSE	FALSE	FALSE	FALSE	FALSE
Human pTyr	199	AT1A1_HUMAN_10	AT1A1	Y10			KGVGRDKYEPAAVSE	K	G	V	G	R	D	K	Y	E	P	A	A	V	S	E	1	0.97277	0.049817	0.805557	0.172165	0.869419	0.18697	0.852751	0.0383126	0.92161	0.171994	0.78457	0.0959479		FALSE	FALSE	FALSE	FALSE	FALSE	FALSE
Human pTyr	200	AT1A1_HUMAN_260	AT1A1	Y260			TARGIVVYTGDRTVM	T	A	R	G	I	V	V	Y	T	G	D	R	T	V	M	1	0.838884	0.151959	0.873472	0.152145	0.639532	0.0521933	0.830715	0.0369589	0.773657	0.0432194	0.778638	0.0509726		FALSE	FALSE	FALSE	FALSE	FALSE	FALSE
Human pTyr	201	AT1A1_HUMAN_542	AT1A1	Y542			KDAFQNAYLELGGLG	K	D	A	F	Q	N	A	Y	L	E	L	G	G	L	G	1	0.728029	0.0531912	0.701224	0.112153	0.651479	0.0830121	0.637637	0.105198	0.556284	0.0262494	0.606636	0.0998723		FALSE	FALSE	FALSE	FALSE	FALSE	FALSE
Human pTyr	202	AT1B1_HUMAN_101	AT1B1	Y101			DPKSYEAYVLNIVRF	D	P	K	S	Y	E	A	Y	V	L	N	I	V	R	F	2	1.70793	0.210492	1.58419	0.12688	1.56901	0.209089	1.58427	0.040719	1.45268	0.0782591	1.5934	0.116666		FALSE	FALSE	FALSE	FALSE	FALSE	FALSE
Human pTyr	203	AT1B1_HUMAN_101_YA	AT1B1	Y101		YA	DPKSAEAYVLNIVRF	D	P	K	S	A	E	A	Y	V	L	N	I	V	R	F	1	1.44577	0.0977582	1.40322	0.315161	1.26377	0.0429935	1.3875	0.176521	1.13602	0.0527466	1.32487	0.0758026		FALSE	FALSE	FALSE	FALSE	FALSE	FALSE
Human pTyr	204	ATG2B_HUMAN_1012	ATG2B	Y1012			AFKSAVHYDEESGSE	A	F	K	S	A	V	H	Y	D	E	E	S	G	S	E	1	0.822821	0.0218805	0.843596	0.184065	0.907553	0.0678956	0.962814	0.0661708	0.824556	0.0963665	0.871579	0.132157		FALSE	FALSE	FALSE	FALSE	FALSE	FALSE
Human pTyr	205	ATM_HUMAN_370	ATM	Y370			SLEISQSYTTTQRES	S	L	E	I	S	Q	S	Y	T	T	T	Q	R	E	S	1	0.660953	0.322735	0.443643	0.162124	0.508419	0.120685	0.599931	0.0926792	0.558151	0.209143	0.495274	0.0388427		FALSE	FALSE	FALSE	FALSE	FALSE	FALSE
Human pTyr	206	ATP4A_HUMAN_10	ATP4A	Y10			KAENYELYSVELGPG	K	A	E	N	Y	E	L	Y	S	V	E	L	G	P	G	2	1.01222	0.457945	0.606479	0.0913562	0.651012	0.126356	0.794261	0.204782	0.751435	0.270711	0.933043	0.261588		FALSE	FALSE	FALSE	FALSE	FALSE	FALSE
Human pTyr	207	ATP4A_HUMAN_10_YA	ATP4A	Y10		YA	KAENAELYSVELGPG	K	A	E	N	A	E	L	Y	S	V	E	L	G	P	G	1	0.667367	0.225005	0.603093	0.150446	0.45561	0.0524681	0.772144	0.117021	0.541715	0.125365	0.778565	0.0844093		FALSE	FALSE	FALSE	FALSE	FALSE	FALSE
Human pTyr	208	ATP4A_HUMAN_7	ATP4A	Y7			GMGKAENYELYSVEL	G	M	G	K	A	E	N	Y	E	L	Y	S	V	E	L	2	0.565696	0.0940498	0.627921	0.0242523	0.580409	0.0313277	0.635734	0.0988017	0.512438	0.0719782	0.684753	0.107503		FALSE	FALSE	FALSE	FALSE	FALSE	FALSE
Human pTyr	209	ATP4A_HUMAN_7_YA	ATP4A	Y7		YA	GMGKAENYELASVEL	G	M	G	K	A	E	N	Y	E	L	A	S	V	E	L	1	0.659881	0.13171	0.706629	0.12575	0.589714	0.0636205	0.647596	0.0444019	0.636841	0.0578994	0.675743	0.065933		FALSE	FALSE	FALSE	FALSE	FALSE	FALSE
Human pTyr	210	ATR_HUMAN_291	ATR	Y291			DTDQLKLYEEPLSKL	D	T	D	Q	L	K	L	Y	E	E	P	L	S	K	L	1	0.810687	0.150017	0.695693	0.130823	0.714866	0.143795	0.815168	0.224011	0.733789	0.0444913	0.724664	0.0470786		FALSE	FALSE	FALSE	FALSE	FALSE	FALSE
Human pTyr	211	ATR_HUMAN_310	ATR	Y310			FPFEAEAYRNIEPVY	F	P	F	E	A	E	A	Y	R	N	I	E	P	V	Y	2	0.595125	0.197149	0.563312	0.123023	0.598783	0.115859	0.742218	0.292466	0.567907	0.0851617	0.723368	0.0615332		FALSE	FALSE	FALSE	FALSE	FALSE	FALSE
Human pTyr	212	ATR_HUMAN_310_YA	ATR	Y310		YA	FPFEAEAYRNIEPVA	F	P	F	E	A	E	A	Y	R	N	I	E	P	V	A	1	0.60301	0.0565308	0.509588	0.123411	0.453606	0.0409021	0.769935	0.131918	0.632601	0.059226	0.592616	0.0871317		FALSE	FALSE	FALSE	FALSE	FALSE	FALSE
Human pTyr	213	ATRX_HUMAN_1063	ATRX	Y1063			KKDELSDYAEKSTGK	K	K	D	E	L	S	D	Y	A	E	K	S	T	G	K	1	1.23558	0.393053	0.826012	0.0769246	0.850197	0.152952	0.984896	0.1752	0.803999	0.028673	1.06523	0.218695		FALSE	FALSE	FALSE	FALSE	FALSE	FALSE
Human pTyr	214	ATRX_HUMAN_89	ATRX	Y89			KPSIVTKYVESDDEK	K	P	S	I	V	T	K	Y	V	E	S	D	D	E	K	1	1.3964	0.560902	1.2985	0.43652	1.14305	0.211582	1.43732	0.267373	1.18102	0.266046	1.3893	0.0598639		FALSE	FALSE	FALSE	FALSE	FALSE	FALSE
Human pTyr	215	ATX2L_HUMAN_118	ATX2L	Y118			SPVFEGVYNNSRMLH	S	P	V	F	E	G	V	Y	N	N	S	R	M	L	H	1	0.474974	0.188014	0.515482	0.144737	0.568241	0.227538	0.512872	0.253634	0.532498	0.174459	0.656532	0.206246		FALSE	FALSE	FALSE	FALSE	FALSE	FALSE
Human pTyr	216	ATX2L_HUMAN_264	ATX2L	Y264			FKFNEENYGVKTTYD	F	K	F	N	E	E	N	Y	G	V	K	T	T	Y	D	2	0.960994	0.287284	0.639761	0.270818	0.713768	0.339546	0.747485	0.197247	0.804777	0.224923	0.687586	0.137796		FALSE	FALSE	FALSE	FALSE	FALSE	FALSE
Human pTyr	217	ATX2L_HUMAN_264_YA	ATX2L	Y264		YA	FKFNEENYGVKTTAD	F	K	F	N	E	E	N	Y	G	V	K	T	T	A	D	1	0.589574	0.083262	0.580196	0.202591	0.70701	0.19249	0.773746	0.278101	0.725968	0.0639457	0.699607	0.133842		FALSE	FALSE	FALSE	FALSE	FALSE	FALSE
Human pTyr	218	ATX2L_HUMAN_309	ATX2L	Y309			EIESSPQYRLRIAME	E	I	E	S	S	P	Q	Y	R	L	R	I	A	M	E	1	1.42997	0.0560556	1.03719	0.16868	1.0517	0.0550874	1.13056	0.199453	1.0531	0.0543925	1.16522	0.195582		FALSE	FALSE	FALSE	FALSE	FALSE	FALSE
Human pTyr	219	ATXN2L_HUMAN_744	ATXN2L	Y744			VPGQQGKYRGAKGSL	V	P	G	Q	Q	G	K	Y	R	G	A	K	G	S	L	1	1.12127	0.138749	0.911148	0.0806264	1.00435	0.0343644	0.937326	0.140432	1.1246	0.257985	1.03492	0.171042		FALSE	FALSE	FALSE	FALSE	FALSE	FALSE
Human pTyr	220	AURKA_HUMAN_148	AURKA	Y148			KGKFGNVYLAREKQS	K	G	K	F	G	N	V	Y	L	A	R	E	K	Q	S	1	4.1523	1.49054	2.44221	0.330505	2.52577	0.237524	3.12032	0.329301	2.95954	0.250079	2.91692	0.257687		TRUE	FALSE	FALSE	FALSE	FALSE	FALSE
Human pTyr	221	AVIL_HUMAN_758	AVIL	Y758			SNDSEPKYYPIAVLL	S	N	D	S	E	P	K	Y	Y	P	I	A	V	L	L	2	1.40429	0.249269	1.1207	0.119556	1.09416	0.103764	1.41552	0.354094	1.02987	0.0905447	1.31282	0.0803038		FALSE	FALSE	FALSE	FALSE	FALSE	FALSE
Human pTyr	222	AVIL_HUMAN_758_YA	AVIL	Y758		YA	SNDSEPKYAPIAVLL	S	N	D	S	E	P	K	Y	A	P	I	A	V	L	L	1	1.25042	0.219247	1.10603	0.0992112	1.27907	0.137822	1.303	0.0548472	1.07567	0.107821	1.36679	0.223908		FALSE	FALSE	FALSE	FALSE	FALSE	FALSE
Human pTyr	223	AVIL_HUMAN_85	AVIL	Y85			YTTQLDDYLGGSPVQ	Y	T	T	Q	L	D	D	Y	L	G	G	S	P	V	Q	2	0.64219	0.0543213	0.425365	0.074325	0.609901	0.151245	0.380284	0.129761	0.591495	0.210646	0.591605	0.202745		FALSE	FALSE	FALSE	FALSE	FALSE	FALSE
Human pTyr	224	AVIL_HUMAN_85_YA	AVIL	Y85		YA	ATTQLDDYLGGSPVQ	A	T	T	Q	L	D	D	Y	L	G	G	S	P	V	Q	1	0.439097	0.122236	0.492892	0.112914	0.583415	0.131114	0.515248	0.134003	0.410192	0.119117	0.571613	0.0919302		FALSE	FALSE	FALSE	FALSE	FALSE	FALSE
Human pTyr	225	AXA2L_HUMAN_199	AXA2L	Y199			DQDAQDLYDAGVKRK	D	Q	D	A	Q	D	L	Y	D	A	G	V	K	R	K	1	0.651767	0.0761715	0.73612	0.0748071	0.725156	0.0363477	0.733569	0.0409185	0.803477	0.0870095	0.778828	0.195662		FALSE	FALSE	FALSE	FALSE	FALSE	FALSE
Human pTyr	226	B3AT_HUMAN_21	B3AT	Y21			ENLEQEEYEDPDIPE	E	N	L	E	Q	E	E	Y	E	D	P	D	I	P	E	1	1.27302	0.453405	1.06093	0.228092	1.26088	0.178286	1.26953	0.226711	1.32654	0.435506	1.16456	0.443675		FALSE	FALSE	FALSE	FALSE	FALSE	FALSE
Human pTyr	227	B3AT_HUMAN_359	B3AT	Y359			AKPDSSFYKGLDLNG	A	K	P	D	S	S	F	Y	K	G	L	D	L	N	G	1	0.731986	0.0485235	0.956867	0.147945	0.93512	0.213762	1.08041	0.313785	0.737686	0.149607	0.849855	0.182422		FALSE	FALSE	FALSE	FALSE	FALSE	FALSE
Human pTyr	228	B3AT_HUMAN_46	B3AT	Y46			TEATATDYHTTSHPG	T	E	A	T	A	T	D	Y	H	T	T	S	H	P	G	1	0.60184	0.0327635	0.517811	0.162816	0.887495	0.305605	0.73739	0.0603468	0.504719	0.0534971	0.573533	0.0813439		FALSE	FALSE	FALSE	FALSE	FALSE	FALSE
Human pTyr	229	B3AT_HUMAN_8	B3AT	Y8			MEELQDDYEDMMEEN	M	E	E	L	Q	D	D	Y	E	D	M	M	E	E	N	1	1.30753	0.187115	1.00665	0.12053	1.06855	0.155341	1.36133	0.0912767	1.1723	0.214672	1.15828	0.277176		FALSE	FALSE	FALSE	FALSE	FALSE	FALSE
Human pTyr	230	B3AT_HUMAN_904	B3AT	Y904			EEEGRDEYDEVAMPV	E	E	E	G	R	D	E	Y	D	E	V	A	M	P	V	1	1.07745	0.128795	1.06173	0.0793701	0.939315	0.183554	0.911612	0.145501	0.879533	0.208814	1.06752	0.103757		FALSE	FALSE	FALSE	FALSE	FALSE	FALSE
Human pTyr	231	BBC3_HUMAN_152	BBC3	Y152			ADDLNAQYERRRQEE	A	D	D	L	N	A	Q	Y	E	R	R	R	Q	E	E	1	0.892587	0.122975	0.881563	0.124074	0.837642	0.277884	0.756638	0.240149	0.657875	0.0720705	0.733689	0.138847		FALSE	FALSE	FALSE	FALSE	FALSE	FALSE
Human pTyr	232	BCAP_HUMAN_263	BCAP	Y263			CETVISYYTDMEEIG	C	E	T	V	I	S	Y	Y	T	D	M	E	E	I	G	2	1.69857	0.122113	1.47571	0.125169	1.34308	0.252872	1.84771	0.256971	1.40703	0.269204	1.49038	0.353728		FALSE	FALSE	FALSE	FALSE	FALSE	FALSE
Human pTyr	233	BCAP_HUMAN_263_YA	BCAP	Y263		YA	CETVISAYTDMEEIG	C	E	T	V	I	S	A	Y	T	D	M	E	E	I	G	1	1.44376	0.143172	1.21619	0.137516	0.966112	0.0969642	1.27815	0.0880328	1.04075	0.0700385	1.21589	0.103987		FALSE	FALSE	FALSE	FALSE	FALSE	FALSE
Human pTyr	234	BCAP_HUMAN_419	BCAP	Y419			GEEADAVYESMAHLS	G	E	E	A	D	A	V	Y	E	S	M	A	H	L	S	1	1.06333	0.600494	0.776206	0.364739	0.958436	0.484545	0.977989	0.524718	0.832409	0.43576	0.98849	0.456501		FALSE	FALSE	FALSE	FALSE	FALSE	FALSE
Human pTyr	235	BCAP_HUMAN_594	BCAP	Y594			DRPQSSIYDPFAGMK	D	R	P	Q	S	S	I	Y	D	P	F	A	G	M	K	1	0.708088	0.0916116	0.637363	0.0988901	0.740336	0.0303674	0.762532	0.0990708	0.591594	0.211543	0.838093	0.208859		FALSE	FALSE	FALSE	FALSE	FALSE	FALSE
Human pTyr	236	BCAP_HUMAN_694	BCAP	Y694			AKVEFGVYESGPRKS	A	K	V	E	F	G	V	Y	E	S	G	P	R	K	S	1	0.82989	0.184535	0.651715	0.0885413	0.841175	0.0981739	0.708334	0.119905	0.802116	0.22015	0.850866	0.266321		FALSE	FALSE	FALSE	FALSE	FALSE	FALSE
Human pTyr	237	BCAR1_HUMAN_12	BCAR1	Y12			NVLAKALYDNVAESP	N	V	L	A	K	A	L	Y	D	N	V	A	E	S	P	1	0.65692	0.144811	0.648432	0.110042	0.630676	0.104033	0.644528	0.119534	0.488755	0.0404803	0.531996	0.0658942		FALSE	FALSE	FALSE	FALSE	FALSE	FALSE
Human pTyr	238	BCAR1_HUMAN_128	BCAR1	Y128			SKAQQGLYQVPGPSP	S	K	A	Q	Q	G	L	Y	Q	V	P	G	P	S	P	1	0.686648	0.0577227	0.616502	0.0416099	0.649989	0.227757	0.86541	0.329936	0.560129	0.128366	0.787765	0.118574		FALSE	FALSE	FALSE	FALSE	FALSE	FALSE
Human pTyr	239	BCAR1_HUMAN_234	BCAR1	Y234			AQPEQDEYDIPRHLL	A	Q	P	E	Q	D	E	Y	D	I	P	R	H	L	L	1	0.748561	0.11004	0.633074	0.170649	0.88097	0.320148	0.725901	0.0266546	0.745972	0.218629	0.8925	0.0225811		FALSE	FALSE	FALSE	FALSE	FALSE	FALSE
Human pTyr	240	BCAR1_HUMAN_249	BCAR1	Y249			APGPQDIYDVPPVRG	A	P	G	P	Q	D	I	Y	D	V	P	P	V	R	G	1	0.430433	0.0904806	0.639364	0.0883939	0.712914	0.18318	0.402946	0.0714988	0.568088	0.132535	0.591259	0.191427		FALSE	FALSE	FALSE	FALSE	FALSE	FALSE
Human pTyr	241	BCAR1_HUMAN_362	BCAR1	Y362			SPPAEDVYDVPPPAP	S	P	P	A	E	D	V	Y	D	V	P	P	P	A	P	1	0.981364	0.343574	0.772905	0.262974	0.593154	0.156548	0.773747	0.280068	0.769913	0.373531	0.811009	0.203041		FALSE	FALSE	FALSE	FALSE	FALSE	FALSE
Human pTyr	242	BCAR1_HUMAN_410	BCAR1	Y410			GVVDSGVYAVPPPAE	G	V	V	D	S	G	V	Y	A	V	P	P	P	A	E	1	0.527855	0.114514	0.498391	0.107472	0.482087	0.0416486	0.646419	0.0772451	0.532884	0.0428462	0.672762	0.0367227		FALSE	FALSE	FALSE	FALSE	FALSE	FALSE
Human pTyr	243	BCAR1_HUMAN_664	BCAR1	Y664			EGGWMEDYDYVHLQG	E	G	G	W	M	E	D	Y	D	Y	V	H	L	Q	G	2	0.770589	0.233462	0.69383	0.170358	0.727859	0.209289	0.662362	0.149772	0.634803	0.0917049	0.724272	0.143885		FALSE	FALSE	FALSE	FALSE	FALSE	FALSE
Human pTyr	244	BCAR1_HUMAN_664_YA	BCAR1	Y664		YA	EGGWMEDYDAVHLQG	E	G	G	W	M	E	D	Y	D	A	V	H	L	Q	G	1	0.496751	0.118954	0.80685	0.0627327	0.576909	0.0987501	0.679807	0.0463902	0.57436	0.0336124	0.644694	0.0589115		FALSE	FALSE	FALSE	FALSE	FALSE	FALSE
Human pTyr	245	BCLAF1_HUMAN_150	BCLAF1	Y150			SSRSSSPYSKSPVSK	S	S	R	S	S	S	P	Y	S	K	S	P	V	S	K	1	0.738106	0.227556	0.515116	0.175673	0.58165	0.223088	0.68138	0.197908	0.644054	0.305804	0.708255	0.192795		FALSE	FALSE	FALSE	FALSE	FALSE	FALSE
Human pTyr	246	BCLAF1_HUMAN_408	BCLAF1	Y408			DTEETEDYRQFRKSV	D	T	E	E	T	E	D	Y	R	Q	F	R	K	S	V	1	0.827511	0.138928	0.863785	0.239569	0.806022	0.143342	0.972759	0.138347	0.785227	0.17709	1.08917	0.144137		FALSE	FALSE	FALSE	FALSE	FALSE	FALSE
Human pTyr	247	BCLAF1_HUMAN_93	BCLAF1	Y93			GRYHRGGYRPVWNRR	G	R	Y	H	R	G	G	Y	R	P	V	W	N	R	R	2	0.731593	0.40689	0.646954	0.228917	0.763426	0.371222	0.736042	0.401207	0.663784	0.322685	0.823588	0.382085		FALSE	FALSE	FALSE	FALSE	FALSE	FALSE
Human pTyr	248	BCLAF1_HUMAN_93_YA	BCLAF1	Y93		YA	GRAHRGGYRPVWNRR	G	R	A	H	R	G	G	Y	R	P	V	W	N	R	R	1	0.623545	0.305678	0.674885	0.291694	0.706268	0.322831	0.815628	0.461571	0.597659	0.327984	0.781036	0.344475		FALSE	FALSE	FALSE	FALSE	FALSE	FALSE
Human pTyr	249	BCLF1_HUMAN_219	BCLF1	Y219			IWPGLSAYDNSPRSP	I	W	P	G	L	S	A	Y	D	N	S	P	R	S	P	1	0.59125	0.128513	0.568001	0.0637214	0.762309	0.1413	0.646521	0.0685906	0.813274	0.319352	0.746469	0.0532807		FALSE	FALSE	FALSE	FALSE	FALSE	FALSE
Human pTyr	250	BCLF1_HUMAN_284	BCLF1	Y284			VGNGSSRYSPSQNSP	V	G	N	G	S	S	R	Y	S	P	S	Q	N	S	P	1	0.554729	0.164413	0.549826	0.144071	0.614064	0.13285	0.722355	0.0621117	0.691231	0.0246061	0.750736	0.0817602		FALSE	FALSE	FALSE	FALSE	FALSE	FALSE
Human pTyr	251	BCLF1_HUMAN_383	BCLF1	Y383			EDQEALDYFSDKESG	E	D	Q	E	A	L	D	Y	F	S	D	K	E	S	G	1	1.29336	0.248472	1.22454	0.31575	1.06454	0.413834	1.5079	0.6808	1.12921	0.379592	1.50099	0.376424		FALSE	FALSE	FALSE	FALSE	FALSE	FALSE
Human pTyr	252	BCR_HUMAN_177	BCR	Y177			ADAEKPFYVNVEFHH	A	D	A	E	K	P	F	Y	V	N	V	E	F	H	H	1	2.54438	0.705035	2.21574	0.256436	1.51895	0.467867	1.79291	0.561238	1.76299	0.178074	2.08999	0.491669		FALSE	FALSE	FALSE	FALSE	FALSE	FALSE
Human pTyr	253	BCR_HUMAN_246	BCR	Y246			SCGVDGDYEDAELNP	S	C	G	V	D	G	D	Y	E	D	A	E	L	N	P	1	1.54069	0.246346	1.63046	0.890976	1.23293	0.140811	1.34052	0.343408	0.960475	0.221503	1.29531	0.221757		FALSE	FALSE	FALSE	FALSE	FALSE	FALSE
Human pTyr	254	BCR_HUMAN_283	BCR	Y283			YQPYQSIYVGGMMEG	Y	Q	P	Y	Q	S	I	Y	V	G	G	M	M	E	G	3	0.900421	0.300675	0.700346	0.118121	0.648746	0.220799	0.812156	0.122426	0.892563	0.350633	0.977213	0.246536		FALSE	FALSE	FALSE	FALSE	FALSE	FALSE
Human pTyr	255	BCR_HUMAN_283_YA	BCR	Y283		YA	AQPAQSIYVGGMMEG	A	Q	P	A	Q	S	I	Y	V	G	G	M	M	E	G	1	0.761292	0.152955	0.638011	0.13197	0.872336	0.136675	0.76492	0.175937	0.665341	0.0580944	0.748789	0.112303		FALSE	FALSE	FALSE	FALSE	FALSE	FALSE
Human pTyr	256	BCR_HUMAN_328	BCR	Y328			FEDCGGGYTPDCSSN	F	E	D	C	G	G	G	Y	T	P	D	C	S	S	N	1	0.609916	0.116296	0.400122	0.0328281	0.498756	0.0377102	0.41264	0.0616998	0.420642	0.13411	0.572579	0.0728682		FALSE	FALSE	FALSE	FALSE	FALSE	FALSE
Human pTyr	257	BCR_HUMAN_360	BCR	Y360			VSPSPTTYRMFRDKS	V	S	P	S	P	T	T	Y	R	M	F	R	D	K	S	1	1.00485	0.59443	0.747894	0.375075	1.46596	0.969946	0.924098	0.505476	0.864801	0.486459	1.10878	0.559522		FALSE	FALSE	FALSE	FALSE	FALSE	FALSE
Human pTyr	258	BCR_HUMAN_554	BCR	Y554			FFKVPELYEIHKEFY	F	F	K	V	P	E	L	Y	E	I	H	K	E	F	Y	2	3.20917	0.556682	1.70135	0.486387	1.59395	0.150566	1.63679	0.114863	2.09521	0.356151	1.70763	0.423561		TRUE	FALSE	FALSE	FALSE	FALSE	FALSE
Human pTyr	259	BCR_HUMAN_554_YA	BCR	Y554		YA	FFKVPELYEIHKEFA	F	F	K	V	P	E	L	Y	E	I	H	K	E	F	A	1	1.48804	0.284789	1.28548	0.400175	1.48231	0.172284	1.21561	0.578254	1.28072	0.266686	1.67402	0.340808		FALSE	FALSE	FALSE	FALSE	FALSE	FALSE
Human pTyr	260	BCR_HUMAN_644	BCR	Y644			NSLETLLYKPVDRVT	N	S	L	E	T	L	L	Y	K	P	V	D	R	V	T	1	0.716979	0.166919	0.74437	0.200896	0.640988	0.100762	0.595567	0.202559	0.752836	0.169932	0.614426	0.110152		FALSE	FALSE	FALSE	FALSE	FALSE	FALSE
Human pTyr	261	BCS1_HUMAN_181	BCS1	Y181			SEWRPFGYPRRRRPL	S	E	W	R	P	F	G	Y	P	R	R	R	R	P	L	1	0.544928	0.243716	0.573761	0.23864	0.711799	0.318242	0.597114	0.269684	0.587626	0.267113	0.670896	0.196667		FALSE	FALSE	FALSE	FALSE	FALSE	FALSE
Human pTyr	262	BDKRB2_HUMAN_177	BDKRB2	Y177			GVRWAKLYSLVIWGC	G	V	R	W	A	K	L	Y	S	L	V	I	W	G	C	1	2.84106	0.847884	2.36813	0.203758	2.23599	0.219767	2.50883	0.662608	2.77855	0.216723	2.89727	0.543211		FALSE	FALSE	FALSE	FALSE	FALSE	FALSE
Human pTyr	263	BECN1_HUMAN_233	BECN1	Y233			EAQYQREYSEFKRQQ	E	A	Q	Y	Q	R	E	Y	S	E	F	K	R	Q	Q	2	0.667069	0.206139	0.695771	0.206017	0.687367	0.158063	0.763762	0.133724	0.631323	0.210792	0.826181	0.223535		FALSE	FALSE	FALSE	FALSE	FALSE	FALSE
Human pTyr	264	BECN1_HUMAN_233_YA	BECN1	Y233		YA	EAQAQREYSEFKRQQ	E	A	Q	A	Q	R	E	Y	S	E	F	K	R	Q	Q	1	0.919138	0.151414	0.781164	0.101826	0.827052	0.122238	0.750719	0.0468511	0.812508	0.102915	0.751756	0.197886		FALSE	FALSE	FALSE	FALSE	FALSE	FALSE
Human pTyr	265	BECN1_HUMAN_352	BECN1	Y352			KSKELPLYCSGGLRF	K	S	K	E	L	P	L	Y	C	S	G	G	L	R	F	1	1.31504	0.267887	1.10531	0.0920961	1.2333	0.150585	1.43388	0.03227	1.17182	0.0506579	1.17651	0.0255173		FALSE	FALSE	FALSE	FALSE	FALSE	FALSE
Human pTyr	266	BKRB2_HUMAN_156	BKRB2	Y156			MLVSIDRYLALVKTM	M	L	V	S	I	D	R	Y	L	A	L	V	K	T	M	1	3.58727	0.900186	2.73444	0.400467	2.56857	0.256875	3.22307	0.645764	3.03421	0.4914	2.86447	0.256573		TRUE	FALSE	FALSE	TRUE	FALSE	FALSE
Human pTyr	267	BLK_HUMAN_389	BLK	Y389			ARIIDSEYTAQEGAK	A	R	I	I	D	S	E	Y	T	A	Q	E	G	A	K	1	0.45518	0.0401373	0.535996	0.192662	0.740214	0.229607	0.616351	0.0979894	0.750093	0.026368	0.714244	0.141669		FALSE	FALSE	FALSE	FALSE	FALSE	FALSE
Human pTyr	268	BLNK_HUMAN_189	BLNK	Y189			VEDNDENYIHPTESS	V	E	D	N	D	E	N	Y	I	H	P	T	E	S	S	1	1.2692	0.185309	0.942875	0.193852	1.03001	0.137808	1.66514	0.421564	1.60233	0.444117	1.2335	0.199485		FALSE	FALSE	FALSE	FALSE	FALSE	FALSE
Human pTyr	269	BLNK_HUMAN_72	BLNK	Y72			SDDFDSDYENPDEHS	S	D	D	F	D	S	D	Y	E	N	P	D	E	H	S	1	1.40135	0.555944	1.56102	0.86787	1.41711	0.502318	1.17215	0.342154	1.27644	0.625417	1.28075	0.559074		FALSE	FALSE	FALSE	FALSE	FALSE	FALSE
Human pTyr	270	BLNK_HUMAN_84	BLNK	Y84			EHSDSEMYVMPAEEN	E	H	S	D	S	E	M	Y	V	M	P	A	E	E	N	1	1.2148	0.193834	1.08202	0.212374	0.809007	0.217357	1.00566	0.218479	1.10268	0.314614	1.30959	0.182682		FALSE	FALSE	FALSE	FALSE	FALSE	FALSE
Human pTyr	271	BLNK_HUMAN_96	BLNK	Y96			EENADDSYEPPPVEQ	E	E	N	A	D	D	S	Y	E	P	P	P	V	E	Q	1	0.666125	0.45945	0.772538	0.415967	0.759638	0.436814	0.920442	0.517204	0.810418	0.450495	0.982765	0.513798		FALSE	FALSE	FALSE	FALSE	FALSE	FALSE
Human pTyr	272	BLVRA_HUMAN_198	BLVRA	Y198			EERKEDQYMKMTVCL	E	E	R	K	E	D	Q	Y	M	K	M	T	V	C	L	1	1.84294	0.106885	4.0844	3.56736	1.41002	0.388134	1.30975	0.512945	1.27551	0.150873	1.75064	0.518538		FALSE	TRUE	FALSE	FALSE	FALSE	FALSE
Human pTyr	273	BLVRA_HUMAN_72	BLVRA	Y72			SQEVEVAYICSESSS	S	Q	E	V	E	V	A	Y	I	C	S	E	S	S	S	1	1.17759	0.0507344	1.03006	0.0312192	1.04716	0.055396	1.23101	0.313097	0.760478	0.089035	0.816693	0.252536		FALSE	FALSE	FALSE	FALSE	FALSE	FALSE
Human pTyr	274	BLVRA_HUMAN_83	BLVRA	Y83			ESSSHEDYIRQFLNA	E	S	S	S	H	E	D	Y	I	R	Q	F	L	N	A	1	0.68343	0.22317	0.628761	0.292151	0.843045	0.317124	0.714996	0.252855	0.67271	0.296026	0.558975	0.197845		FALSE	FALSE	FALSE	FALSE	FALSE	FALSE
Human pTyr	275	BMX_HUMAN_216	BMX	Y216			SSTSLAQYDSNSKKI	S	S	T	S	L	A	Q	Y	D	S	N	S	K	K	I	1	0.89134	0.0477247	0.830091	0.158484	0.924467	0.156917	0.505746	0.0855757	0.900613	0.274165	1.02235	0.192261		FALSE	FALSE	FALSE	FALSE	FALSE	FALSE
Human pTyr	276	BMX_HUMAN_224	BMX	Y224			DSNSKKIYGSQPNFN	D	S	N	S	K	K	I	Y	G	S	Q	P	N	F	N	1	0.89517	0.0228331	0.816993	0.259592	0.797868	0.120018	0.768961	0.0930483	0.958787	0.296344	0.975859	0.0951536		FALSE	FALSE	FALSE	FALSE	FALSE	FALSE
Human pTyr	277	BOP1_HUMAN_122	BOP1	Y122			SARIGDEYAEDSSDE	S	A	R	I	G	D	E	Y	A	E	D	S	S	D	E	1	1.78994	0.169964	1.15215	0.288863	1.19973	0.169429	1.53365	0.196246	1.16251	0.30484	1.37657	0.334543		FALSE	FALSE	FALSE	FALSE	FALSE	FALSE
Human pTyr	278	BORG2_HUMAN_63	BORG2	Y63			ISFLQGNYELLPGNQ	I	S	F	L	Q	G	N	Y	E	L	L	P	G	N	Q	1	0.684059	0.0625271	0.696918	0.0751133	0.779651	0.133744	0.681391	0.0742031	0.707811	0.109385	0.762784	0.0596747		FALSE	FALSE	FALSE	FALSE	FALSE	FALSE
Human pTyr	279	BTK_HUMAN_344	BTK	Y344			CSTPQSQYYLAEKHL	C	S	T	P	Q	S	Q	Y	Y	L	A	E	K	H	L	2	1.44991	0.254915	1.10729	0.297865	1.0182	0.199872	1.1904	0.159931	0.835431	0.0981279	1.12852	0.229469		FALSE	FALSE	FALSE	FALSE	FALSE	FALSE
Human pTyr	280	BTK_HUMAN_344_YA	BTK	Y344		YA	CSTPQSQYALAEKHL	C	S	T	P	Q	S	Q	Y	A	L	A	E	K	H	L	1	1.08854	0.169611	1.0271	0.238599	1.01522	0.201379	1.38494	0.364341	1.0701	0.183534	1.05597	0.243164		FALSE	FALSE	FALSE	FALSE	FALSE	FALSE
Human pTyr	281	BTK_HUMAN_361	BTK	Y361			TIPELINYHQHNSAG	T	I	P	E	L	I	N	Y	H	Q	H	N	S	A	G	1	0.830331	0.244467	0.497508	0.119791	0.541135	0.134272	0.57521	0.0992839	0.851595	0.0972553	0.918614	0.145182		FALSE	FALSE	FALSE	FALSE	FALSE	FALSE
Human pTyr	282	BTK_HUMAN_40	BTK	Y40			TVHKLSYYEYDFERG	T	V	H	K	L	S	Y	Y	E	Y	D	F	E	R	G	3	1.24281	0.347888	1.08222	0.308554	0.996144	0.379712	1.13028	0.318495	1.25058	0.239728	2.64737	2.05397		FALSE	FALSE	FALSE	FALSE	FALSE	FALSE
Human pTyr	283	BTK_HUMAN_40_YA	BTK	Y40		YA	TVHKLSAYEADFERG	T	V	H	K	L	S	A	Y	E	A	D	F	E	R	G	1	0.69109	0.0604625	0.796083	0.180235	0.646327	0.136933	0.681654	0.196338	0.891283	0.0930825	1.13266	0.190518		FALSE	FALSE	FALSE	FALSE	FALSE	FALSE
Human pTyr	284	BTK_HUMAN_617	BTK	Y617			IAQGLRLYRPHLASE	I	A	Q	G	L	R	L	Y	R	P	H	L	A	S	E	1	1.86585	0.819822	1.29294	0.414929	1.28781	0.589862	1.71344	0.815713	1.02964	0.354167	1.49158	0.709071		FALSE	FALSE	FALSE	FALSE	FALSE	FALSE
Human pTyr	285	BUB3_HUMAN_207	BUB3	Y207			EGRVAVEYLDPSPEV	E	G	R	V	A	V	E	Y	L	D	P	S	P	E	V	1	0.815592	0.194487	0.911548	0.135497	0.731423	0.101225	0.838969	0.307373	0.78497	0.300662	1.03847	0.189945		FALSE	FALSE	FALSE	FALSE	FALSE	FALSE
Human pTyr	286	BUD13_HUMAN_494	BUD13	Y494			DSERDELYAQWGKGL	D	S	E	R	D	E	L	Y	A	Q	W	G	K	G	L	1	0.734864	0.0676223	0.76103	0.0655884	0.644824	0.101415	0.839225	0.194517	0.726578	0.0229783	0.900174	0.10031		FALSE	FALSE	FALSE	FALSE	FALSE	FALSE
Human pTyr	287	C1QBP_HUMAN_188	C1QBP	Y188			ALVLDCHYPEDEVGQ	A	L	V	L	D	C	H	Y	P	E	D	E	V	G	Q	1	1.26138	0.227268	1.19698	0.241119	1.50548	0.290239	1.20673	0.460526	1.04526	0.134908	1.24316	0.24002		FALSE	FALSE	FALSE	FALSE	FALSE	FALSE
Human pTyr	288	C1QR1_HUMAN_644	C1QR1	Y644			SRAMENQYSPTPGTD	S	R	A	M	E	N	Q	Y	S	P	T	P	G	T	D	1	0.633155	0.083183	0.492018	0.0752489	0.576726	0.210667	0.666445	0.122942	0.562652	0.0607555	0.675875	0.155097		FALSE	FALSE	FALSE	FALSE	FALSE	FALSE
Human pTyr	289	CA052_HUMAN_132	CA052	Y132			AIKWSNIYEDNGDDA	A	I	K	W	S	N	I	Y	E	D	N	G	D	D	A	1	1.55498	0.650283	1.21337	0.330913	1.28327	0.671727	1.2362	0.372782	1.1151	0.393678	1.05355	0.509798		FALSE	FALSE	FALSE	FALSE	FALSE	FALSE
Human pTyr	290	CA2D3_HUMAN_924	CA2D3	Y924			AHGLLDPYNAFLSAV	A	H	G	L	L	D	P	Y	N	A	F	L	S	A	V	1	0.739458	0.110733	0.816733	0.0356536	0.756443	0.114438	0.815635	0.102754	0.752818	0.080347	0.794743	0.0913985		FALSE	FALSE	FALSE	FALSE	FALSE	FALSE
Human pTyr	291	CACNA1C_HUMAN_2217	CACNA1C	Y2217			ELQDSRVYVSSLGGG	E	L	Q	D	S	R	V	Y	V	S	S	L	G	G	G	1	0.608054	0.183589	0.555915	0.128574	0.694436	0.109	0.532697	0.0891308	0.492097	0.057239	0.576491	0.0611169		FALSE	FALSE	FALSE	FALSE	FALSE	FALSE
Human pTyr	292	CADH1_HUMAN_753	CADH1	Y753			DDTRDNVYYYDEEGG	D	D	T	R	D	N	V	Y	Y	Y	D	E	E	G	G	3	1.62623	0.195267	1.21667	0.115671	1.30944	0.44419	1.34487	0.0777457	1.05411	0.245813	1.30127	0.298217		FALSE	FALSE	FALSE	FALSE	FALSE	FALSE
Human pTyr	293	CADH1_HUMAN_753_YA	CADH1	Y753		YA	DDTRDNVYAADEEGG	D	D	T	R	D	N	V	Y	A	A	D	E	E	G	G	1	1.17762	0.185308	1.24837	0.411094	1.1923	0.132743	1.26613	0.142888	1.08065	0.187798	1.01528	0.165742		FALSE	FALSE	FALSE	FALSE	FALSE	FALSE
Human pTyr	294	CADH1_HUMAN_754	CADH1	Y754			DTRDNVYYYDEEGGG	D	T	R	D	N	V	Y	Y	Y	D	E	E	G	G	G	3	0.84188	0.268195	0.915495	0.0795707	1.19244	0.432973	0.829936	0.0416855	0.970529	0.146324	0.758028	0.200706		FALSE	FALSE	FALSE	FALSE	FALSE	FALSE
Human pTyr	295	CADH1_HUMAN_754_YA	CADH1	Y754		YA	DTRDNVAYADEEGGG	D	T	R	D	N	V	A	Y	A	D	E	E	G	G	G	1	1.05616	0.0192411	0.932785	0.249397	0.959398	0.0492904	0.841713	0.148692	0.974164	0.158626	1.14522	0.161477		FALSE	FALSE	FALSE	FALSE	FALSE	FALSE
Human pTyr	296	CADH1_HUMAN_755	CADH1	Y755			TRDNVYYYDEEGGGE	T	R	D	N	V	Y	Y	Y	D	E	E	G	G	G	E	3	0.628632	0.361689	1.01129	0.491535	0.668805	0.253912	0.59798	0.14996	1.24599	0.514168	0.884481	0.151874		FALSE	FALSE	FALSE	FALSE	FALSE	FALSE
Human pTyr	297	CADH1_HUMAN_755_YA	CADH1	Y755		YA	TRDNVAAYDEEGGGE	T	R	D	N	V	A	A	Y	D	E	E	G	G	G	E	1	0.862166	0.422246	0.7082	0.106373	0.989196	0.253921	0.836276	0.021153	0.937449	0.178816	1.1785	0.0553509		FALSE	FALSE	FALSE	FALSE	FALSE	FALSE
Human pTyr	298	CAH9_HUMAN_449	CAH9	Y449			GTKGGVSYRPAEVAE	G	T	K	G	G	V	S	Y	R	P	A	E	V	A	E	1	0.940835	0.150869	0.825976	0.0765291	0.665365	0.143123	0.832263	0.130955	0.620469	0.0742338	0.888611	0.138131		FALSE	FALSE	FALSE	FALSE	FALSE	FALSE
Human pTyr	299	CALB2_HUMAN_214	CALB2	Y214			YDKDRSGYIDEHELD	Y	D	K	D	R	S	G	Y	I	D	E	H	E	L	D	2	0.977359	0.10619	0.905896	0.163212	0.90979	0.054627	0.985428	0.211752	0.757404	0.154784	0.966449	0.166168		FALSE	FALSE	FALSE	FALSE	FALSE	FALSE
Human pTyr	300	CALB2_HUMAN_214_YA	CALB2	Y214		YA	ADKDRSGYIDEHELD	A	D	K	D	R	S	G	Y	I	D	E	H	E	L	D	1	1.14301	0.376655	1.21352	0.0759089	1.01657	0.218504	1.16943	0.217076	1.20242	0.0930788	0.944311	0.183992		FALSE	FALSE	FALSE	FALSE	FALSE	FALSE
Human pTyr	301	CALM_HUMAN_100	CALM	Y100			FDKDGNGYISAAELR	F	D	K	D	G	N	G	Y	I	S	A	A	E	L	R	1	0.74575	0.279282	0.742477	0.205472	0.506167	0.0829523	0.739087	0.29371	1.30126	0.915676	0.792894	0.193904		FALSE	FALSE	FALSE	FALSE	FALSE	FALSE
Human pTyr	302	CALM_HUMAN_139	CALM	Y139			DGDGQVNYEEFVQMM	D	G	D	G	Q	V	N	Y	E	E	F	V	Q	M	M	1	0.802994	0.0285975	0.717368	0.115344	0.855792	0.174522	0.789781	0.0247344	0.868584	0.256236	0.88966	0.107757		FALSE	FALSE	FALSE	FALSE	FALSE	FALSE
Human pTyr	303	CALU_HUMAN_47	CALU	Y47			NDAQSFDYDHDAFLG	N	D	A	Q	S	F	D	Y	D	H	D	A	F	L	G	1	0.700854	0.0945957	0.676755	0.208937	0.695242	0.0443585	0.730288	0.224755	0.540352	0.150645	0.673209	0.0767877		FALSE	FALSE	FALSE	FALSE	FALSE	FALSE
Human pTyr	304	CAMP1_HUMAN_1537	CAMP1	Y1537			YPDTEEIYKLTGTGP	Y	P	D	T	E	E	I	Y	K	L	T	G	T	G	P	2	0.787085	0.382173	0.538469	0.226474	0.5925	0.181014	0.636118	0.190445	0.413939	0.119283	0.86727	0.182471		FALSE	FALSE	FALSE	FALSE	FALSE	FALSE
Human pTyr	305	CAMP1_HUMAN_1537_YA	CAMP1	Y1537		YA	APDTEEIYKLTGTGP	A	P	D	T	E	E	I	Y	K	L	T	G	T	G	P	1	0.650744	0.212733	0.669932	0.330312	0.554303	0.176146	0.822758	0.162407	0.485358	0.114602	0.814903	0.534601		FALSE	FALSE	FALSE	FALSE	FALSE	FALSE
Human pTyr	306	CANB1_HUMAN_106	CANB1	Y106			YDMDKDGYISNGELF	Y	D	M	D	K	D	G	Y	I	S	N	G	E	L	F	2	0.661514	0.246736	0.58861	0.146817	0.750697	0.279153	0.704295	0.225188	0.475709	0.171584	0.627967	0.137572		FALSE	FALSE	FALSE	FALSE	FALSE	FALSE
Human pTyr	307	CANB1_HUMAN_106_YA	CANB1	Y106		YA	ADMDKDGYISNGELF	A	D	M	D	K	D	G	Y	I	S	N	G	E	L	F	1	0.836008	0.269253	0.618992	0.143911	0.708148	0.198477	0.63037	0.206968	0.601985	0.173468	0.623169	0.260182		FALSE	FALSE	FALSE	FALSE	FALSE	FALSE
Human pTyr	308	CAP1_HUMAN_31	CAP1	Y31			TSDMHRGYADSPSKA	T	S	D	M	H	R	G	Y	A	D	S	P	S	K	A	1	0.637833	0.261949	0.770929	0.0750531	0.697854	0.152383	0.791301	0.109381	0.464402	0.078478	0.754602	0.201006		FALSE	FALSE	FALSE	FALSE	FALSE	FALSE
Human pTyr	309	CASP8_HUMAN_334	CASP8	Y334			DGQEAPIYELTSQFT	D	G	Q	E	A	P	I	Y	E	L	T	S	Q	F	T	1	0.74225	0.104335	0.809309	0.218156	0.723661	0.216156	0.833569	0.105876	0.606283	0.0633548	0.87979	0.282161		FALSE	FALSE	FALSE	FALSE	FALSE	FALSE
Human pTyr	310	CASP8_HUMAN_380	CASP8	Y380			TDSEEQPYLEMDLSS	T	D	S	E	E	Q	P	Y	L	E	M	D	L	S	S	1	1.43434	0.202239	0.981412	0.164222	0.896022	0.123261	1.2321	0.289784	0.837574	0.126066	1.15347	0.178148		FALSE	FALSE	FALSE	FALSE	FALSE	FALSE
Human pTyr	311	CASP8_HUMAN_448	CASP8	Y448			TILTEVNYEVSNKDD	T	I	L	T	E	V	N	Y	E	V	S	N	K	D	D	1	1.17653	0.166154	0.7891	0.093113	0.630852	0.0786239	0.768651	0.159192	0.690046	0.0429179	0.772745	0.140593		FALSE	FALSE	FALSE	FALSE	FALSE	FALSE
Human pTyr	312	CASQ1_HUMAN_43	CASQ1	Y43			EGLDFPEYDGVDRVI	E	G	L	D	F	P	E	Y	D	G	V	D	R	V	I	1	0.929038	0.318072	0.781384	0.13813	0.652976	0.0339904	0.704776	0.170815	0.614785	0.104644	0.714313	0.0499158		FALSE	FALSE	FALSE	FALSE	FALSE	FALSE
Human pTyr	313	CASQ2_HUMAN_282	CASQ2	Y282			EKSDPDGYEFLEILK	E	K	S	D	P	D	G	Y	E	F	L	E	I	L	K	1	0.911575	0.306572	0.87127	0.0702844	0.881212	0.415202	0.822369	0.235746	0.850927	0.268213	1.12008	0.347278		FALSE	FALSE	FALSE	FALSE	FALSE	FALSE
Human pTyr	314	CAT_HUMAN_231	CAT	Y231			NANGEAVYCKFHYKT	N	A	N	G	E	A	V	Y	C	K	F	H	Y	K	T	2	1.73359	0.347714	1.47439	0.215895	1.30009	0.437651	1.61233	0.106085	1.86031	0.263574	1.7133	0.404103		FALSE	FALSE	FALSE	FALSE	FALSE	FALSE
Human pTyr	315	CAT_HUMAN_231_YA	CAT	Y231		YA	NANGEAVYCKFHAKT	N	A	N	G	E	A	V	Y	C	K	F	H	A	K	T	1	1.13466	0.395295	0.921708	0.198427	1.06261	0.197626	1.14759	0.264996	0.946639	0.214466	1.22416	0.246854		FALSE	FALSE	FALSE	FALSE	FALSE	FALSE
Human pTyr	316	CAT_HUMAN_386	CAT	Y386			YRARVANYQRDGPMC	Y	R	A	R	V	A	N	Y	Q	R	D	G	P	M	C	2	1.03495	0.690485	0.551763	0.266353	0.65043	0.2449	0.664372	0.366912	0.583125	0.341984	0.710531	0.279765		FALSE	FALSE	FALSE	FALSE	FALSE	FALSE
Human pTyr	317	CAT_HUMAN_386_YA	CAT	Y386		YA	ARARVANYQRDGPMC	A	R	A	R	V	A	N	Y	Q	R	D	G	P	M	C	1	0.858406	0.508773	0.573215	0.284024	0.718968	0.377844	0.658584	0.379923	0.742387	0.427927	0.714389	0.320948		FALSE	FALSE	FALSE	FALSE	FALSE	FALSE
Human pTyr	318	CATIN_HUMAN_559	CATIN	Y559			DDYDAGRYSPRLLTA	D	D	Y	D	A	G	R	Y	S	P	R	L	L	T	A	2	0.485082	0.02066	0.411698	0.086128	0.518947	0.0944812	0.420627	0.0609853	0.418455	0.072135	0.536788	0.0551253		FALSE	FALSE	FALSE	FALSE	FALSE	FALSE
Human pTyr	319	CATIN_HUMAN_559_YA	CATIN	Y559		YA	DDADAGRYSPRLLTA	D	D	A	D	A	G	R	Y	S	P	R	L	L	T	A	1	0.517882	0.15084	0.476853	0.0968118	0.465383	0.0660711	0.408217	0.0352894	0.369388	0.0677806	0.626295	0.0725509		FALSE	FALSE	FALSE	FALSE	FALSE	FALSE
Human pTyr	320	CAV1_HUMAN_14	CAV1	Y14			VDSEGHLYTVPIREQ	V	D	S	E	G	H	L	Y	T	V	P	I	R	E	Q	1	0.769834	0.193846	0.584099	0.183615	0.725196	0.295545	0.513182	0.0167764	0.611715	0.233452	0.667583	0.215548		FALSE	FALSE	FALSE	FALSE	FALSE	FALSE
Human pTyr	321	CAV1_HUMAN_25	CAV1	Y25			IREQGNIYKPNNKAM	I	R	E	Q	G	N	I	Y	K	P	N	N	K	A	M	1	1.2122	0.264014	0.914537	0.335424	0.917882	0.097596	1.0776	0.234443	1.00537	0.261261	0.921686	0.155106		FALSE	FALSE	FALSE	FALSE	FALSE	FALSE
Human pTyr	322	CAV1_HUMAN_6	CAV1	Y6			GGMSGGKYVDSEGHL	G	G	M	S	G	G	K	Y	V	D	S	E	G	H	L	1	0.609994	0.186135	0.746131	0.0737468	0.562627	0.101084	0.700686	0.214879	0.467711	0.153365	0.803848	0.0645585		FALSE	FALSE	FALSE	FALSE	FALSE	FALSE
Human pTyr	323	CAV2_HUMAN_27	CAV2	Y27			SHHSGLEYADPEKFA	S	H	H	S	G	L	E	Y	A	D	P	E	K	F	A	1	0.785286	0.218217	0.719306	0.305797	0.687058	0.197881	1.06426	0.472725	0.72295	0.15578	0.67788	0.0835146		FALSE	FALSE	FALSE	FALSE	FALSE	FALSE
Human pTyr	324	CBL_HUMAN_371	CBL	Y371			TQEQYELYCEMGSTF	T	Q	E	Q	Y	E	L	Y	C	E	M	G	S	T	F	2	1.76779	0.426714	1.40047	0.193028	1.59138	0.054339	1.87813	0.424972	1.77448	0.328301	1.75338	0.672786		FALSE	FALSE	FALSE	FALSE	FALSE	FALSE
Human pTyr	325	CBL_HUMAN_371_YA	CBL	Y371		YA	TQEQAELYCEMGSTF	T	Q	E	Q	A	E	L	Y	C	E	M	G	S	T	F	1	1.28905	0.123264	1.06023	0.0894571	1.00091	0.0673552	1.09629	0.275042	1.02854	0.1432	1.28779	0.364913		FALSE	FALSE	FALSE	FALSE	FALSE	FALSE
Human pTyr	326	CBL_HUMAN_674	CBL	Y674			SSSANAIYSLAARPL	S	S	S	A	N	A	I	Y	S	L	A	A	R	P	L	1	0.480125	0.0343568	0.554318	0.155643	0.500324	0.0851912	0.51371	0.122212	0.428313	0.0977697	0.528519	0.117025		FALSE	FALSE	FALSE	FALSE	FALSE	FALSE
Human pTyr	327	CBL_HUMAN_700	CBL	Y700			EGEEDTEYMTPSSRP	E	G	E	E	D	T	E	Y	M	T	P	S	S	R	P	1	1.01413	0.0824907	0.859127	0.0584641	0.900943	0.156205	0.821831	0.190373	1.01119	0.131232	0.990644	0.223121		FALSE	FALSE	FALSE	FALSE	FALSE	FALSE
Human pTyr	328	CBL_HUMAN_774	CBL	Y774			SENEDDGYDVPKPPV	S	E	N	E	D	D	G	Y	D	V	P	K	P	P	V	1	0.878573	0.175375	0.705276	0.215277	0.781214	0.0711099	0.900047	0.269346	0.78209	0.24935	1.09218	0.0353535		FALSE	FALSE	FALSE	FALSE	FALSE	FALSE
Human pTyr	329	CBLB_HUMAN_665	CBLB	Y665			GHLGSEEYDVPPRLS	G	H	L	G	S	E	E	Y	D	V	P	P	R	L	S	1	0.697418	0.354104	0.532419	0.117144	0.451341	0.109071	0.61283	0.181303	0.386249	0.0793033	0.470076	0.122286		FALSE	FALSE	FALSE	FALSE	FALSE	FALSE
Human pTyr	330	CBLB_HUMAN_709	CBLB	Y709			VEEDDDEYKIPSSHP	V	E	E	D	D	D	E	Y	K	I	P	S	S	H	P	1	1.19681	0.10748	1.22084	0.164039	1.03731	0.122465	1.17335	0.139261	1.06322	0.353901	1.11398	0.322659		FALSE	FALSE	FALSE	FALSE	FALSE	FALSE
Human pTyr	331	CBLB_HUMAN_889	CBLB	Y889			TNRTSQDYDQLPSCS	T	N	R	T	S	Q	D	Y	D	Q	L	P	S	C	S	1	0.758516	0.121882	0.926967	0.295942	0.631298	0.347355	0.955837	0.36332	0.60872	0.143016	1.09823	0.230649		FALSE	FALSE	FALSE	FALSE	FALSE	FALSE
Human pTyr	332	CBLC_HUMAN_341	CBLC	Y341			SEEQLQLYWAMDSTF	S	E	E	Q	L	Q	L	Y	W	A	M	D	S	T	F	1	1.52981	0.119315	1.49357	0.430228	1.23632	0.122121	1.5886	0.152143	1.2737	0.227529	1.37136	0.219831		FALSE	FALSE	FALSE	FALSE	FALSE	FALSE
Human pTyr	333	CBPD_HUMAN_265	CBPD	Y265			GGSVVASYPFDDSPE	G	G	S	V	V	A	S	Y	P	F	D	D	S	P	E	1	0.547829	0.0320732	0.551549	0.0448027	0.487558	0.0514489	0.533846	0.0227608	0.54295	0.0745041	0.611461	0.138219		FALSE	FALSE	FALSE	FALSE	FALSE	FALSE
Human pTyr	334	CC105_HUMAN_372	CC105	Y372			TKYNQELYTTHGLIK	T	K	Y	N	Q	E	L	Y	T	T	H	G	L	I	K	2	1.2543	0.183444	0.956649	0.380792	1.00293	0.149449	1.51143	0.241482	0.967987	0.0172936	1.0368	0.0773957		FALSE	FALSE	FALSE	FALSE	FALSE	FALSE
Human pTyr	335	CC105_HUMAN_372_YA	CC105	Y372		YA	TKANQELYTTHGLIK	T	K	A	N	Q	E	L	Y	T	T	H	G	L	I	K	1	1.14232	0.177963	0.793317	0.167197	0.877031	0.0618869	1.00472	0.151621	0.70118	0.1053	0.923537	0.16227		FALSE	FALSE	FALSE	FALSE	FALSE	FALSE
Human pTyr	336	CCR1_HUMAN_132	CCR1	Y132			ILLTIDRYLAIVHAV	I	L	L	T	I	D	R	Y	L	A	I	V	H	A	V	1	3.82855	0.60648	3.22265	0.360171	2.68232	0.616119	3.48179	0.247987	3.15978	1.02885	2.86561	0.671206		TRUE	TRUE	FALSE	TRUE	FALSE	FALSE
Human pTyr	337	CD11A_HUMAN_582	CD11A	Y582			YGSPLKAYTPVVVTQ	Y	G	S	P	L	K	A	Y	T	P	V	V	V	T	Q	2	0.811118	0.219645	2.41499	1.59621	0.756837	0.211008	0.96143	0.445638	1.97157	1.34307	1.13742	0.413589		FALSE	FALSE	FALSE	FALSE	FALSE	FALSE
Human pTyr	338	CD11A_HUMAN_582_YA	CD11A	Y582		YA	AGSPLKAYTPVVVTQ	A	G	S	P	L	K	A	Y	T	P	V	V	V	T	Q	1	0.843365	0.231375	1.48765	0.743816	0.817359	0.0923502	0.903336	0.301263	0.760584	0.289951	1.02891	0.30036		FALSE	FALSE	FALSE	FALSE	FALSE	FALSE
Human pTyr	339	CD11B_HUMAN_594	CD11B	Y594			YGSPLKAYTPVVVTL	Y	G	S	P	L	K	A	Y	T	P	V	V	V	T	L	2	1.48405	0.560777	2.62707	1.61043	1.15729	0.543107	1.24096	0.392932	2.20418	1.33897	1.70013	0.669527		FALSE	FALSE	FALSE	FALSE	FALSE	FALSE
Human pTyr	340	CD11B_HUMAN_594_YA	CD11B	Y594		YA	AGSPLKAYTPVVVTL	A	G	S	P	L	K	A	Y	T	P	V	V	V	T	L	1	0.956266	0.370843	1.64342	0.968639	0.928833	0.192938	0.954996	0.470417	1.04701	0.482285	1.06117	0.313439		FALSE	FALSE	FALSE	FALSE	FALSE	FALSE
Human pTyr	341	CD19_HUMAN_348	CD19	Y348			GSGPQNQYGNVLSLP	G	S	G	P	Q	N	Q	Y	G	N	V	L	S	L	P	1	0.552532	0.213024	0.667851	0.374256	0.542084	0.0707329	0.544827	0.0641184	0.649393	0.0632549	0.787587	0.184905		FALSE	FALSE	FALSE	FALSE	FALSE	FALSE
Human pTyr	342	CD19_HUMAN_409	CD19	Y409			EEEEGEGYEEPDSEE	E	E	E	E	G	E	G	Y	E	E	P	D	S	E	E	1	0.651302	0.409093	0.784908	0.381157	0.719207	0.348475	0.661967	0.40134	0.81549	0.40035	1.02544	0.421632		FALSE	FALSE	FALSE	FALSE	FALSE	FALSE
Human pTyr	343	CD19_HUMAN_500	CD19	Y500			TSLGSQSYEDMRGIL	T	S	L	G	S	Q	S	Y	E	D	M	R	G	I	L	1	0.414012	0.174808	0.531258	0.0817319	0.452813	0.240439	0.723178	0.429831	0.467523	0.293432	0.74229	0.525276		FALSE	FALSE	FALSE	FALSE	FALSE	FALSE
Human pTyr	344	CD19_HUMAN_508	CD19	Y508			EDMRGILYAAPQLRS	E	D	M	R	G	I	L	Y	A	A	P	Q	L	R	S	1	0.682411	0.033432	0.56195	0.0937019	0.565561	0.0409302	0.662411	0.0475061	0.439564	0.0450338	0.667258	0.144459		FALSE	FALSE	FALSE	FALSE	FALSE	FALSE
Human pTyr	345	CD226_HUMAN_322	CD226	Y322			DDTREDIYVNYPTFS	D	D	T	R	E	D	I	Y	V	N	Y	P	T	F	S	2	1.18302	0.351307	0.807177	0.148762	0.936504	0.317645	0.799977	0.203427	0.8316	0.126452	0.924024	0.118097		FALSE	FALSE	FALSE	FALSE	FALSE	FALSE
Human pTyr	346	CD226_HUMAN_322_YA	CD226	Y322		YA	DDTREDIYVNAPTFS	D	D	T	R	E	D	I	Y	V	N	A	P	T	F	S	1	0.621566	0.122238	0.544607	0.0600706	0.706011	0.104075	0.603466	0.0843185	0.667762	0.116184	0.651011	0.103908		FALSE	FALSE	FALSE	FALSE	FALSE	FALSE
Human pTyr	347	CD28_HUMAN_191	CD28	Y191			SRLLHSDYMNMTPRR	S	R	L	L	H	S	D	Y	M	N	M	T	P	R	R	1	1.20519	0.659512	0.910864	0.646719	1.14468	0.722701	0.97748	0.550975	1.10089	0.761525	1.37253	0.811479		FALSE	FALSE	FALSE	FALSE	FALSE	FALSE
Human pTyr	348	CD28_HUMAN_209	CD28	Y209			TRKHYQPYAPPRDFA	T	R	K	H	Y	Q	P	Y	A	P	P	R	D	F	A	2	3.98298	2.40995	2.48321	0.704239	2.56617	0.498626	3.45511	1.34771	3.0378	0.489	2.62227	1.00002		TRUE	FALSE	FALSE	TRUE	FALSE	FALSE
Human pTyr	349	CD28_HUMAN_209_YA	CD28	Y209		YA	TRKHAQPYAPPRDFA	T	R	K	H	A	Q	P	Y	A	P	P	R	D	F	A	1	2.60711	1.3115	2.1419	0.124908	1.8642	0.219005	2.49752	0.479153	2.31657	0.0383426	1.8489	0.298918		FALSE	FALSE	FALSE	FALSE	FALSE	FALSE
Human pTyr	350	CD300LF_HUMAN_236	CD300LF	Y236			VDQVEVEYVTMASLP	V	D	Q	V	E	V	E	Y	V	T	M	A	S	L	P	1	0.817249	0.0730446	1.31547	0.0891599	0.811766	0.128153	0.74277	0.124472	0.849016	0.140204	0.850035	0.100636		FALSE	FALSE	FALSE	FALSE	FALSE	FALSE
Human pTyr	351	CD300LF_HUMAN_263	CD300LF	Y263			AEDQEPTYCNMGHLS	A	E	D	Q	E	P	T	Y	C	N	M	G	H	L	S	1	1.08227	0.0803523	0.823968	0.216295	0.890276	0.10215	1.16703	0.298756	0.775597	0.202331	1.0628	0.273847		FALSE	FALSE	FALSE	FALSE	FALSE	FALSE
Human pTyr	352	CD33_HUMAN_340	CD33	Y340			EMDEELHYASLNFHG	E	M	D	E	E	L	H	Y	A	S	L	N	F	H	G	1	3.76934	1.26644	7.63222	4.38088	13.9431	8.95413	8.72488	3.66556	2.85913	1.18746	1.70164	0.784228		TRUE	TRUE	TRUE	TRUE	FALSE	FALSE
Human pTyr	353	CD33_HUMAN_358	CD33	Y358			SKDTSTEYSEVRTQG	S	K	D	T	S	T	E	Y	S	E	V	R	T	Q	G	1	0.868976	0.303049	0.97426	0.248222	0.791698	0.180934	0.695616	0.277763	3.18475	1.52454	1.48697	0.520763		FALSE	FALSE	FALSE	FALSE	FALSE	FALSE
Human pTyr	354	CD34_HUMAN_329	CD34	Y329			ERLGEDPYYTENGGG	E	R	L	G	E	D	P	Y	Y	T	E	N	G	G	G	2	0.639645	0.0994087	0.78937	0.175799	0.860385	0.155769	0.664036	0.0345108	0.781896	0.23371	0.751717	0.207388		FALSE	FALSE	FALSE	FALSE	FALSE	FALSE
Human pTyr	355	CD34_HUMAN_329_YA	CD34	Y329		YA	ERLGEDPYATENGGG	E	R	L	G	E	D	P	Y	A	T	E	N	G	G	G	1	0.767206	0.160245	0.814399	0.269951	0.828881	0.292115	0.742979	0.203168	0.764988	0.289919	0.734106	0.242397		FALSE	FALSE	FALSE	FALSE	FALSE	FALSE
Human pTyr	356	CD34_HUMAN_339	CD34	Y339			ENGGGQGYSSGPGTS	E	N	G	G	G	Q	G	Y	S	S	G	P	G	T	S	1	0.653107	0.199756	0.576434	0.18328	0.553425	0.121549	0.56112	0.0513302	0.523954	0.129869	0.632963	0.0956106		FALSE	FALSE	FALSE	FALSE	FALSE	FALSE
Human pTyr	357	CD3G_HUMAN_171	CD3G	Y171			KDREDDQYSHLQGNQ	K	D	R	E	D	D	Q	Y	S	H	L	Q	G	N	Q	1	0.78053	0.208746	0.650834	0.113237	0.620024	0.145523	0.842856	0.161547	0.591302	0.145372	0.727284	0.145164		FALSE	FALSE	FALSE	FALSE	FALSE	FALSE
Human pTyr	358	CD3Z_HUMAN_111	CD3Z	Y111			KNPQEGLYNELQKDK	K	N	P	Q	E	G	L	Y	N	E	L	Q	K	D	K	1	0.869114	0.0814406	0.830677	0.248173	0.655105	0.187515	0.693359	0.11992	0.793025	0.0606687	0.868177	0.150198		FALSE	FALSE	FALSE	FALSE	FALSE	FALSE
Human pTyr	359	CD3Z_HUMAN_123	CD3Z	Y123			KDKMAEAYSEIGMKG	K	D	K	M	A	E	A	Y	S	E	I	G	M	K	G	1	1.00196	0.301716	0.854765	0.176903	0.909219	0.108122	1.09247	0.138557	0.85784	0.244521	1.85512	1.42841		FALSE	FALSE	FALSE	FALSE	FALSE	FALSE
Human pTyr	360	CD3Z_HUMAN_142	CD3Z	Y142			GKGHDGLYQGLSTAT	G	K	G	H	D	G	L	Y	Q	G	L	S	T	A	T	1	0.692809	0.181947	0.568947	0.115373	0.625816	0.100187	0.537132	0.151246	0.73086	0.0273008	0.721211	0.0197961		FALSE	FALSE	FALSE	FALSE	FALSE	FALSE
Human pTyr	361	CD3Z_HUMAN_153	CD3Z	Y153			STATKDTYDALHMQA	S	T	A	T	K	D	T	Y	D	A	L	H	M	Q	A	1	0.546785	0.109793	0.739537	0.111735	0.775473	0.093894	0.684346	0.130552	0.609321	0.0588407	0.740622	0.0251813		FALSE	FALSE	FALSE	FALSE	FALSE	FALSE
Human pTyr	362	CD3Z_HUMAN_83	CD3Z	Y83			NLGRREEYDVLDKRR	N	L	G	R	R	E	E	Y	D	V	L	D	K	R	R	1	0.916883	0.446948	0.917282	0.532519	0.887262	0.496293	0.716699	0.347553	0.743579	0.503498	0.86461	0.450895		FALSE	FALSE	FALSE	FALSE	FALSE	FALSE
Human pTyr	363	CD5_HUMAN_453	CD5	Y453			ASHVDNEYSQPPRNS	A	S	H	V	D	N	E	Y	S	Q	P	P	R	N	S	1	0.691777	0.118345	0.600645	0.103845	0.641753	0.118029	0.67241	0.169947	0.555346	0.0554672	0.654852	0.110474		FALSE	FALSE	FALSE	FALSE	FALSE	FALSE
Human pTyr	364	CD5_HUMAN_487	CD5	Y487			DNSSDSDYDLHGAQR	D	N	S	S	D	S	D	Y	D	L	H	G	A	Q	R	1	0.59323	0.131373	0.531505	0.188198	0.597294	0.0987983	0.477473	0.099342	0.419808	0.0839798	0.583429	0.106867		FALSE	FALSE	FALSE	FALSE	FALSE	FALSE
Human pTyr	365	CD6_HUMAN_662	CD6	Y662			DSTDNDDYDDISAAG	D	S	T	D	N	D	D	Y	D	D	I	S	A	A	G	1	1.3451	0.212069	1.0549	0.446602	1.4838	0.514119	1.32919	0.481989	1.08496	0.406409	1.35091	0.397119		FALSE	FALSE	FALSE	FALSE	FALSE	FALSE
Human pTyr	366	CD72_HUMAN_39	CD72	Y39			DDDGEITYENVQVPA	D	D	D	G	E	I	T	Y	E	N	V	Q	V	P	A	1	1.118	0.246761	1.16122	0.376153	1.08608	0.218919	1.12059	0.245445	1.06565	0.349542	1.23669	0.222623		FALSE	FALSE	FALSE	FALSE	FALSE	FALSE
Human pTyr	367	CD72_HUMAN_7	CD72	Y7			GMAEAITYADLRFVK	G	M	A	E	A	I	T	Y	A	D	L	R	F	V	K	1	3.03442	0.722799	7.79021	4.42277	9.34084	5.44619	5.87737	2.32885	4.80716	1.92005	3.1117	2.01913		FALSE	TRUE	TRUE	TRUE	TRUE	FALSE
Human pTyr	368	CD79A_HUMAN_188	CD79A	Y188			EYEDENLYEGLNLDD	E	Y	E	D	E	N	L	Y	E	G	L	N	L	D	D	2	1.33756	0.358383	1.25512	0.0942385	1.05973	0.152256	1.48992	0.0536946	1.18349	0.34948	1.28327	0.0865204		FALSE	FALSE	FALSE	FALSE	FALSE	FALSE
Human pTyr	369	CD79A_HUMAN_188_YA	CD79A	Y188		YA	EAEDENLYEGLNLDD	E	A	E	D	E	N	L	Y	E	G	L	N	L	D	D	1	1.34403	0.10312	1.16142	0.14211	1.25973	0.164218	1.07199	0.0939085	1.24577	0.306074	1.12449	0.318974		FALSE	FALSE	FALSE	FALSE	FALSE	FALSE
Human pTyr	370	CD79A_HUMAN_199	CD79A	Y199			NLDDCSMYEDISRGL	N	L	D	D	C	S	M	Y	E	D	I	S	R	G	L	1	1.08705	0.327778	1.01837	0.467386	1.10133	0.182482	0.985471	0.331613	0.832974	0.260249	1.30267	0.474324		FALSE	FALSE	FALSE	FALSE	FALSE	FALSE
Human pTyr	371	CD79A_HUMAN_210	CD79A	Y210			SRGLQGTYQDVGSLN	S	R	G	L	Q	G	T	Y	Q	D	V	G	S	L	N	1	0.703287	0.176323	0.573631	0.00926533	0.609777	0.0266931	0.598864	0.100649	0.645861	0.124164	0.845271	0.290166		FALSE	FALSE	FALSE	FALSE	FALSE	FALSE
Human pTyr	372	CD79B_HUMAN_196	CD79B	Y196			GMEEDHTYEGLDIDQ	G	M	E	E	D	H	T	Y	E	G	L	D	I	D	Q	1	1.46739	0.0617444	1.13207	0.09656	1.19568	0.129642	1.17265	0.124961	1.27408	0.235775	1.24097	0.153253		FALSE	FALSE	FALSE	FALSE	FALSE	FALSE
Human pTyr	373	CD79B_HUMAN_207	CD79B	Y207			DIDQTATYEDIVTLR	D	I	D	Q	T	A	T	Y	E	D	I	V	T	L	R	1	0.788991	0.0964853	1.15752	0.205478	0.952505	0.102204	0.730437	0.0834214	0.697038	0.106001	0.908757	0.0411413		FALSE	FALSE	FALSE	FALSE	FALSE	FALSE
Human pTyr	374	CDC23_HUMAN_273	CDC23	Y273			VSQIAVAYHNIRDID	V	S	Q	I	A	V	A	Y	H	N	I	R	D	I	D	1	0.789781	0.138948	0.531185	0.0688001	0.745639	0.218625	0.639598	0.0765621	1.17734	0.282559	0.848107	0.168063		FALSE	FALSE	FALSE	FALSE	FALSE	FALSE
Human pTyr	375	CDC37_HUMAN_298	CDC37	Y298			GLDPVEVYESLPEEL	G	L	D	P	V	E	V	Y	E	S	L	P	E	E	L	1	1.34407	0.312627	1.22174	0.368447	1.34021	0.280534	1.22798	0.299106	1.1205	0.346825	1.2756	0.301231		FALSE	FALSE	FALSE	FALSE	FALSE	FALSE
Human pTyr	376	CDC42_HUMAN_64	CDC42	Y64			DTAGQEDYDRLRPLS	D	T	A	G	Q	E	D	Y	D	R	L	R	P	L	S	1	0.574907	0.100233	0.495738	0.078644	0.827668	0.385521	0.536371	0.0660851	0.486732	0.0350533	0.540286	0.0906268		FALSE	FALSE	FALSE	FALSE	FALSE	FALSE
Human pTyr	377	CDC45_HUMAN_130	CDC45	Y130			DDLEVPAYEDIFRDE	D	D	L	E	V	P	A	Y	E	D	I	F	R	D	E	1	1.3864	0.193661	1.60215	0.623177	1.00151	0.136957	1.07515	0.176518	1.25116	0.29632	1.56613	0.619695		FALSE	FALSE	FALSE	FALSE	FALSE	FALSE
Human pTyr	378	CDC73_HUMAN_290	CDC73	Y290			KQPIPAAYNRYDQER	K	Q	P	I	P	A	A	Y	N	R	Y	D	Q	E	R	2	1.20411	0.389655	1.12393	0.32301	1.00926	0.192078	1.1489	0.212664	0.919583	0.136891	1.17582	0.23834		FALSE	FALSE	FALSE	FALSE	FALSE	FALSE
Human pTyr	379	CDC73_HUMAN_290_YA	CDC73	Y290		YA	KQPIPAAYNRADQER	K	Q	P	I	P	A	A	Y	N	R	A	D	Q	E	R	1	1.14185	0.258245	0.945109	0.380183	0.787441	0.294518	1.11266	0.277878	1.08578	0.0797589	0.975038	0.215862		FALSE	FALSE	FALSE	FALSE	FALSE	FALSE
Human pTyr	380	CDC73_HUMAN_293	CDC73	Y293			IPAAYNRYDQERFKG	I	P	A	A	Y	N	R	Y	D	Q	E	R	F	K	G	2	0.961357	0.23071	0.765805	0.181911	0.857965	0.170964	0.854463	0.152393	0.734245	0.0984793	0.826672	0.0635155		FALSE	FALSE	FALSE	FALSE	FALSE	FALSE
Human pTyr	381	CDC73_HUMAN_293_YA	CDC73	Y293		YA	IPAAANRYDQERFKG	I	P	A	A	A	N	R	Y	D	Q	E	R	F	K	G	1	0.821901	0.104073	0.96854	0.070999	0.811253	0.0640432	0.847609	0.101162	0.923703	0.136421	1.04909	0.0974205		FALSE	FALSE	FALSE	FALSE	FALSE	FALSE
Human pTyr	382	CDC73_HUMAN_315	CDC73	Y315			KIDTMGTYHGMTLKS	K	I	D	T	M	G	T	Y	H	G	M	T	L	K	S	1	1.04379	0.260799	0.99833	0.0629988	0.796979	0.269001	0.819284	0.270327	0.891639	0.110912	0.893282	0.241473		FALSE	FALSE	FALSE	FALSE	FALSE	FALSE
Human pTyr	383	CDCP1_HUMAN_734	CDCP1	Y734			KDNDSHVYAVIEDTM	K	D	N	D	S	H	V	Y	A	V	I	E	D	T	M	1	0.870826	0.112861	1.13691	0.114124	0.897456	0.0675838	0.896463	0.0885573	1.35924	0.373534	1.13148	0.172524		FALSE	FALSE	FALSE	FALSE	FALSE	FALSE
Human pTyr	384	CDCP1_HUMAN_743	CDCP1	Y743			VIEDTMVYGHLLQDS	V	I	E	D	T	M	V	Y	G	H	L	L	Q	D	S	1	0.625745	0.166522	0.577209	0.188192	0.609321	0.0945756	0.638306	0.0418808	0.542097	0.1215	0.640725	0.0270512		FALSE	FALSE	FALSE	FALSE	FALSE	FALSE
Human pTyr	385	CDH2_HUMAN_852	CDH2	Y852			NDPTAPPYDSLLVFD	N	D	P	T	A	P	P	Y	D	S	L	L	V	F	D	1	0.658307	0.0461543	0.604419	0.0771508	0.727589	0.138184	0.78148	0.250417	0.549438	0.131481	0.65147	0.0831853		FALSE	FALSE	FALSE	FALSE	FALSE	FALSE
Human pTyr	386	CDH2_HUMAN_860	CDH2	Y860			DSLLVFDYEGSGSTA	D	S	L	L	V	F	D	Y	E	G	S	G	S	T	A	1	0.475948	0.0454535	0.549293	0.120148	0.439704	0.0736921	0.448243	0.0313346	0.435386	0.175415	0.542552	0.0345969		FALSE	FALSE	FALSE	FALSE	FALSE	FALSE
Human pTyr	387	CDH2_HUMAN_884	CDH2	Y884			SSGGEQDYDYLNDWG	S	S	G	G	E	Q	D	Y	D	Y	L	N	D	W	G	2	0.84768	0.38085	0.650107	0.0572513	0.780756	0.185877	0.655283	0.146543	0.628137	0.0583065	0.723111	0.147261		FALSE	FALSE	FALSE	FALSE	FALSE	FALSE
Human pTyr	388	CDH2_HUMAN_884_YA	CDH2	Y884		YA	SSGGEQDYDALNDWG	S	S	G	G	E	Q	D	Y	D	A	L	N	D	W	G	1	0.857266	0.287476	0.701356	0.0819384	0.599698	0.160923	0.681051	0.0517986	0.500186	0.012603	0.71551	0.0975171		FALSE	FALSE	FALSE	FALSE	FALSE	FALSE
Human pTyr	389	CDH2_HUMAN_886	CDH2	Y886			GGEQDYDYLNDWGPR	G	G	E	Q	D	Y	D	Y	L	N	D	W	G	P	R	2	0.691125	0.284621	0.569641	0.0888385	0.794173	0.342975	0.682551	0.0432445	0.450457	0.0880285	0.602467	0.130468		FALSE	FALSE	FALSE	FALSE	FALSE	FALSE
Human pTyr	390	CDH2_HUMAN_886_YA	CDH2	Y886		YA	GGEQDADYLNDWGPR	G	G	E	Q	D	A	D	Y	L	N	D	W	G	P	R	1	0.619008	0.12976	0.616615	0.0010919	0.568033	0.135967	0.642744	0.0409274	0.463056	0.0376102	0.568896	0.0419523		FALSE	FALSE	FALSE	FALSE	FALSE	FALSE
Human pTyr	391	CDH5_HUMAN_658	CDH5	Y658			GEMDTTSYDVSVLNS	G	E	M	D	T	T	S	Y	D	V	S	V	L	N	S	1	0.634835	0.130525	0.502193	0.127242	0.740268	0.135633	0.653451	0.107184	0.513313	0.102073	0.648444	0.0384399		FALSE	FALSE	FALSE	FALSE	FALSE	FALSE
Human pTyr	392	CDK1_HUMAN_15	CDK1	Y15			EKIGEGTYGVVYKGR	E	K	I	G	E	G	T	Y	G	V	V	Y	K	G	R	2	0.756801	0.14234	0.716678	0.1012	0.7538	0.233355	0.697687	0.0926046	0.825913	0.141467	0.892327	0.217933		FALSE	FALSE	FALSE	FALSE	FALSE	FALSE
Human pTyr	393	CDK1_HUMAN_15_YA	CDK1	Y15		YA	EKIGEGTYGVVAKGR	E	K	I	G	E	G	T	Y	G	V	V	A	K	G	R	1	0.788955	0.088355	0.664497	0.0622893	0.715596	0.0684678	1.07134	0.339292	0.672232	0.220612	0.83184	0.12017		FALSE	FALSE	FALSE	FALSE	FALSE	FALSE
Human pTyr	394	CDK1_HUMAN_19	CDK1	Y19			EGTYGVVYKGRHKTT	E	G	T	Y	G	V	V	Y	K	G	R	H	K	T	T	2	0.663845	0.257402	0.693203	0.028605	0.579825	0.16346	0.861479	0.269701	0.578451	0.220305	0.788016	0.0323095		FALSE	FALSE	FALSE	FALSE	FALSE	FALSE
Human pTyr	395	CDK1_HUMAN_19_YA	CDK1	Y19		YA	EGTAGVVYKGRHKTT	E	G	T	A	G	V	V	Y	K	G	R	H	K	T	T	1	0.734089	0.32463	0.638182	0.199038	0.686405	0.255229	0.813438	0.319627	0.711162	0.305987	0.633027	0.303521		FALSE	FALSE	FALSE	FALSE	FALSE	FALSE
Human pTyr	396	CDK1_HUMAN_4	CDK1	Y4			GGGGMEDYTKIEKIG	G	G	G	G	M	E	D	Y	T	K	I	E	K	I	G	1	0.912889	0.256599	0.549822	0.0632395	0.943728	0.307724	0.798006	0.19913	0.631876	0.166372	0.627489	0.289139		FALSE	FALSE	FALSE	FALSE	FALSE	FALSE
Human pTyr	397	CDK12_HUMAN_73	CDK12	Y73			VIKPLVEYDDISSDS	V	I	K	P	L	V	E	Y	D	D	I	S	S	D	S	1	0.899101	0.0761116	0.9328	0.0887853	0.793431	0.147612	0.762619	0.0728484	1.07916	0.165884	1.10179	0.276869		FALSE	FALSE	FALSE	FALSE	FALSE	FALSE
Human pTyr	398	CDK2_HUMAN_15	CDK2	Y15			EKIGEGTYGVVYKAR	E	K	I	G	E	G	T	Y	G	V	V	Y	K	A	R	2	0.772653	0.174943	0.719928	0.113731	0.700546	0.109057	0.708427	0.112817	0.723082	0.152639	0.928541	0.163036		FALSE	FALSE	FALSE	FALSE	FALSE	FALSE
Human pTyr	399	CDK2_HUMAN_15_YA	CDK2	Y15		YA	EKIGEGTYGVVAKAR	E	K	I	G	E	G	T	Y	G	V	V	A	K	A	R	1	0.756655	0.0543415	0.81686	0.152503	0.650996	0.0151572	0.746709	0.272144	0.606104	0.0616005	0.687314	0.038988		FALSE	FALSE	FALSE	FALSE	FALSE	FALSE
Human pTyr	400	CDK2_HUMAN_19	CDK2	Y19			EGTYGVVYKARNKLT	E	G	T	Y	G	V	V	Y	K	A	R	N	K	L	T	2	0.767496	0.328462	0.576461	0.186763	0.589286	0.172063	0.558972	0.305173	0.546943	0.179512	0.983932	0.225515		FALSE	FALSE	FALSE	FALSE	FALSE	FALSE
Human pTyr	401	CDK2_HUMAN_19_YA	CDK2	Y19		YA	EGTAGVVYKARNKLT	E	G	T	A	G	V	V	Y	K	A	R	N	K	L	T	1	0.538835	0.280809	0.622575	0.28061	0.593054	0.130308	0.642942	0.209668	0.696611	0.290387	0.661675	0.137398		FALSE	FALSE	FALSE	FALSE	FALSE	FALSE
Human pTyr	402	CDK4_HUMAN_17	CDK4	Y17			AEIGVGAYGTVYKAR	A	E	I	G	V	G	A	Y	G	T	V	Y	K	A	R	2	0.812718	0.33792	0.836686	0.1307	1.12085	0.292862	1.09638	0.105268	1.20489	0.224064	1.08943	0.0649386		FALSE	FALSE	FALSE	FALSE	FALSE	FALSE
Human pTyr	403	CDK4_HUMAN_17_YA	CDK4	Y17		YA	AEIGVGAYGTVAKAR	A	E	I	G	V	G	A	Y	G	T	V	A	K	A	R	1	0.771428	0.0508757	0.8173	0.110637	0.939578	0.16634	0.740787	0.0589142	0.755022	0.109073	0.731188	0.0974076		FALSE	FALSE	FALSE	FALSE	FALSE	FALSE
Human pTyr	404	CDK5_HUMAN_15	CDK5	Y15			EKIGEGTYGTVFKAK	E	K	I	G	E	G	T	Y	G	T	V	F	K	A	K	1	0.989879	0.264724	0.914521	0.119236	0.616863	0.0672423	0.840366	0.126761	0.674147	0.18061	0.786264	0.139737		FALSE	FALSE	FALSE	FALSE	FALSE	FALSE
Human pTyr	405	CDK6_HUMAN_24	CDK6	Y24			AEIGEGAYGKVFKAR	A	E	I	G	E	G	A	Y	G	K	V	F	K	A	R	1	1.21076	0.528013	0.879511	0.034947	0.812813	0.304625	0.922915	0.05811	0.823138	0.125397	0.840741	0.183352		FALSE	FALSE	FALSE	FALSE	FALSE	FALSE
Human pTyr	406	CDKL5_HUMAN_171	CDKL5	Y171			NNANYTEYVATRWYR	N	N	A	N	Y	T	E	Y	V	A	T	R	W	Y	R	3	1.58446	0.709011	1.42035	0.346778	1.78934	0.231313	2.06016	0.239878	1.47475	0.434493	1.88718	0.290435		FALSE	FALSE	FALSE	FALSE	FALSE	FALSE
Human pTyr	407	CDKL5_HUMAN_171_YA	CDKL5	Y171		YA	NNANATEYVATRWAR	N	N	A	N	A	T	E	Y	V	A	T	R	W	A	R	1	0.979733	0.100832	0.916554	0.171651	0.862321	0.106852	1.02148	0.131145	1.06795	0.404159	0.946069	0.146831		FALSE	FALSE	FALSE	FALSE	FALSE	FALSE
Human pTyr	408	CDN1B_HUMAN_88	CDN1B	Y88			KGSLPEFYYRPPRPP	K	G	S	L	P	E	F	Y	Y	R	P	P	R	P	P	2	0.610907	0.238275	0.665513	0.303149	0.852336	0.410759	0.545668	0.189193	0.577618	0.217189	0.47759	0.155881		FALSE	FALSE	FALSE	FALSE	FALSE	FALSE
Human pTyr	409	CDN1B_HUMAN_88_YA	CDN1B	Y88		YA	KGSLPEFYARPPRPP	K	G	S	L	P	E	F	Y	A	R	P	P	R	P	P	1	0.835258	0.414539	0.422126	0.105689	0.542018	0.0625479	0.806032	0.201071	0.651707	0.338337	0.51153	0.110932		FALSE	FALSE	FALSE	FALSE	FALSE	FALSE
Human pTyr	410	CDN1B_HUMAN_89	CDN1B	Y89			GSLPEFYYRPPRPPK	G	S	L	P	E	F	Y	Y	R	P	P	R	P	P	K	2	0.724891	0.253402	0.638821	0.165396	0.340402	0.151541	0.452422	0.0486212	0.73488	0.435799	0.49617	0.0644441		FALSE	FALSE	FALSE	FALSE	FALSE	FALSE
Human pTyr	411	CDN1B_HUMAN_89_YA	CDN1B	Y89		YA	GSLPEFAYRPPRPPK	G	S	L	P	E	F	A	Y	R	P	P	R	P	P	K	1	0.764949	0.476734	0.512948	0.311888	0.525861	0.243505	0.57863	0.330303	0.614983	0.361701	0.572325	0.278956		FALSE	FALSE	FALSE	FALSE	FALSE	FALSE
Human pTyr	412	CDV3_HUMAN_244	CDV3	Y244			KLQLDNQYAVLENQK	K	L	Q	L	D	N	Q	Y	A	V	L	E	N	Q	K	1	0.886834	0.219021	1.81092	0.915055	0.954961	0.21687	0.972273	0.339615	3.62897	2.53461	1.5413	0.727119		FALSE	FALSE	FALSE	FALSE	TRUE	FALSE
Human pTyr	413	CE170_HUMAN_364	CE170	Y364			IKSDVPVYLKRLKGN	I	K	S	D	V	P	V	Y	L	K	R	L	K	G	N	1	0.773531	0.144495	0.705468	0.107346	0.661184	0.104053	0.881004	0.176265	0.797462	0.211929	0.901964	0.181296		FALSE	FALSE	FALSE	FALSE	FALSE	FALSE
Human pTyr	414	CEAM1_HUMAN_493	CEAM1	Y493			NKMNEVTYSTLNFEA	N	K	M	N	E	V	T	Y	S	T	L	N	F	E	A	1	1.67981	0.617395	11.6479	8.28698	12.6518	8.9449	7.26095	3.63092	6.80863	4.12753	3.85008	3.21601		FALSE	TRUE	TRUE	TRUE	TRUE	TRUE
Human pTyr	415	CELR3_HUMAN_2126	CELR3	Y2126			ASGCRVLYDACPKSL	A	S	G	C	R	V	L	Y	D	A	C	P	K	S	L	1	0.78388	0.26639	1.02883	0.106363	0.784695	0.13452	0.820265	0.177262	0.965624	0.228583	0.79911	0.204993		FALSE	FALSE	FALSE	FALSE	FALSE	FALSE
Human pTyr	416	CELR3_HUMAN_3051	CELR3	Y3051			AASYGRIYAGGGTGS	A	A	S	Y	G	R	I	Y	A	G	G	G	T	G	S	2	0.364932	0.138384	0.336639	0.145768	0.380706	0.108157	0.400346	0.151154	0.304524	0.134438	0.592757	0.256323		FALSE	FALSE	FALSE	FALSE	FALSE	FALSE
Human pTyr	417	CELR3_HUMAN_3051_YA	CELR3	Y3051		YA	AASAGRIYAGGGTGS	A	A	S	A	G	R	I	Y	A	G	G	G	T	G	S	1	0.48502	0.115219	0.533759	0.151775	0.639854	0.274244	0.397284	0.155933	0.532951	0.236846	0.621431	0.235809		FALSE	FALSE	FALSE	FALSE	FALSE	FALSE
Human pTyr	418	CENPF_HUMAN_158	CENPF	Y158			TPLTPSQYYSGSKYE	T	P	L	T	P	S	Q	Y	Y	S	G	S	K	Y	E	3	0.651814	0.293565	0.563041	0.144267	1.06663	0.39295	0.50096	0.0904228	0.566902	0.0848225	0.666241	0.158694		FALSE	FALSE	FALSE	FALSE	FALSE	FALSE
Human pTyr	419	CENPF_HUMAN_158_YA	CENPF	Y158		YA	TPLTPSQYASGSKAE	T	P	L	T	P	S	Q	Y	A	S	G	S	K	A	E	1	0.878544	0.100816	0.689948	0.163967	0.856059	0.174811	0.814445	0.223295	0.549676	0.0387741	0.7625	0.120472		FALSE	FALSE	FALSE	FALSE	FALSE	FALSE
Human pTyr	420	CFTR_HUMAN_512	CFTR	Y512			NIIFGVSYDEYRYRS	N	I	I	F	G	V	S	Y	D	E	Y	R	Y	R	S	3	1.95243	0.239769	1.12265	0.139991	1.02879	0.200868	1.49194	0.179719	1.59433	0.121788	1.33295	0.210421		FALSE	FALSE	FALSE	FALSE	FALSE	FALSE
Human pTyr	421	CFTR_HUMAN_512_YA	CFTR	Y512		YA	NIIFGVSYDEARARS	N	I	I	F	G	V	S	Y	D	E	A	R	A	R	S	1	0.539992	0.2308	0.561888	0.131836	0.65537	0.210497	0.543264	0.106288	0.531666	0.177404	0.622225	0.177393		FALSE	FALSE	FALSE	FALSE	FALSE	FALSE
Human pTyr	422	CG031_HUMAN_442	CG031	Y442			TKKTEDLYWRQQSLK	T	K	K	T	E	D	L	Y	W	R	Q	Q	S	L	K	1	1.23122	0.389992	1.02348	0.292948	1.21821	0.453699	1.09191	0.191568	1.06002	0.0875827	0.722187	0.228568		FALSE	FALSE	FALSE	FALSE	FALSE	FALSE
Human pTyr	423	CH60_HUMAN_90	CH60	Y90			SIDLKDKYKNIGAKL	S	I	D	L	K	D	K	Y	K	N	I	G	A	K	L	1	1.4531	0.492564	0.66673	0.165134	0.960097	0.467466	0.994419	0.269287	1.07661	0.574054	1.15325	0.222376		FALSE	FALSE	FALSE	FALSE	FALSE	FALSE
Human pTyr	424	CHERP_HUMAN_714	CHERP	Y714			GWEQNGLYEFFRAKM	G	W	E	Q	N	G	L	Y	E	F	F	R	A	K	M	1	2.20346	0.94669	1.49494	0.413798	1.50079	0.4306	1.83872	0.247076	1.57314	0.297515	1.7178	0.897225		FALSE	FALSE	FALSE	FALSE	FALSE	FALSE
Human pTyr	425	CHN2_HUMAN_153	CHN2	Y153			KMTTNPIYEHIGYAT	K	M	T	T	N	P	I	Y	E	H	I	G	Y	A	T	2	0.774331	0.130603	0.498547	0.115874	0.719371	0.21483	0.714248	0.0358567	0.699952	0.159621	0.772448	0.200019		FALSE	FALSE	FALSE	FALSE	FALSE	FALSE
Human pTyr	426	CHN2_HUMAN_153_YA	CHN2	Y153		YA	KMTTNPIYEHIGAAT	K	M	T	T	N	P	I	Y	E	H	I	G	A	A	T	1	1.35223	0.457485	0.984331	0.168117	1.12557	0.811726	0.898509	0.169554	0.866329	0.236348	0.931408	0.242934		FALSE	FALSE	FALSE	FALSE	FALSE	FALSE
Human pTyr	427	CHN2_HUMAN_21	CHN2	Y21			VSSDAEEYQPPIWKS	V	S	S	D	A	E	E	Y	Q	P	P	I	W	K	S	1	0.717693	0.0998539	0.681822	0.0369379	0.81038	0.0694099	0.84844	0.106045	0.682398	0.0722082	0.900283	0.192794		FALSE	FALSE	FALSE	FALSE	FALSE	FALSE
Human pTyr	428	CHRNA7_HUMAN_386	CHRNA7	Y386			ASNGNLLYIGFRGLD	A	S	N	G	N	L	L	Y	I	G	F	R	G	L	D	1	1.45401	0.0666569	1.3069	0.18283	1.21543	0.266475	1.39492	0.132284	1.13644	0.0737731	1.56183	0.160087		FALSE	FALSE	FALSE	FALSE	FALSE	FALSE
Human pTyr	429	CHRNA7_HUMAN_442	CHRNA7	Y442			KILEEVRYIANRFRC	K	I	L	E	E	V	R	Y	I	A	N	R	F	R	C	1	2.63506	2.06236	1.96216	1.28557	2.08493	1.50282	2.02916	1.0493	2.33869	1.55491	2.06446	1.3961		FALSE	FALSE	FALSE	FALSE	FALSE	FALSE
Human pTyr	430	CI078_HUMAN_147	CI078	Y147			KNAEDCLYELPENIR	K	N	A	E	D	C	L	Y	E	L	P	E	N	I	R	1	0.871847	0.194024	0.826533	0.199845	0.879667	0.111304	0.953294	0.22984	0.721496	0.256257	1.0496	0.1766		FALSE	FALSE	FALSE	FALSE	FALSE	FALSE
Human pTyr	431	CKAP2_HUMAN_599	CKAP2	Y599			YNVSTTPYLQSVKKK	Y	N	V	S	T	T	P	Y	L	Q	S	V	K	K	K	2	1.03584	0.109185	0.972446	0.167277	0.823989	0.190016	0.876257	0.20099	0.961506	0.456829	0.961869	0.113436		FALSE	FALSE	FALSE	FALSE	FALSE	FALSE
Human pTyr	432	CKAP2_HUMAN_599_YA	CKAP2	Y599		YA	ANVSTTPYLQSVKKK	A	N	V	S	T	T	P	Y	L	Q	S	V	K	K	K	1	1.25465	0.294421	1.05688	0.241851	0.90512	0.0135923	1.03985	0.28444	0.859897	0.1388	1.19564	0.258288		FALSE	FALSE	FALSE	FALSE	FALSE	FALSE
Human pTyr	433	CL12B_HUMAN_7	CL12B	Y7			GMSEEVTYATLTFQD	G	M	S	E	E	V	T	Y	A	T	L	T	F	Q	D	1	4.63008	0.979455	8.75722	3.50439	11.0849	3.76262	7.48993	0.532059	9.6952	3.87662	6.61396	3.30715		TRUE	TRUE	TRUE	TRUE	TRUE	TRUE
Human pTyr	434	CLC1B_HUMAN_7	CLC1B	Y7			GMQDEDGYITLNIKT	G	M	Q	D	E	D	G	Y	I	T	L	N	I	K	T	1	1.76674	0.345449	1.54209	0.26327	1.23038	0.310001	1.63855	0.207185	1.55064	0.210069	1.87258	0.608843		FALSE	FALSE	FALSE	FALSE	FALSE	FALSE
Human pTyr	435	CLD3_HUMAN_198	CLD3	Y198			YTATKVVYSAPRSTG	Y	T	A	T	K	V	V	Y	S	A	P	R	S	T	G	2	0.715591	0.0845071	0.740543	0.118381	0.69551	0.0651274	0.617624	0.0680988	6.16587	3.00743	2.62938	1.2946		FALSE	FALSE	FALSE	FALSE	TRUE	FALSE
Human pTyr	436	CLD3_HUMAN_198_YA	CLD3	Y198		YA	ATATKVVYSAPRSTG	A	T	A	T	K	V	V	Y	S	A	P	R	S	T	G	1	0.875888	0.259627	1.04811	0.1618	0.858974	0.0486536	0.593986	0.102741	5.55006	2.88319	2.24599	1.20275		FALSE	FALSE	FALSE	FALSE	TRUE	FALSE
Human pTyr	437	CLH1_HUMAN_184	CLH1	Y184			VVGAMQLYSVDRKVS	V	V	G	A	M	Q	L	Y	S	V	D	R	K	V	S	1	0.490583	0.117195	0.52685	0.075203	0.49487	0.0234379	0.493247	0.00998355	0.478069	0.0340342	0.640841	0.116042		FALSE	FALSE	FALSE	FALSE	FALSE	FALSE
Human pTyr	438	CLH2_HUMAN_899	CLH2	Y899			CFLRENAYYDSSVVG	C	F	L	R	E	N	A	Y	Y	D	S	S	V	V	G	2	1.31332	0.386632	1.3094	0.154805	1.24126	0.211156	1.29125	0.165298	1.10686	0.139147	1.15811	0.132192		FALSE	FALSE	FALSE	FALSE	FALSE	FALSE
Human pTyr	439	CLH2_HUMAN_899_YA	CLH2	Y899		YA	CFLRENAYADSSVVG	C	F	L	R	E	N	A	Y	A	D	S	S	V	V	G	1	1.7997	0.141533	1.15149	0.153725	1.01276	0.209532	1.28296	0.121511	1.05107	0.0951239	1.90793	1.2074		FALSE	FALSE	FALSE	FALSE	FALSE	FALSE
Human pTyr	440	CLIC1_HUMAN_233	CLIC1	Y233			DEEIELAYEQVAKAL	D	E	E	I	E	L	A	Y	E	Q	V	A	K	A	L	1	1.1868	0.411092	0.804128	0.217922	0.804753	0.182477	0.815947	0.0369082	0.78056	0.0822599	0.910014	0.0234716		FALSE	FALSE	FALSE	FALSE	FALSE	FALSE
Human pTyr	441	CLIC5_HUMAN_33	CLIC5	Y33			EENESPHYDDVHEYL	E	E	N	E	S	P	H	Y	D	D	V	H	E	Y	L	2	0.994003	0.178245	1.15032	0.386378	1.07164	0.280615	0.930232	0.183152	1.05588	0.24975	0.979809	0.235688		FALSE	FALSE	FALSE	FALSE	FALSE	FALSE
Human pTyr	442	CLIC5_HUMAN_33_YA	CLIC5	Y33		YA	EENESPHYDDVHEAL	E	E	N	E	S	P	H	Y	D	D	V	H	E	A	L	1	1.5099	0.283816	0.915463	0.158936	0.902847	0.237062	0.912211	0.185218	0.799872	0.144824	1.13258	0.226154		FALSE	FALSE	FALSE	FALSE	FALSE	FALSE
Human pTyr	443	CLK2_HUMAN_153	CLK2	Y153			DAEGHLIYHVGDWLQ	D	A	E	G	H	L	I	Y	H	V	G	D	W	L	Q	1	0.770493	0.201807	0.859719	0.0228079	0.785804	0.170874	0.770762	0.122287	0.674049	0.172747	0.724767	0.129951		FALSE	FALSE	FALSE	FALSE	FALSE	FALSE
Human pTyr	444	CLK2_HUMAN_99	CLK2	Y99			DTDYRHSYEYQRENS	D	T	D	Y	R	H	S	Y	E	Y	Q	R	E	N	S	3	0.565867	0.118412	0.522461	0.0990824	0.772361	0.0749935	0.624028	0.11067	0.587624	0.0602562	0.642467	0.121117		FALSE	FALSE	FALSE	FALSE	FALSE	FALSE
Human pTyr	445	CLK2_HUMAN_99_YA	CLK2	Y99		YA	DTDARHSYEAQRENS	D	T	D	A	R	H	S	Y	E	A	Q	R	E	N	S	1	0.826761	0.196503	0.726738	0.213462	0.738001	0.0951766	0.665339	0.0217051	0.711468	0.0806229	0.867303	0.194135		FALSE	FALSE	FALSE	FALSE	FALSE	FALSE
Human pTyr	446	CLK3_HUMAN_155	CLK3	Y155			TMHHCKRYRSPEPDP	T	M	H	H	C	K	R	Y	R	S	P	E	P	D	P	1	0.983081	0.489102	1.08858	0.506407	1.07734	0.414186	0.979991	0.410351	0.818256	0.400597	1.08751	0.279129		FALSE	FALSE	FALSE	FALSE	FALSE	FALSE
Human pTyr	447	CLM7_HUMAN_188	CLM7	Y188			EPGEQPIYMNFSEPL	E	P	G	E	Q	P	I	Y	M	N	F	S	E	P	L	1	0.760247	0.16949	0.705172	0.188035	0.744302	0.112099	0.781866	0.147628	0.634545	0.160391	0.849715	0.422643		FALSE	FALSE	FALSE	FALSE	FALSE	FALSE
Human pTyr	448	CLM8_HUMAN_293	CLM8	Y293			EEEPDSDYSVIRKTG	E	E	E	P	D	S	D	Y	S	V	I	R	K	T	G	1	0.975552	0.139449	0.867453	0.365973	0.811091	0.137682	0.892328	0.29115	1.00407	0.281264	1.05413	0.252136		FALSE	FALSE	FALSE	FALSE	FALSE	FALSE
Human pTyr	449	CLNK_HUMAN_69	CLNK	Y69			KGHSDDDYDDPELRM	K	G	H	S	D	D	D	Y	D	D	P	E	L	R	M	1	0.943116	0.299426	0.862767	0.122757	0.777394	0.113579	0.845324	0.281996	0.907164	0.217457	0.991504	0.222445		FALSE	FALSE	FALSE	FALSE	FALSE	FALSE
Human pTyr	450	CMGA_HUMAN_194	CMGA	Y194			ASLPSQKYPGPQAEG	A	S	L	P	S	Q	K	Y	P	G	P	Q	A	E	G	1	0.79322	0.124042	0.652606	0.138384	0.560906	0.0878579	0.729131	0.113494	0.687121	0.165278	0.72161	0.223808		FALSE	FALSE	FALSE	FALSE	FALSE	FALSE
Human pTyr	451	CNKSR1_HUMAN_665	CNKSR1	Y665			KEQNRELYSEGLGAW	K	E	Q	N	R	E	L	Y	S	E	G	L	G	A	W	1	0.665518	0.112058	0.625834	0.152373	0.804899	0.132458	0.859188	0.114088	0.75614	0.188683	0.887762	0.245871		FALSE	FALSE	FALSE	FALSE	FALSE	FALSE
Human pTyr	452	CNTN6_HUMAN_882	CNTN6	Y882			YFASVRAYNTAGTGP	Y	F	A	S	V	R	A	Y	N	T	A	G	T	G	P	2	0.56658	0.09426	0.456007	0.119168	0.558544	0.100211	0.496963	0.0799148	0.446293	0.0408186	0.477194	0.0299357		FALSE	FALSE	FALSE	FALSE	FALSE	FALSE
Human pTyr	453	CNTN6_HUMAN_882_YA	CNTN6	Y882		YA	AFASVRAYNTAGTGP	A	F	A	S	V	R	A	Y	N	T	A	G	T	G	P	1	0.387701	0.100576	0.436154	0.0750294	0.56701	0.19532	0.597346	0.0519159	0.437846	0.0361863	0.509114	0.0873708		FALSE	FALSE	FALSE	FALSE	FALSE	FALSE
Human pTyr	454	COF1_HUMAN_68	COF1	Y68			GQTVDDPYATFVKML	G	Q	T	V	D	D	P	Y	A	T	F	V	K	M	L	1	0.925646	0.0649461	1.02914	0.120533	0.876597	0.117621	0.818366	0.102968	1.11787	0.178478	0.996656	0.0948931		FALSE	FALSE	FALSE	FALSE	FALSE	FALSE
Human pTyr	455	CORO7_HUMAN_288	CORO7	Y288			GERQLYCYEVVPQQP	G	E	R	Q	L	Y	C	Y	E	V	V	P	Q	Q	P	2	1.59441	0.379408	1.56165	0.236233	1.16058	0.0779106	1.44542	0.433202	1.39215	0.159705	1.3384	0.122332		FALSE	FALSE	FALSE	FALSE	FALSE	FALSE
Human pTyr	456	CORO7_HUMAN_288_YA	CORO7	Y288		YA	GERQLACYEVVPQQP	G	E	R	Q	L	A	C	Y	E	V	V	P	Q	Q	P	1	1.44014	0.102284	1.26473	0.353489	1.00105	0.195307	1.34179	0.231296	1.12376	0.056933	1.07085	0.16582		FALSE	FALSE	FALSE	FALSE	FALSE	FALSE
Human pTyr	457	CORO7_HUMAN_758	CORO7	Y758			GDTRVFLYELLPESP	G	D	T	R	V	F	L	Y	E	L	L	P	E	S	P	1	1.41375	0.704246	1.30013	0.187124	1.00592	0.110635	1.36284	0.519507	1.24996	0.172599	1.22115	0.441709		FALSE	FALSE	FALSE	FALSE	FALSE	FALSE
Human pTyr	458	CRK_HUMAN_221	CRK	Y221			GGPEPGPYAQPSVNT	G	G	P	E	P	G	P	Y	A	Q	P	S	V	N	T	1	0.65889	0.248368	0.543388	0.197329	0.566069	0.185532	0.483977	0.227144	0.420395	0.0788642	0.469176	0.125398		FALSE	FALSE	FALSE	FALSE	FALSE	FALSE
Human pTyr	459	CRK_HUMAN_239	CRK	Y239			NLQNGPIYARVIQKR	N	L	Q	N	G	P	I	Y	A	R	V	I	Q	K	R	1	1.20055	0.150185	1.05047	0.205689	1.22682	0.345154	1.05535	0.164903	0.875862	0.329262	1.16388	0.224563		FALSE	FALSE	FALSE	FALSE	FALSE	FALSE
Human pTyr	460	CRKL_HUMAN_127	CRKL	Y127			TAEDNLEYVRTLYDF	T	A	E	D	N	L	E	Y	V	R	T	L	Y	D	F	2	1.21687	0.420884	1.03417	0.352096	0.867599	0.281812	1.23825	0.705666	0.925564	0.113416	0.725591	0.0986049		FALSE	FALSE	FALSE	FALSE	FALSE	FALSE
Human pTyr	461	CRKL_HUMAN_127_YA	CRKL	Y127		YA	TAEDNLEYVRTLADF	T	A	E	D	N	L	E	Y	V	R	T	L	A	D	F	1	0.888368	0.480824	0.736855	0.371359	0.638389	0.312506	1.12009	0.301272	0.784071	0.0459267	0.800586	0.180486		FALSE	FALSE	FALSE	FALSE	FALSE	FALSE
Human pTyr	462	CRKL_HUMAN_207	CRKL	Y207			IPEPAHAYAQPQTTT	I	P	E	P	A	H	A	Y	A	Q	P	Q	T	T	T	1	0.663318	0.202506	0.646629	0.121722	0.702492	0.318342	0.680272	0.194458	0.687427	0.10074	0.626342	0.156454		FALSE	FALSE	FALSE	FALSE	FALSE	FALSE
Human pTyr	463	CS025_HUMAN_63	CS025	Y63			EAPGEQLYQQSRAYV	E	A	P	G	E	Q	L	Y	Q	Q	S	R	A	Y	V	2	0.628724	0.0721694	0.601248	0.139574	0.531192	0.0463171	0.71156	0.1517	0.459769	0.0801523	0.702409	0.0957182		FALSE	FALSE	FALSE	FALSE	FALSE	FALSE
Human pTyr	464	CS025_HUMAN_63_YA	CS025	Y63		YA	EAPGEQLYQQSRAAV	E	A	P	G	E	Q	L	Y	Q	Q	S	R	A	A	V	1	0.514128	0.0279668	0.535181	0.139651	0.584761	0.0689859	0.528768	0.0224502	0.5374	0.0274828	0.567391	0.0171774		FALSE	FALSE	FALSE	FALSE	FALSE	FALSE
Human pTyr	465	CSF1R_HUMAN_546	CSF1R	Y546			KYKQKPKYQVRWKII	K	Y	K	Q	K	P	K	Y	Q	V	R	W	K	I	I	2	5.78104	0.552454	3.08988	0.74969	6.16647	4.1082	3.85514	0.57662	4.40402	2.00756	3.54179	0.501282		TRUE	FALSE	TRUE	TRUE	TRUE	TRUE
Human pTyr	466	CSF1R_HUMAN_546_YA	CSF1R	Y546		YA	KAKQKPKYQVRWKII	K	A	K	Q	K	P	K	Y	Q	V	R	W	K	I	I	1	3.78824	1.89646	2.92916	0.719526	3.10939	0.312256	3.30371	1.21725	3.3188	0.604397	3.07955	0.489564		TRUE	FALSE	FALSE	TRUE	TRUE	FALSE
Human pTyr	467	CSF1R_HUMAN_561	CSF1R	Y561			ESYEGNSYTFIDPTQ	E	S	Y	E	G	N	S	Y	T	F	I	D	P	T	Q	2	0.696887	0.290586	0.686822	0.141588	0.50708	0.111144	0.576853	0.150682	0.632059	0.0409644	0.639706	0.293801		FALSE	FALSE	FALSE	FALSE	FALSE	FALSE
Human pTyr	468	CSF1R_HUMAN_561_YA	CSF1R	Y561		YA	ESAEGNSYTFIDPTQ	E	S	A	E	G	N	S	Y	T	F	I	D	P	T	Q	1	0.51381	0.160806	0.516247	0.134628	0.67319	0.200735	0.862902	0.260919	0.601629	0.204641	0.558393	0.10999		FALSE	FALSE	FALSE	FALSE	FALSE	FALSE
Human pTyr	469	CSF1R_HUMAN_699	CSF1R	Y699			DPEGGVDYKNIHLEK	D	P	E	G	G	V	D	Y	K	N	I	H	L	E	K	1	0.799769	0.0154029	0.983116	0.533829	1.06484	0.328092	0.647343	0.210069	0.890079	0.227128	1.14142	0.362161		FALSE	FALSE	FALSE	FALSE	FALSE	FALSE
Human pTyr	470	CSF1R_HUMAN_708	CSF1R	Y708			NIHLEKKYVRRDSGF	N	I	H	L	E	K	K	Y	V	R	R	D	S	G	F	1	1.18464	0.414553	0.971521	0.180703	1.22057	0.397189	1.65294	0.449979	1.00663	0.134711	1.06993	0.148236		FALSE	FALSE	FALSE	FALSE	FALSE	FALSE
Human pTyr	471	CSF1R_HUMAN_723	CSF1R	Y723			SSQGVDTYVEMRPVS	S	S	Q	G	V	D	T	Y	V	E	M	R	P	V	S	1	0.685992	0.285377	0.528635	0.185025	0.793205	0.198653	0.522667	0.110936	0.530723	0.107241	0.599331	0.119239		FALSE	FALSE	FALSE	FALSE	FALSE	FALSE
Human pTyr	472	CSF1R_HUMAN_809	CSF1R	Y809			DIMNDSNYIVKGNAR	D	I	M	N	D	S	N	Y	I	V	K	G	N	A	R	1	0.880893	0.478652	0.709988	0.244935	0.653708	0.42475	0.657586	0.212521	0.548111	0.0642346	0.583804	0.110497		FALSE	FALSE	FALSE	FALSE	FALSE	FALSE
Human pTyr	473	CSF1R_HUMAN_923	CSF1R	Y923			EDRRERDYTNLPSSS	E	D	R	R	E	R	D	Y	T	N	L	P	S	S	S	1	0.666325	0.0784969	0.620037	0.0973873	0.670072	0.0925136	0.601944	0.0319721	0.671577	0.0619245	0.735638	0.113394		FALSE	FALSE	FALSE	FALSE	FALSE	FALSE
Human pTyr	474	CSF2RB_HUMAN_466	CSF2RB	Y466			ALRFCGIYGYRLRRK	A	L	R	F	C	G	I	Y	G	Y	R	L	R	R	K	2	0.66236	0.323765	0.693052	0.350947	0.532072	0.208817	0.628011	0.337314	0.558467	0.29539	0.599453	0.287465		FALSE	FALSE	FALSE	FALSE	FALSE	FALSE
Human pTyr	475	CSF2RB_HUMAN_466_YA	CSF2RB	Y466		YA	ALRFCGIYGARLRRK	A	L	R	F	C	G	I	Y	G	A	R	L	R	R	K	1	0.739462	0.432211	0.750856	0.484751	0.695827	0.177106	0.669019	0.367116	0.740193	0.465171	0.616967	0.277794		FALSE	FALSE	FALSE	FALSE	FALSE	FALSE
Human pTyr	476	CSF2RB_HUMAN_822	CSF2RB	Y822			VLQQVGDYCFLPGLG	V	L	Q	Q	V	G	D	Y	C	F	L	P	G	L	G	1	1.58034	0.257198	1.1852	0.235488	1.16617	0.228665	1.26685	0.379342	1.60524	0.61879	1.33333	0.281101		FALSE	FALSE	FALSE	FALSE	FALSE	FALSE
Human pTyr	477	CSF2RB_HUMAN_882	CSF2RB	Y882			KALKQQDYLSLPPWE	K	A	L	K	Q	Q	D	Y	L	S	L	P	P	W	E	1	0.714206	0.0604309	0.753917	0.111346	0.764001	0.0937186	0.910079	0.0333261	0.663133	0.0944556	0.756284	0.137186		FALSE	FALSE	FALSE	FALSE	FALSE	FALSE
Human pTyr	478	CSK_HUMAN_184	CSK	Y184			VAAQDEFYRSGWALN	V	A	A	Q	D	E	F	Y	R	S	G	W	A	L	N	1	0.750711	0.19349	0.643991	0.0169555	0.794727	0.250584	0.544894	0.0355977	0.668923	0.130489	0.755259	0.164487		FALSE	FALSE	FALSE	FALSE	FALSE	FALSE
Human pTyr	479	CSK_HUMAN_304	CSK	Y304			DVCEAMEYLEGNNFV	D	V	C	E	A	M	E	Y	L	E	G	N	N	F	V	1	1.46207	0.366354	1.40982	0.484799	1.53759	0.466444	1.34371	0.46825	1.28623	0.402517	1.53379	0.348911		FALSE	FALSE	FALSE	FALSE	FALSE	FALSE
Human pTyr	480	CSK_HUMAN_416	CSK	Y416			DGCPPAVYEVMKNCW	D	G	C	P	P	A	V	Y	E	V	M	K	N	C	W	1	0.655094	0.202882	0.620313	0.252526	0.792516	0.272361	0.661785	0.019941	0.644482	0.291178	0.591599	0.104955		FALSE	FALSE	FALSE	FALSE	FALSE	FALSE
Human pTyr	481	CSK22_HUMAN_13	CSK22	Y13			AGSRARVYAEVNSLR	A	G	S	R	A	R	V	Y	A	E	V	N	S	L	R	1	0.690187	0.155968	0.901278	0.427444	0.69903	0.343945	0.624157	0.158131	5.43122	1.92594	2.29127	1.13305		FALSE	FALSE	FALSE	FALSE	TRUE	FALSE
Human pTyr	482	CSKI1_HUMAN_253	CSKI1	Y253			NAHVRNTYSQTALDI	N	A	H	V	R	N	T	Y	S	Q	T	A	L	D	I	1	0.633533	0.172617	0.62612	0.0748706	0.652638	0.274636	0.742267	0.053288	0.577902	0.132115	0.695587	0.11498		FALSE	FALSE	FALSE	FALSE	FALSE	FALSE
Human pTyr	483	CSKI2_HUMAN_253	CSKI2	Y253			DVNIRNTYNQTALDI	D	V	N	I	R	N	T	Y	N	Q	T	A	L	D	I	1	0.726337	0.109498	0.557367	0.159106	0.583456	0.131474	0.589376	0.113629	0.528961	0.185367	0.626342	0.152559		FALSE	FALSE	FALSE	FALSE	FALSE	FALSE
Human pTyr	484	CSNK2A1_HUMAN_182	CSNK2A1	Y182			DWGLAEFYHPGQEYN	D	W	G	L	A	E	F	Y	H	P	G	Q	E	Y	N	2	0.612464	0.214083	0.689289	0.335494	0.688984	0.185582	0.616628	0.260843	0.648371	0.110958	0.82799	0.319519		FALSE	FALSE	FALSE	FALSE	FALSE	FALSE
Human pTyr	485	CSNK2A1_HUMAN_182_YA	CSNK2A1	Y182		YA	DWGLAEFYHPGQEAN	D	W	G	L	A	E	F	Y	H	P	G	Q	E	A	N	1	0.657814	0.308842	0.584719	0.138996	0.721543	0.027429	0.682291	0.0982937	0.570784	0.133692	0.596137	0.137138		FALSE	FALSE	FALSE	FALSE	FALSE	FALSE
Human pTyr	486	CTLA4_HUMAN_201	CTLA4	Y201			SPLTTGVYVKMPPTE	S	P	L	T	T	G	V	Y	V	K	M	P	P	T	E	1	0.737207	0.0438558	0.476121	0.0892867	0.652162	0.196239	0.89808	0.294555	0.71372	0.173641	0.746685	0.0431334		FALSE	FALSE	FALSE	FALSE	FALSE	FALSE
Human pTyr	487	CTNB1_HUMAN_142	CTNB1	Y142			AVVNLINYQDDAELA	A	V	V	N	L	I	N	Y	Q	D	D	A	E	L	A	1	0.79086	0.130991	0.738328	0.159914	0.721869	0.138465	0.620235	0.183819	0.675863	0.0887689	0.705043	0.231164		FALSE	FALSE	FALSE	FALSE	FALSE	FALSE
Human pTyr	488	CTNB1_HUMAN_333	CTNB1	Y333			NIMRTYTYEKLLWTT	N	I	M	R	T	Y	T	Y	E	K	L	L	W	T	T	2	2.36669	0.507816	11.8866	7.00602	6.33224	3.47906	4.27501	1.08812	2.42599	0.537925	1.96936	0.0401017		FALSE	TRUE	TRUE	TRUE	FALSE	FALSE
Human pTyr	489	CTNB1_HUMAN_333_YA	CTNB1	Y333		YA	NIMRTATYEKLLWTT	N	I	M	R	T	A	T	Y	E	K	L	L	W	T	T	1	0.899507	0.118783	4.07501	1.90718	2.82379	1.3053	2.28416	0.350291	1.10118	0.113344	1.02114	0.142884		FALSE	TRUE	FALSE	FALSE	FALSE	FALSE
Human pTyr	490	CTNB1_HUMAN_64	CTNB1	Y64			VDTSQVLYEWEQGFS	V	D	T	S	Q	V	L	Y	E	W	E	Q	G	F	S	1	0.701557	0.170268	0.629349	0.104879	0.569728	0.0506421	0.729184	0.100978	0.579582	0.0673056	0.692736	0.271077		FALSE	FALSE	FALSE	FALSE	FALSE	FALSE
Human pTyr	491	CTNB1_HUMAN_86	CTNB1	Y86			VADIDGQYAMTRAQR	V	A	D	I	D	G	Q	Y	A	M	T	R	A	Q	R	1	0.569597	0.16689	0.665638	0.173883	0.646517	0.178967	0.542924	0.0899785	0.581454	0.0434777	0.667114	0.218294		FALSE	FALSE	FALSE	FALSE	FALSE	FALSE
Human pTyr	492	CTND1_HUMAN_221	CTND1	Y221			SRHYEDGYPGGSDNY	S	R	H	Y	E	D	G	Y	P	G	G	S	D	N	Y	3	0.622245	0.0866035	0.517647	0.0795611	0.622121	0.156839	0.569488	0.127322	0.689456	0.0654971	0.679793	0.175909		FALSE	FALSE	FALSE	FALSE	FALSE	FALSE
Human pTyr	493	CTND1_HUMAN_221_YA	CTND1	Y221		YA	SRHAEDGYPGGSDNA	S	R	H	A	E	D	G	Y	P	G	G	S	D	N	A	1	0.733789	0.0686958	0.591402	0.160749	0.740105	0.216156	0.644295	0.191299	0.613007	0.225923	0.685848	0.146626		FALSE	FALSE	FALSE	FALSE	FALSE	FALSE
Human pTyr	494	CTND1_HUMAN_228	CTND1	Y228			YPGGSDNYGSLSRVT	Y	P	G	G	S	D	N	Y	G	S	L	S	R	V	T	2	0.694568	0.0441339	0.594498	0.152428	0.592168	0.0948182	0.740383	0.311787	0.527104	0.0860674	0.652873	0.180526		FALSE	FALSE	FALSE	FALSE	FALSE	FALSE
Human pTyr	495	CTND1_HUMAN_228_YA	CTND1	Y228		YA	APGGSDNYGSLSRVT	A	P	G	G	S	D	N	Y	G	S	L	S	R	V	T	1	0.873135	0.208001	0.755155	0.072053	0.687502	0.144727	0.69146	0.0761385	0.604107	0.106718	0.759527	0.164091		FALSE	FALSE	FALSE	FALSE	FALSE	FALSE
Human pTyr	496	CTND1_HUMAN_257	CTND1	Y257			APSRQDVYGPQPQVR	A	P	S	R	Q	D	V	Y	G	P	Q	P	Q	V	R	1	0.960087	0.191423	0.707776	0.135479	0.716237	0.0758529	0.850308	0.191973	0.732382	0.0870694	0.874849	0.239968		FALSE	FALSE	FALSE	FALSE	FALSE	FALSE
Human pTyr	497	CTND1_HUMAN_291	CTND1	Y291			DDQRSMGYDDLDYGM	D	D	Q	R	S	M	G	Y	D	D	L	D	Y	G	M	2	0.722065	0.103122	0.944185	0.299032	0.741787	0.04044	0.736011	0.163224	0.618078	0.116804	0.935785	0.259886		FALSE	FALSE	FALSE	FALSE	FALSE	FALSE
Human pTyr	498	CTND1_HUMAN_291_YA	CTND1	Y291		YA	DDQRSMGYDDLDAGM	D	D	Q	R	S	M	G	Y	D	D	L	D	A	G	M	1	0.929647	0.22846	0.719952	0.144631	0.760764	0.0815971	0.81263	0.118255	0.681467	0.122014	0.904367	0.0651312		FALSE	FALSE	FALSE	FALSE	FALSE	FALSE
Human pTyr	499	CTND1_HUMAN_904	CTND1	Y904			TKSLDNNYSTPNERG	T	K	S	L	D	N	N	Y	S	T	P	N	E	R	G	1	1.22999	0.307671	0.79196	0.321278	0.995008	0.11603	1.09217	0.419873	0.833177	0.198185	1.10614	0.534727		FALSE	FALSE	FALSE	FALSE	FALSE	FALSE
Human pTyr	500	CTND2_HUMAN_516	CTND2	Y516			CPSVESPYSKSGPAL	C	P	S	V	E	S	P	Y	S	K	S	G	P	A	L	1	1.26248	0.254347	1.22663	0.396046	1.16857	0.290647	1.21319	0.2269	1.14736	0.375773	1.48038	0.575627		FALSE	FALSE	FALSE	FALSE	FALSE	FALSE
Human pTyr	501	CTRO_HUMAN_1196	CTRO	Y1196			TERSDLEYQLENIQV	T	E	R	S	D	L	E	Y	Q	L	E	N	I	Q	V	1	0.717204	0.274507	1.04501	0.25016	0.972916	0.0619415	0.97408	0.146565	1.12424	0.54325	0.973552	0.146682		FALSE	FALSE	FALSE	FALSE	FALSE	FALSE
Human pTyr	502	CTTN_HUMAN_334	CTTN	Y334			VTQVSSAYQKTVPVE	V	T	Q	V	S	S	A	Y	Q	K	T	V	P	V	E	1	0.751525	0.0928312	0.624471	0.0342953	0.738856	0.13227	0.713116	0.0761563	0.644006	0.0709507	0.798196	0.0555173		FALSE	FALSE	FALSE	FALSE	FALSE	FALSE
Human pTyr	503	CU059_HUMAN_264	CU059	Y264			EENDDDAYLNSPWAD	E	E	N	D	D	D	A	Y	L	N	S	P	W	A	D	1	0.968747	0.256037	1.12544	0.233762	1.01613	0.141142	1.03487	0.24433	0.969466	0.168095	1.23957	0.153775		FALSE	FALSE	FALSE	FALSE	FALSE	FALSE
Human pTyr	504	CXA1_HUMAN_247	CXA1	Y247			VKGKSDPYHATSGAL	V	K	G	K	S	D	P	Y	H	A	T	S	G	A	L	1	0.843098	0.0294121	0.881086	0.0899433	0.680227	0.0269772	0.886978	0.118403	0.747491	0.0469776	0.860748	0.142705		FALSE	FALSE	FALSE	FALSE	FALSE	FALSE
Human pTyr	505	CYC_HUMAN_49	CYC	Y49			GQAPGYSYTAANKNK	G	Q	A	P	G	Y	S	Y	T	A	A	N	K	N	K	2	1.11035	0.0440158	1.02488	0.026797	1.20455	0.0657376	1.0961	0.0937805	0.945558	0.0452669	1.11451	0.0360304		FALSE	FALSE	FALSE	FALSE	FALSE	FALSE
Human pTyr	506	CYC_HUMAN_49_YA	CYC	Y49		YA	GQAPGASYTAANKNK	G	Q	A	P	G	A	S	Y	T	A	A	N	K	N	K	1	1.08315	0.093435	0.862808	0.178404	0.874504	0.137866	0.956983	0.200423	0.876939	0.139502	1.05525	0.176352		FALSE	FALSE	FALSE	FALSE	FALSE	FALSE
Human pTyr	507	CYC_HUMAN_98	CYC	Y98			ERADLIAYLKKATNE	E	R	A	D	L	I	A	Y	L	K	K	A	T	N	E	1	0.905511	0.160417	0.681433	0.112509	0.720813	0.0720832	0.898882	0.216976	0.841507	0.041707	0.916896	0.193436		FALSE	FALSE	FALSE	FALSE	FALSE	FALSE
Human pTyr	508	CYP19A1_HUMAN_361	CYP19A1	Y361			KVMENFIYESMRYQP	K	V	M	E	N	F	I	Y	E	S	M	R	Y	Q	P	2	1.11973	0.25519	0.836484	0.204147	0.857942	0.179088	0.770565	0.369976	0.96896	0.367035	0.925662	0.34499		FALSE	FALSE	FALSE	FALSE	FALSE	FALSE
Human pTyr	509	CYP19A1_HUMAN_361_YA	CYP19A1	Y361		YA	KVMENFIYESMRAQP	K	V	M	E	N	F	I	Y	E	S	M	R	A	Q	P	1	1.36178	0.708312	0.897025	0.221116	0.848166	0.197129	0.869636	0.426268	0.795175	0.182333	0.75575	0.26907		FALSE	FALSE	FALSE	FALSE	FALSE	FALSE
Human pTyr	510	DAB1_HUMAN_198	DAB1	Y198			EDVEDPVYQYIVFEA	E	D	V	E	D	P	V	Y	Q	Y	I	V	F	E	A	2	1.94743	0.378032	1.54723	0.240052	1.67648	0.168875	1.64732	0.326128	1.54562	0.143062	1.74499	0.161257		FALSE	FALSE	FALSE	FALSE	FALSE	FALSE
Human pTyr	511	DAB1_HUMAN_198_YA	DAB1	Y198		YA	EDVEDPVYQAIVFEA	E	D	V	E	D	P	V	Y	Q	A	I	V	F	E	A	1	1.42984	0.136887	1.40389	0.285962	1.0639	0.060715	1.09627	0.0254594	1.20547	0.150551	1.30211	0.0468221		FALSE	FALSE	FALSE	FALSE	FALSE	FALSE
Human pTyr	512	DAB1_HUMAN_232	DAB1	Y232			SQKKEGVYDVPKSQP	S	Q	K	K	E	G	V	Y	D	V	P	K	S	Q	P	1	0.792862	0.301995	0.997023	0.404321	0.747332	0.246834	0.745186	0.318025	0.665979	0.252121	0.68223	0.181863		FALSE	FALSE	FALSE	FALSE	FALSE	FALSE
Human pTyr	513	DAB2_HUMAN_170	DAB2	Y170			KDLFQVIYNVKKKEE	K	D	L	F	Q	V	I	Y	N	V	K	K	K	E	E	1	3.223	0.124179	2.38145	0.321483	2.29155	0.845824	2.44861	0.729664	2.21142	0.634846	2.30727	0.535394		TRUE	FALSE	FALSE	FALSE	FALSE	FALSE
Human pTyr	514	DAPP1_HUMAN_139	DAPP1	Y139			KVEEPSIYESVRVHT	K	V	E	E	P	S	I	Y	E	S	V	R	V	H	T	1	1.00782	0.283954	0.707059	0.169153	0.680806	0.0212951	1.62029	1.12442	0.729305	0.0398189	0.904839	0.0973773		FALSE	FALSE	FALSE	FALSE	FALSE	FALSE
Human pTyr	515	DAZL_HUMAN_276	DAZL	Y276			SVVTQDDYFKDKRVH	S	V	V	T	Q	D	D	Y	F	K	D	K	R	V	H	1	1.0897	0.164827	0.819182	0.138915	0.923159	0.179249	0.899083	0.224512	0.880382	0.234298	1.01372	0.462417		FALSE	FALSE	FALSE	FALSE	FALSE	FALSE
Human pTyr	516	DCLK1_HUMAN_520	DCLK1	Y520			KPENLLVYEHQDGSK	K	P	E	N	L	L	V	Y	E	H	Q	D	G	S	K	1	0.589262	0.203277	0.764924	0.102205	0.599455	0.0905966	0.738189	0.192337	0.670781	0.250216	1.112	0.378155		FALSE	FALSE	FALSE	FALSE	FALSE	FALSE
Human pTyr	517	DCP1B_HUMAN_191	DCP1B	Y191			ITSSSAIYDNPNLIK	I	T	S	S	S	A	I	Y	D	N	P	N	L	I	K	1	0.567084	0.240481	0.610357	0.0187642	0.724424	0.149115	0.627006	0.177131	0.633556	0.176878	0.577369	0.0973124		FALSE	FALSE	FALSE	FALSE	FALSE	FALSE
Human pTyr	518	DCTN2_HUMAN_6	DCTN2	Y6			GGMADPKYADLPGIA	G	G	M	A	D	P	K	Y	A	D	L	P	G	I	A	1	0.605777	0.127249	0.622383	0.122424	0.596146	0.0607336	0.534053	0.0550596	0.507121	0.0454574	0.670471	0.0859539		FALSE	FALSE	FALSE	FALSE	FALSE	FALSE
Human pTyr	519	DCTN2_HUMAN_86	DCTN2	Y86			TGYESGEYEMLGEGL	T	G	Y	E	S	G	E	Y	E	M	L	G	E	G	L	2	0.558538	0.173894	0.524475	0.198241	0.685821	0.00710451	0.491588	0.032514	0.567718	0.130496	0.551904	0.160476		FALSE	FALSE	FALSE	FALSE	FALSE	FALSE
Human pTyr	520	DCTN2_HUMAN_86_YA	DCTN2	Y86		YA	TGAESGEYEMLGEGL	T	G	A	E	S	G	E	Y	E	M	L	G	E	G	L	1	0.657576	0.220705	0.621881	0.217841	0.695759	0.247606	0.63123	0.0782917	0.505658	0.13469	0.753334	0.20408		FALSE	FALSE	FALSE	FALSE	FALSE	FALSE
Human pTyr	521	DDR1_HUMAN_484	DDR1	Y484			GPREPPPYQEPRPRG	G	P	R	E	P	P	P	Y	Q	E	P	R	P	R	G	1	1.25232	0.305647	1.03142	0.0816576	0.990811	0.056103	1.46001	0.325657	1.09434	0.19227	1.16361	0.257365		FALSE	FALSE	FALSE	FALSE	FALSE	FALSE
Human pTyr	522	DDR1_HUMAN_520	DDR1	Y520			YRLLLATYARPPRGP	Y	R	L	L	L	A	T	Y	A	R	P	P	R	G	P	2	0.699294	0.397486	0.696397	0.401894	0.612545	0.335334	0.716017	0.204999	0.594695	0.326888	0.739505	0.481327		FALSE	FALSE	FALSE	FALSE	FALSE	FALSE
Human pTyr	523	DDR1_HUMAN_520_YA	DDR1	Y520		YA	ARLLLATYARPPRGP	A	R	L	L	L	A	T	Y	A	R	P	P	R	G	P	1	0.670795	0.333268	0.525306	0.276896	0.568714	0.311324	0.781941	0.422132	0.605491	0.347071	0.742239	0.302524		FALSE	FALSE	FALSE	FALSE	FALSE	FALSE
Human pTyr	524	DDR1_HUMAN_740	DDR1	Y740			AQGPTISYPMLLHVA	A	Q	G	P	T	I	S	Y	P	M	L	L	H	V	A	1	0.748819	0.0956374	0.863009	0.214469	0.990272	0.228945	0.913857	0.19845	0.733753	0.0876779	0.786934	0.0719702		FALSE	FALSE	FALSE	FALSE	FALSE	FALSE
Human pTyr	525	DDR1_HUMAN_792	DDR1	Y792			FGMSRNLYAGDYYRV	F	G	M	S	R	N	L	Y	A	G	D	Y	Y	R	V	3	0.92637	0.0838002	0.643971	0.113059	0.832145	0.0978542	0.837256	0.0514869	0.699768	0.0496142	0.73428	0.13377		FALSE	FALSE	FALSE	FALSE	FALSE	FALSE
Human pTyr	526	DDR1_HUMAN_792_YA	DDR1	Y792		YA	FGMSRNLYAGDAARV	F	G	M	S	R	N	L	Y	A	G	D	A	A	R	V	1	0.579556	0.100972	0.564321	0.125668	0.467993	0.0453594	0.506987	0.132199	0.465644	0.0645953	0.550019	0.187294		FALSE	FALSE	FALSE	FALSE	FALSE	FALSE
Human pTyr	527	DDR1_HUMAN_797	DDR1	Y797			NLYAGDYYRVQGRAV	N	L	Y	A	G	D	Y	Y	R	V	Q	G	R	A	V	3	0.915806	0.0617918	0.684832	0.0598912	0.811931	0.0817048	0.797257	0.0722982	0.914986	0.114252	1.06417	0.191497		FALSE	FALSE	FALSE	FALSE	FALSE	FALSE
Human pTyr	528	DDR1_HUMAN_797_YA	DDR1	Y797		YA	NLAAGDAYRVQGRAV	N	L	A	A	G	D	A	Y	R	V	Q	G	R	A	V	1	0.786236	0.0371068	0.700173	0.0975401	0.736674	0.0873847	0.708507	0.0479852	0.582572	0.0964483	0.782902	0.104999		FALSE	FALSE	FALSE	FALSE	FALSE	FALSE
Human pTyr	529	DDR2_HUMAN_471	DDR2	Y471			EQGSNSTYDRIFPLR	E	Q	G	S	N	S	T	Y	D	R	I	F	P	L	R	1	0.439027	0.069909	0.473648	0.107388	0.61783	0.173601	0.473237	0.102535	0.412027	0.0444271	0.600245	0.0361625		FALSE	FALSE	FALSE	FALSE	FALSE	FALSE
Human pTyr	530	DDR2_HUMAN_736	DDR2	Y736			FGMSRNLYSGDYYRI	F	G	M	S	R	N	L	Y	S	G	D	Y	Y	R	I	3	0.885162	0.190518	0.82097	0.0854249	0.689046	0.084608	0.751994	0.0159763	0.897809	0.235713	0.822977	0.023907		FALSE	FALSE	FALSE	FALSE	FALSE	FALSE
Human pTyr	531	DDR2_HUMAN_736_YA	DDR2	Y736		YA	FGMSRNLYSGDAARI	F	G	M	S	R	N	L	Y	S	G	D	A	A	R	I	1	0.555235	0.117327	0.57498	0.0695186	0.644134	0.0925114	0.543147	0.00520331	0.474927	0.0690891	0.468088	0.068927		FALSE	FALSE	FALSE	FALSE	FALSE	FALSE
Human pTyr	532	DDR2_HUMAN_741	DDR2	Y741			NLYSGDYYRIQGRAV	N	L	Y	S	G	D	Y	Y	R	I	Q	G	R	A	V	3	0.944745	0.24638	0.849509	0.0151843	0.778717	0.0433713	0.804331	0.18356	0.898957	0.132685	0.942685	0.170338		FALSE	FALSE	FALSE	FALSE	FALSE	FALSE
Human pTyr	533	DDR2_HUMAN_741_YA	DDR2	Y741		YA	NLASGDAYRIQGRAV	N	L	A	S	G	D	A	Y	R	I	Q	G	R	A	V	1	0.68742	0.138455	0.665521	0.0224462	0.707925	0.0824988	0.652299	0.0507623	0.624796	0.0470954	0.769321	0.0202603		FALSE	FALSE	FALSE	FALSE	FALSE	FALSE
Human pTyr	534	DDX3X_HUMAN_104	DDX3X	Y104			DDRGRSDYDGIGSRG	D	D	R	G	R	S	D	Y	D	G	I	G	S	R	G	1	0.435739	0.235723	0.590078	0.221521	0.61364	0.248322	0.494014	0.221751	0.627564	0.31188	0.620997	0.225152		FALSE	FALSE	FALSE	FALSE	FALSE	FALSE
Human pTyr	535	DDX3Y_HUMAN_103	DDX3Y	Y103			DDRGRSDYDGIGNRE	D	D	R	G	R	S	D	Y	D	G	I	G	N	R	E	1	0.635011	0.228953	0.497241	0.0739287	0.627616	0.0853788	0.63326	0.224442	0.507164	0.17583	0.638422	0.134182		FALSE	FALSE	FALSE	FALSE	FALSE	FALSE
Human pTyr	536	DDX41_HUMAN_33	DDX41	Y33			EDEDDEDYVPYVPLR	E	D	E	D	D	E	D	Y	V	P	Y	V	P	L	R	2	0.852249	0.281484	0.972269	0.29719	0.744447	0.294209	1.00375	0.25661	1.0207	0.452386	0.956024	0.295125		FALSE	FALSE	FALSE	FALSE	FALSE	FALSE
Human pTyr	537	DDX41_HUMAN_33_YA	DDX41	Y33		YA	EDEDDEDYVPAVPLR	E	D	E	D	D	E	D	Y	V	P	A	V	P	L	R	1	0.837077	0.163308	0.880356	0.353877	0.630995	0.290487	0.858361	0.302246	0.715188	0.264173	0.914379	0.235584		FALSE	FALSE	FALSE	FALSE	FALSE	FALSE
Human pTyr	538	DDX41_HUMAN_364	DDX41	Y364			DIRTIFSYFKGQRQT	D	I	R	T	I	F	S	Y	F	K	G	Q	R	Q	T	1	2.67695	1.54664	2.02234	0.958261	2.23313	1.388	1.83348	1.08059	2.45089	0.913161	2.33116	1.36592		FALSE	FALSE	FALSE	FALSE	FALSE	FALSE
Human pTyr	539	DDX41_HUMAN_414	DDX41	Y414			DVIQEVEYVKEEAKM	D	V	I	Q	E	V	E	Y	V	K	E	E	A	K	M	1	1.09771	0.0705938	0.932607	0.12378	1.05419	0.0585631	1.16704	0.0404195	0.880378	0.0314174	1.13709	0.0543362		FALSE	FALSE	FALSE	FALSE	FALSE	FALSE
Human pTyr	540	DDX46_HUMAN_294	DDX46	Y294			NDQDAMEYSSEEEEV	N	D	Q	D	A	M	E	Y	S	S	E	E	E	E	V	1	1.1196	0.300305	0.908813	0.0334792	1.14163	0.320618	1.62508	0.248884	1.1958	0.254413	1.1006	0.212415		FALSE	FALSE	FALSE	FALSE	FALSE	FALSE
Human pTyr	541	DDX5_HUMAN_297	DDX5	Y297			AEDFLKDYIHINIGA	A	E	D	F	L	K	D	Y	I	H	I	N	I	G	A	1	1.82059	0.0268635	3.06907	1.90899	1.56756	0.624388	3.84055	3.76768	2.44611	0.790606	2.55791	1.08141		FALSE	FALSE	FALSE	TRUE	FALSE	FALSE
Human pTyr	542	DDX5_HUMAN_593	DDX5	Y593			NGMNQQAYAYPATAA	N	G	M	N	Q	Q	A	Y	A	Y	P	A	T	A	A	2	0.63802	0.235598	0.653582	0.0232677	0.565072	0.126197	0.603582	0.176415	0.636111	0.158042	0.650746	0.139794		FALSE	FALSE	FALSE	FALSE	FALSE	FALSE
Human pTyr	543	DDX5_HUMAN_593_YA	DDX5	Y593		YA	NGMNQQAYAAPATAA	N	G	M	N	Q	Q	A	Y	A	A	P	A	T	A	A	1	0.757898	0.0701832	0.731796	0.055615	0.786466	0.146651	0.741049	0.0620147	0.610273	0.0243129	0.726526	0.16377		FALSE	FALSE	FALSE	FALSE	FALSE	FALSE
Human pTyr	544	DEFI6_HUMAN_210	DEFI6	Y210			SMAIHEVYQELIQDV	S	M	A	I	H	E	V	Y	Q	E	L	I	Q	D	V	1	1.0592	0.183057	0.950004	0.0527355	1.29164	0.41217	1.01462	0.0681467	0.868187	0.158609	1.07357	0.105392		FALSE	FALSE	FALSE	FALSE	FALSE	FALSE
Human pTyr	545	DEN1B_HUMAN_520	DEN1B	Y520			KSLDGALYDDEDDDD	K	S	L	D	G	A	L	Y	D	D	E	D	D	D	D	1	1.06927	0.556811	0.986567	0.423703	0.695334	0.361124	1.05379	0.550884	0.966861	0.524162	1.04401	0.472626		FALSE	FALSE	FALSE	FALSE	FALSE	FALSE
Human pTyr	546	DESP_HUMAN_2817	DESP	Y2817			SKGLPSPYNMSSAPG	S	K	G	L	P	S	P	Y	N	M	S	S	A	P	G	1	0.580578	0.168822	0.657097	0.0169434	0.540904	0.192935	0.502189	0.0518253	0.516713	0.0433275	0.527319	0.146808		FALSE	FALSE	FALSE	FALSE	FALSE	FALSE
Human pTyr	547	DESP_HUMAN_56	DESP	Y56			TDQNSDGYCQTGTMS	T	D	Q	N	S	D	G	Y	C	Q	T	G	T	M	S	1	0.48226	0.252321	0.709812	0.305091	0.738872	0.29852	0.810464	0.350743	0.889314	0.412019	0.780046	0.160677		FALSE	FALSE	FALSE	FALSE	FALSE	FALSE
Human pTyr	548	DGKA_HUMAN_335	DGKA	Y335			ILPPSSIYPSVLASG	I	L	P	P	S	S	I	Y	P	S	V	L	A	S	G	1	0.514754	0.0614604	0.501381	0.0922194	0.706863	0.0969475	0.647706	0.147042	0.555077	0.14429	0.725435	0.184602		FALSE	FALSE	FALSE	FALSE	FALSE	FALSE
Human pTyr	549	DGKK_HUMAN_78	DGKK	Y78			SESATELYTEPTPEP	S	E	S	A	T	E	L	Y	T	E	P	T	P	E	P	1	1.10206	0.283443	0.982628	0.328467	0.955158	0.260954	0.941014	0.0904777	0.773162	0.100594	0.920652	0.170483		FALSE	FALSE	FALSE	FALSE	FALSE	FALSE
Human pTyr	550	DHE3_HUMAN_135	DHE3	Y135			SWEVIEGYRAQHSQH	S	W	E	V	I	E	G	Y	R	A	Q	H	S	Q	H	1	0.750085	0.316831	0.655986	0.0779641	0.609853	0.134306	0.705841	0.269772	0.630227	0.110051	0.666459	0.268237		FALSE	FALSE	FALSE	FALSE	FALSE	FALSE
Human pTyr	551	DHE3_HUMAN_512	DHE3	Y512			IVHSGLAYTMERSAR	I	V	H	S	G	L	A	Y	T	M	E	R	S	A	R	1	0.877845	0.186731	0.717498	0.0880734	0.903076	0.117413	0.868515	0.161062	0.683532	0.12849	0.786562	0.115639		FALSE	FALSE	FALSE	FALSE	FALSE	FALSE
Human pTyr	552	DIDO1_HUMAN_1244	DIDO1	Y1244			SEKKPSKYPLCSADA	S	E	K	K	P	S	K	Y	P	L	C	S	A	D	A	1	1.21491	0.377485	0.988125	0.19226	0.806247	0.201086	0.939034	0.288643	0.883874	0.362695	1.13689	0.56509		FALSE	FALSE	FALSE	FALSE	FALSE	FALSE
Human pTyr	553	DLG1_HUMAN_399	DLG1	Y399			KNTSDFVYLKVAKPT	K	N	T	S	D	F	V	Y	L	K	V	A	K	P	T	1	0.802495	0.184295	0.508486	0.073825	0.620321	0.272521	0.888985	0.195328	0.518774	0.265879	0.582355	0.235764		FALSE	FALSE	FALSE	FALSE	FALSE	FALSE
Human pTyr	554	DLG2_HUMAN_505	DLG2	Y505			AQYQPEDYARFEAKI	A	Q	Y	Q	P	E	D	Y	A	R	F	E	A	K	I	2	0.858811	0.138434	0.657041	0.170537	0.797251	0.143759	0.993449	0.23248	0.705829	0.00292904	0.786923	0.202192		FALSE	FALSE	FALSE	FALSE	FALSE	FALSE
Human pTyr	555	DLG2_HUMAN_505_YA	DLG2	Y505		YA	AQAQPEDYARFEAKI	A	Q	A	Q	P	E	D	Y	A	R	F	E	A	K	I	1	0.949531	0.0975815	0.765822	0.16199	0.987054	0.0954212	0.763267	0.00493937	1.10685	0.300327	0.943852	0.226504		FALSE	FALSE	FALSE	FALSE	FALSE	FALSE
Human pTyr	556	DLG2_HUMAN_750	DLG2	Y750			KFIEAGQYNDNLYGT	K	F	I	E	A	G	Q	Y	N	D	N	L	Y	G	T	2	0.594312	0.0905903	0.394262	0.0397005	0.577439	0.0326812	0.817708	0.176322	0.724829	0.13791	0.850213	0.179588		FALSE	FALSE	FALSE	FALSE	FALSE	FALSE
Human pTyr	557	DLG2_HUMAN_750_YA	DLG2	Y750		YA	KFIEAGQYNDNLAGT	K	F	I	E	A	G	Q	Y	N	D	N	L	A	G	T	1	0.827518	0.205481	0.394836	0.0835472	0.641136	0.228392	0.600942	0.157804	0.428563	0.0313381	0.60919	0.206243		FALSE	FALSE	FALSE	FALSE	FALSE	FALSE
Human pTyr	558	DLG2_HUMAN_755	DLG2	Y755			GQYNDNLYGTSVQSV	G	Q	Y	N	D	N	L	Y	G	T	S	V	Q	S	V	2	0.463359	0.111081	0.473363	0.00922928	0.594224	0.161056	0.4904	0.0949822	0.476663	0.0335792	0.605733	0.0920513		FALSE	FALSE	FALSE	FALSE	FALSE	FALSE
Human pTyr	559	DLG2_HUMAN_755_YA	DLG2	Y755		YA	GQANDNLYGTSVQSV	G	Q	A	N	D	N	L	Y	G	T	S	V	Q	S	V	1	0.560819	0.0550969	0.500663	0.0622683	0.520218	0.0930029	0.530163	0.0844993	0.534641	0.0195137	0.611543	0.0585816		FALSE	FALSE	FALSE	FALSE	FALSE	FALSE
Human pTyr	560	DLG3_HUMAN_673	DLG3	Y673			NEVDGQDYHFVVSRE	N	E	V	D	G	Q	D	Y	H	F	V	V	S	R	E	1	0.803714	0.295565	0.724468	0.0435084	0.801596	0.408533	0.588023	0.0990903	0.539982	0.04173	0.546886	0.0368936		FALSE	FALSE	FALSE	FALSE	FALSE	FALSE
Human pTyr	561	DLG4_HUMAN_240	DLG4	Y240			KNTYDVVYLKVAKPS	K	N	T	Y	D	V	V	Y	L	K	V	A	K	P	S	2	0.643649	0.273413	0.770514	0.0777454	0.685133	0.178637	0.890573	0.279792	0.803717	0.121192	0.814723	0.182619		FALSE	FALSE	FALSE	FALSE	FALSE	FALSE
Human pTyr	562	DLG4_HUMAN_240_YA	DLG4	Y240		YA	KNTADVVYLKVAKPS	K	N	T	A	D	V	V	Y	L	K	V	A	K	P	S	1	0.657929	0.12248	0.792678	0.0863051	0.649797	0.0733098	0.768484	0.130204	0.866358	0.184391	0.813792	0.153516		FALSE	FALSE	FALSE	FALSE	FALSE	FALSE
Human pTyr	563	DLG4_HUMAN_580	DLG4	Y580			YEIDGRDYHFVSSRE	Y	E	I	D	G	R	D	Y	H	F	V	S	S	R	E	2	0.63809	0.0281853	0.483057	0.0351467	0.682983	0.0627257	0.50284	0.0948567	0.582516	0.0573875	0.714828	0.0219605		FALSE	FALSE	FALSE	FALSE	FALSE	FALSE
Human pTyr	564	DLG4_HUMAN_580_YA	DLG4	Y580		YA	AEIDGRDYHFVSSRE	A	E	I	D	G	R	D	Y	H	F	V	S	S	R	E	1	1.31005	0.641582	0.453825	0.158628	0.599194	0.042381	0.763727	0.254679	0.666578	0.033396	0.612997	0.155629		FALSE	FALSE	FALSE	FALSE	FALSE	FALSE
Human pTyr	565	DLG4_HUMAN_715	DLG4	Y715			IEDLSGPYIWVPARE	I	E	D	L	S	G	P	Y	I	W	V	P	A	R	E	1	1.11788	0.360505	0.706329	0.0416159	0.840842	0.16965	0.753741	0.0840838	0.874477	0.187701	0.744834	0.289747		FALSE	FALSE	FALSE	FALSE	FALSE	FALSE
Human pTyr	566	DNB2_ADE02_195	DNB2	Y195			ARALMDKYHVDNDLK	A	R	A	L	M	D	K	Y	H	V	D	N	D	L	K	1	0.752255	0.210901	0.777549	0.144156	0.741066	0.151671	0.910955	0.423542	0.59389	0.13518	0.837227	0.347791		FALSE	FALSE	FALSE	FALSE	FALSE	FALSE
Human pTyr	567	DNB2_ADE04_174	DNB2	Y174			MNMLMERYRVESDLK	M	N	M	L	M	E	R	Y	R	V	E	S	D	L	K	1	1.02838	0.115569	0.740319	0.0842018	0.742576	0.080357	0.724699	0.136062	0.64551	0.0870858	0.870822	0.0605705		FALSE	FALSE	FALSE	FALSE	FALSE	FALSE
Human pTyr	568	DNB2_ADE07_180	DNB2	Y180			MAVLMERYRLDNDLR	M	A	V	L	M	E	R	Y	R	L	D	N	D	L	R	1	0.812842	0.287246	0.667339	0.298177	0.723372	0.191871	0.783319	0.0679198	0.749	0.295209	0.936349	0.496137		FALSE	FALSE	FALSE	FALSE	FALSE	FALSE
Human pTyr	569	DNB2_ADE12_150	DNB2	Y150			MAMLMEKYHVDHDER	M	A	M	L	M	E	K	Y	H	V	D	H	D	E	R	1	1.17387	0.144994	0.845908	0.104063	1.03869	0.18833	0.880495	0.182552	1.10863	0.264285	1.14734	0.239039		FALSE	FALSE	FALSE	FALSE	FALSE	FALSE
Human pTyr	570	DNB2_ADE40_141	DNB2	Y141			MIKLMEKYHVEAEEK	M	I	K	L	M	E	K	Y	H	V	E	A	E	E	K	1	1.80084	0.379138	1.25662	0.241387	1.46326	0.435477	1.46858	0.308161	1.6104	0.38342	1.55997	0.426394		FALSE	FALSE	FALSE	FALSE	FALSE	FALSE
Human pTyr	571	DNB2_ADE41_142	DNB2	Y142			MNVLMEKYHVENDEK	M	N	V	L	M	E	K	Y	H	V	E	N	D	E	K	1	1.4394	0.795178	0.737983	0.0969272	1.02632	0.207975	0.818369	0.182417	0.92079	0.108529	0.612216	0.120885		FALSE	FALSE	FALSE	FALSE	FALSE	FALSE
Human pTyr	572	DNER_HUMAN_711	DNER	Y711			KKSRPAMYDVSPIAY	K	K	S	R	P	A	M	Y	D	V	S	P	I	A	Y	2	2.55086	0.730772	1.64088	0.386985	1.42396	0.231392	1.5844	0.351376	1.74576	0.263618	1.65665	0.256988		FALSE	FALSE	FALSE	FALSE	FALSE	FALSE
Human pTyr	573	DNER_HUMAN_711_YA	DNER	Y711		YA	KKSRPAMYDVSPIAA	K	K	S	R	P	A	M	Y	D	V	S	P	I	A	A	1	1.41843	0.130378	1.29011	0.456881	1.24816	0.318085	1.28832	0.113419	1.08939	0.133255	1.18749	0.382371		FALSE	FALSE	FALSE	FALSE	FALSE	FALSE
Human pTyr	574	DNER_HUMAN_721	DNER	Y721			SPIAYEDYSPDDKPL	S	P	I	A	Y	E	D	Y	S	P	D	D	K	P	L	2	1.0226	0.391646	1.00829	0.261681	0.818808	0.310532	0.925686	0.294091	0.804348	0.259636	0.864599	0.239256		FALSE	FALSE	FALSE	FALSE	FALSE	FALSE
Human pTyr	575	DNER_HUMAN_721_YA	DNER	Y721		YA	SPIAAEDYSPDDKPL	S	P	I	A	A	E	D	Y	S	P	D	D	K	P	L	1	0.914565	0.093143	0.665817	0.143141	1.04827	0.341135	0.758644	0.130661	0.556114	0.0778113	0.802124	0.175302		FALSE	FALSE	FALSE	FALSE	FALSE	FALSE
Human pTyr	576	DNJA1_HUMAN_381	DNJA1	Y381			RHYNGEAYEDDEHHP	R	H	Y	N	G	E	A	Y	E	D	D	E	H	H	P	2	0.535428	0.426594	0.10907	0.154249	1.44746	1.90919	0	0	0.419962	0.593915	1.87939	2.65786		FALSE	FALSE	FALSE	FALSE	FALSE	FALSE
Human pTyr	577	DNJA2_HUMAN_391	DNJA2	Y391			GGQRREAYNDSSDEE	G	G	Q	R	R	E	A	Y	N	D	S	S	D	E	E	1	1.28421	0.806052	0.919258	0.445139	0.803459	0.174403	1.176	0.514209	1.063	0.580027	1.15344	0.703388		FALSE	FALSE	FALSE	FALSE	FALSE	FALSE
Human pTyr	578	DNJC5_HUMAN_17	DNJC5	Y17			STSGESLYHVLGLDK	S	T	S	G	E	S	L	Y	H	V	L	G	L	D	K	1	1.90169	0.780579	1.48058	0.493914	1.5998	0.490577	1.57176	0.363136	1.46512	0.675933	1.47304	0.262918		FALSE	FALSE	FALSE	FALSE	FALSE	FALSE
Human pTyr	579	DOC11_HUMAN_248	DOC11	Y248			ELKMLDKYSHYLAAE	E	L	K	M	L	D	K	Y	S	H	Y	L	A	A	E	2	0.794941	0.188585	0.875708	0.135455	0.773434	0.0536335	0.849848	0.233221	2.03185	1.03586	1.33957	0.537819		FALSE	FALSE	FALSE	FALSE	FALSE	FALSE
Human pTyr	580	DOC11_HUMAN_248_YA	DOC11	Y248		YA	ELKMLDKYSHALAAE	E	L	K	M	L	D	K	Y	S	H	A	L	A	A	E	1	0.771373	0.020336	0.716486	0.147251	0.800451	0.0878572	0.892364	0.147601	0.745271	0.125904	1.06988	0.43425		FALSE	FALSE	FALSE	FALSE	FALSE	FALSE
Human pTyr	581	DOCK4_HUMAN_167	DOCK4	Y167			DLVPRKEYAMVDPED	D	L	V	P	R	K	E	Y	A	M	V	D	P	E	D	1	1.28387	0.375866	1.08865	0.301596	0.968489	0.195679	1.37752	0.131984	0.870389	0.170655	1.3284	0.128737		FALSE	FALSE	FALSE	FALSE	FALSE	FALSE
Human pTyr	582	DOCK7_HUMAN_1257	DOCK7	Y1257			METVPQLYDFTETHN	M	E	T	V	P	Q	L	Y	D	F	T	E	T	H	N	1	0.789592	0.128351	0.513259	0.122231	0.683531	0.260036	0.68393	0.202204	0.450794	0.110983	0.517531	0.0278349		FALSE	FALSE	FALSE	FALSE	FALSE	FALSE
Human pTyr	583	DOK1_HUMAN_337	DOK1	Y337			VQRKKPLYWDLYEHA	V	Q	R	K	K	P	L	Y	W	D	L	Y	E	H	A	2	3.28333	0.732336	2.47099	0.470606	2.70491	0.107123	2.73761	0.375556	2.71199	0.288578	2.71024	0.269517		TRUE	FALSE	FALSE	FALSE	FALSE	FALSE
Human pTyr	584	DOK1_HUMAN_337_YA	DOK1	Y337		YA	VQRKKPLYWDLAEHA	V	Q	R	K	K	P	L	Y	W	D	L	A	E	H	A	1	3.36856	0.692606	2.68015	0.262434	2.68271	0.116931	2.98106	0.387691	2.92279	0.606506	2.70822	0.411547		TRUE	FALSE	FALSE	FALSE	FALSE	FALSE
Human pTyr	585	DOK1_HUMAN_341	DOK1	Y341			KPLYWDLYEHAQQQL	K	P	L	Y	W	D	L	Y	E	H	A	Q	Q	Q	L	2	1.85772	0.570245	1.75602	0.345688	1.65188	0.289027	1.62006	0.261089	1.72914	0.21632	1.51894	0.29252		FALSE	FALSE	FALSE	FALSE	FALSE	FALSE
Human pTyr	586	DOK1_HUMAN_341_YA	DOK1	Y341		YA	KPLAWDLYEHAQQQL	K	P	L	A	W	D	L	Y	E	H	A	Q	Q	Q	L	1	0.758715	0.163845	0.674953	0.155148	0.722427	0.0627337	0.754535	0.118209	0.650532	0.0889454	0.688758	0.105608		FALSE	FALSE	FALSE	FALSE	FALSE	FALSE
Human pTyr	587	DOK1_HUMAN_362	DOK1	Y362			DPKEDPIYDEPEGLA	D	P	K	E	D	P	I	Y	D	E	P	E	G	L	A	1	1.34018	0.376392	1.10767	0.353407	1.19845	0.255552	1.31976	0.177563	1.11191	0.408203	1.19082	0.342973		FALSE	FALSE	FALSE	FALSE	FALSE	FALSE
Human pTyr	588	DOK1_HUMAN_398	DOK1	Y398			ARVKEEGYELPYNPA	A	R	V	K	E	E	G	Y	E	L	P	Y	N	P	A	2	0.629191	0.111607	0.609031	0.0790103	0.549467	0.146928	0.681996	0.194523	0.842549	0.176448	0.833298	0.12396		FALSE	FALSE	FALSE	FALSE	FALSE	FALSE
Human pTyr	589	DOK1_HUMAN_398_YA	DOK1	Y398		YA	ARVKEEGYELPANPA	A	R	V	K	E	E	G	Y	E	L	P	A	N	P	A	1	0.744666	0.0820093	0.62026	0.0807608	0.897743	0.150481	0.769592	0.155645	0.575436	0.0774784	0.78267	0.0553243		FALSE	FALSE	FALSE	FALSE	FALSE	FALSE
Human pTyr	590	DOK1_HUMAN_409	DOK1	Y409			YNPATDDYAVPPPRS	Y	N	P	A	T	D	D	Y	A	V	P	P	P	R	S	2	0.669303	0.101739	0.563112	0.10064	0.624588	0.0664744	0.567603	0.0830256	0.561512	0.110192	0.549149	0.0910264		FALSE	FALSE	FALSE	FALSE	FALSE	FALSE
Human pTyr	591	DOK1_HUMAN_409_YA	DOK1	Y409		YA	ANPATDDYAVPPPRS	A	N	P	A	T	D	D	Y	A	V	P	P	P	R	S	1	0.423764	0.0165751	0.568392	0.0892763	0.594627	0.0288953	0.565092	0.213092	0.435462	0.0132001	0.528669	0.0788771		FALSE	FALSE	FALSE	FALSE	FALSE	FALSE
Human pTyr	592	DOK1_HUMAN_449	DOK1	Y449			KSHNSALYSQVQKSG	K	S	H	N	S	A	L	Y	S	Q	V	Q	K	S	G	1	1.66053	1.05865	0.90555	0.183891	1.21281	0.231056	1.14871	0.189564	1.41563	0.126247	1.14522	0.032181		FALSE	FALSE	FALSE	FALSE	FALSE	FALSE
Human pTyr	593	DOK3_HUMAN_381	DOK3	Y381			NDLASGLYASVCKRA	N	D	L	A	S	G	L	Y	A	S	V	C	K	R	A	1	1.17791	0.155779	1.20161	0.266419	1.02618	0.230396	1.35612	0.281111	1.03392	0.11046	1.39304	0.236221		FALSE	FALSE	FALSE	FALSE	FALSE	FALSE
Human pTyr	594	DPH6_HUMAN_97	DPH6	Y97			GDEVEDLYELLKLVK	G	D	E	V	E	D	L	Y	E	L	L	K	L	V	K	1	1.15841	0.25883	0.79679	0.0805599	0.816347	0.0272484	1.10764	0.076728	0.818731	0.0398466	0.93878	0.0490549		FALSE	FALSE	FALSE	FALSE	FALSE	FALSE
Human pTyr	595	DPP10_HUMAN_138	DPP10	Y138			SVSPDLKYVLLAYDV	S	V	S	P	D	L	K	Y	V	L	L	A	Y	D	V	2	2.07642	0.0960039	9.18727	3.63504	7.81143	3.81136	5.58166	1.32553	1.85896	0.266272	1.58861	0.255046		FALSE	TRUE	TRUE	TRUE	FALSE	FALSE
Human pTyr	596	DPP10_HUMAN_138_YA	DPP10	Y138		YA	SVSPDLKYVLLAADV	S	V	S	P	D	L	K	Y	V	L	L	A	A	D	V	1	0.820155	0.395461	2.72328	0.71564	2.78263	0.113954	2.08923	0.0726733	1.10851	0.314754	0.999155	0.119823		FALSE	FALSE	FALSE	FALSE	FALSE	FALSE
Human pTyr	597	DPYL1_HUMAN_32	DPYL1	Y32			INDDQSLYADVYLED	I	N	D	D	Q	S	L	Y	A	D	V	Y	L	E	D	2	0.955908	0.235888	1.06611	0.160711	0.946556	0.185824	1.12983	0.0928475	1.01652	0.221815	1.02734	0.148217		FALSE	FALSE	FALSE	FALSE	FALSE	FALSE
Human pTyr	598	DPYL1_HUMAN_32_YA	DPYL1	Y32		YA	INDDQSLYADVALED	I	N	D	D	Q	S	L	Y	A	D	V	A	L	E	D	1	1.4146	0.325452	1.18149	0.379985	1.10508	0.180536	1.40332	0.246234	0.987272	0.184849	1.28827	0.44879		FALSE	FALSE	FALSE	FALSE	FALSE	FALSE
Human pTyr	599	DPYL1_HUMAN_431	DPYL1	Y431			SHKSAVEYNIFEGME	S	H	K	S	A	V	E	Y	N	I	F	E	G	M	E	1	0.943014	0.354231	1.12381	0.47138	1.07494	0.374337	0.900883	0.323911	1.12234	0.457024	1.14183	0.446183		FALSE	FALSE	FALSE	FALSE	FALSE	FALSE
Human pTyr	600	DPYL1_HUMAN_504	DPYL1	Y504			GMYDGPVYEVPATPK	G	M	Y	D	G	P	V	Y	E	V	P	A	T	P	K	2	0.533686	0.168472	0.6338	0.316256	0.517684	0.0845594	0.561389	0.104614	0.518894	0.144852	0.72334	0.205648		FALSE	FALSE	FALSE	FALSE	FALSE	FALSE
Human pTyr	601	DPYL1_HUMAN_504_YA	DPYL1	Y504		YA	GMADGPVYEVPATPK	G	M	A	D	G	P	V	Y	E	V	P	A	T	P	K	1	0.528565	0.0988688	0.54831	0.124798	0.513049	0.0565429	0.67943	0.10568	0.512812	0.100842	0.717073	0.103709		FALSE	FALSE	FALSE	FALSE	FALSE	FALSE
Human pTyr	602	DPYL2_HUMAN_32	DPYL2	Y32			VNDDQSFYADIYMED	V	N	D	D	Q	S	F	Y	A	D	I	Y	M	E	D	2	1.42617	0.233516	1.21466	0.307605	1.43419	0.3769	1.42001	0.323673	1.48762	0.218245	1.27718	0.405527		FALSE	FALSE	FALSE	FALSE	FALSE	FALSE
Human pTyr	603	DPYL2_HUMAN_32_YA	DPYL2	Y32		YA	VNDDQSFYADIAMED	V	N	D	D	Q	S	F	Y	A	D	I	A	M	E	D	1	1.14158	0.29538	0.990576	0.242406	1.14621	0.275398	1.28369	0.241336	1.06868	0.408133	1.20385	0.274225		FALSE	FALSE	FALSE	FALSE	FALSE	FALSE
Human pTyr	604	DPYL2_HUMAN_431	DPYL2	Y431			THNSSLEYNIFEGME	T	H	N	S	S	L	E	Y	N	I	F	E	G	M	E	1	1.27438	0.491079	1.04546	0.267806	1.05968	0.21388	1.05401	0.313104	1.10051	0.373407	1.07713	0.215082		FALSE	FALSE	FALSE	FALSE	FALSE	FALSE
Human pTyr	605	DPYL2_HUMAN_499	DPYL2	Y499			RGVPRGLYDGPVCEV	R	G	V	P	R	G	L	Y	D	G	P	V	C	E	V	1	1.49586	0.874741	0.58292	0.187717	0.558123	0.282128	1.6824	0.45347	0.902014	0.200464	0.9025	0.211043		FALSE	FALSE	FALSE	FALSE	FALSE	FALSE
Human pTyr	606	DPYL3_HUMAN_431	DPYL3	Y431			NHQSAAEYNIFEGME	N	H	Q	S	A	A	E	Y	N	I	F	E	G	M	E	1	0.883051	0.22479	0.947411	0.312144	1.00448	0.19823	0.86481	0.289402	0.821696	0.403244	0.798929	0.266046		FALSE	FALSE	FALSE	FALSE	FALSE	FALSE
Human pTyr	607	DPYSL2_HUMAN_479	DPYSL2	Y479			KPFPDFVYKRIKARS	K	P	F	P	D	F	V	Y	K	R	I	K	A	R	S	1	0.822956	0.485812	0.948781	0.415289	0.742703	0.341951	0.838795	0.462597	0.999972	0.574634	0.834295	0.520267		FALSE	FALSE	FALSE	FALSE	FALSE	FALSE
Human pTyr	608	DUSP3_HUMAN_138	DUSP3	Y138			SPTLVIAYLMMRQKM	S	P	T	L	V	I	A	Y	L	M	M	R	Q	K	M	1	2.28698	0.653313	1.80389	0.568918	2.46894	1.89515	2.00493	0.712184	2.18139	1.42395	2.27052	0.711912		FALSE	FALSE	FALSE	FALSE	FALSE	FALSE
Human pTyr	609	DUSP3_HUMAN_38	DUSP3	Y38			NEVTPRIYVGNASVA	N	E	V	T	P	R	I	Y	V	G	N	A	S	V	A	1	0.753651	0.175018	0.66373	0.0954899	0.740833	0.108905	0.719718	0.115018	0.637496	0.0222549	0.596834	0.0892182		FALSE	FALSE	FALSE	FALSE	FALSE	FALSE
Human pTyr	610	DVL2_HUMAN_18	DVL2	Y18			VGETKVIYHLDEEET	V	G	E	T	K	V	I	Y	H	L	D	E	E	E	T	1	0.973543	0.320328	1.04508	0.281055	1.02471	0.0499497	1.07958	0.166735	0.906677	0.0792763	1.10433	0.109312		FALSE	FALSE	FALSE	FALSE	FALSE	FALSE
Human pTyr	611	DVL2_HUMAN_275	DVL2	Y275			VTLNMEKYNFLGISI	V	T	L	N	M	E	K	Y	N	F	L	G	I	S	I	1	2.59631	0.584424	2.12277	0.245279	1.76745	0.156369	2.15836	0.234558	2.11913	0.445991	2.16459	0.455809		FALSE	FALSE	FALSE	FALSE	FALSE	FALSE
Human pTyr	612	DVL2_HUMAN_295	DVL2	Y295			ERGDGGIYIGSIMKG	E	R	G	D	G	G	I	Y	I	G	S	I	M	K	G	1	1.10128	0.191608	0.872137	0.0800385	0.710566	0.205816	0.898222	0.0542911	0.726761	0.111696	1.00642	0.181201		FALSE	FALSE	FALSE	FALSE	FALSE	FALSE
Human pTyr	613	DVL2_HUMAN_463	DVL2	Y463			SDVVDWLYHHVEGFP	S	D	V	V	D	W	L	Y	H	H	V	E	G	F	P	1	0.96695	0.18874	0.943305	0.0625729	0.876002	0.178087	1.1082	0.0906485	0.937783	0.0626421	1.09541	0.224291		FALSE	FALSE	FALSE	FALSE	FALSE	FALSE
Human pTyr	614	DYN1_HUMAN_125	DYN1	Y125			VPINLRVYSPHVLNL	V	P	I	N	L	R	V	Y	S	P	H	V	L	N	L	1	0.560522	0.0182491	0.588829	0.0501575	0.708621	0.0210395	0.687192	0.0362585	0.584418	0.0768849	0.630859	0.0624655		FALSE	FALSE	FALSE	FALSE	FALSE	FALSE
Human pTyr	615	DYN1_HUMAN_354	DYN1	Y354			SGDQIDTYELSGGAR	S	G	D	Q	I	D	T	Y	E	L	S	G	G	A	R	1	0.655214	0.165765	0.472154	0.068795	0.606246	0.0950084	0.604766	0.163504	0.474109	0.159288	0.651617	0.127608		FALSE	FALSE	FALSE	FALSE	FALSE	FALSE
Human pTyr	616	DYN3_HUMAN_125	DYN3	Y125			IPINLRVYSPHVLNL	I	P	I	N	L	R	V	Y	S	P	H	V	L	N	L	1	0.691523	0.121161	0.682981	0.116305	0.692964	0.0414652	0.793289	0.0781082	0.605317	0.139639	0.818265	0.155155		FALSE	FALSE	FALSE	FALSE	FALSE	FALSE
Human pTyr	617	DYR1A_HUMAN_111	DYR1A	Y111			YKHINEVYYAKKKRR	Y	K	H	I	N	E	V	Y	Y	A	K	K	K	R	R	3	1.07962	0.64495	0.721447	0.337499	0.830568	0.450965	0.705191	0.196223	0.911553	0.429528	0.854024	0.352051		FALSE	FALSE	FALSE	FALSE	FALSE	FALSE
Human pTyr	618	DYR1A_HUMAN_111_YA	DYR1A	Y111		YA	AKHINEVYAAKKKRR	A	K	H	I	N	E	V	Y	A	A	K	K	K	R	R	1	1.2592	0.878793	1.34321	0.772379	1.28807	0.792497	1.14718	0.547086	1.27002	0.842438	1.82953	1.04329		FALSE	FALSE	FALSE	FALSE	FALSE	FALSE
Human pTyr	619	DYR1A_HUMAN_145	DYR1A	Y145			DGYDDDNYDYIVKNG	D	G	Y	D	D	D	N	Y	D	Y	I	V	K	N	G	3	0.908521	0.169118	1.04657	0.246847	1.25306	0.678051	1.10886	0.339774	0.976386	0.28487	1.16155	0.377176		FALSE	FALSE	FALSE	FALSE	FALSE	FALSE
Human pTyr	620	DYR1A_HUMAN_145_YA	DYR1A	Y145		YA	DGADDDNYDAIVKNG	D	G	A	D	D	D	N	Y	D	A	I	V	K	N	G	1	1.15302	0.425	0.948618	0.181551	1.02413	0.243657	1.17155	0.454157	0.909132	0.118181	1.00647	0.0722976		FALSE	FALSE	FALSE	FALSE	FALSE	FALSE
Human pTyr	621	DYR1A_HUMAN_159	DYR1A	Y159			GEKWMDRYEIDSLIG	G	E	K	W	M	D	R	Y	E	I	D	S	L	I	G	1	0.742418	0.149458	0.527303	0.111866	0.589514	0.0755717	0.545742	0.0426966	0.598191	0.125124	0.720819	0.143896		FALSE	FALSE	FALSE	FALSE	FALSE	FALSE
Human pTyr	622	DYR1A_HUMAN_177	DYR1A	Y177			FGQVVKAYDRVEQEW	F	G	Q	V	V	K	A	Y	D	R	V	E	Q	E	W	1	0.976754	0.413472	0.670309	0.0832674	0.655532	0.166538	0.772426	0.112297	0.711485	0.196547	0.643641	0.287143		FALSE	FALSE	FALSE	FALSE	FALSE	FALSE
Human pTyr	623	DYR1A_HUMAN_219	DYR1A	Y219			KHDTEMKYYIVHLKR	K	H	D	T	E	M	K	Y	Y	I	V	H	L	K	R	2	4.03043	0.68392	2.57806	0.0449904	2.708	0.712838	3.36921	0.492149	3.33218	0.862424	3.0839	0.916946		TRUE	FALSE	FALSE	TRUE	TRUE	FALSE
Human pTyr	624	DYR1A_HUMAN_219_YA	DYR1A	Y219		YA	KHDTEMKYAIVHLKR	K	H	D	T	E	M	K	Y	A	I	V	H	L	K	R	1	3.35185	0.695715	2.85897	0.14784	2.24121	0.421892	2.74282	0.698027	3.18994	0.522936	2.77007	0.243737		TRUE	FALSE	FALSE	FALSE	FALSE	FALSE
Human pTyr	625	DYR1A_HUMAN_449	DYR1A	Y449			SGHTVADYLKFKDLI	S	G	H	T	V	A	D	Y	L	K	F	K	D	L	I	1	1.46202	0.422544	1.08997	0.219649	1.11888	0.15221	1.17061	0.321653	1.02109	0.00903896	1.23993	0.460254		FALSE	FALSE	FALSE	FALSE	FALSE	FALSE
Human pTyr	626	DYR1B_HUMAN_111	DYR1B	Y111			GERWLERYEIDSLIG	G	E	R	W	L	E	R	Y	E	I	D	S	L	I	G	1	0.667989	0.191845	0.796091	0.166521	0.817094	0.0814274	0.748072	0.110822	0.780126	0.186435	0.797659	0.140054		FALSE	FALSE	FALSE	FALSE	FALSE	FALSE
Human pTyr	627	DYR1B_HUMAN_129	DYR1B	Y129			FGQVVKAYDHQTQEL	F	G	Q	V	V	K	A	Y	D	H	Q	T	Q	E	L	1	0.667282	0.431441	0.486228	0.041463	0.702859	0.12566	0.802666	0.161054	0.569501	0.107203	0.776925	0.218896		FALSE	FALSE	FALSE	FALSE	FALSE	FALSE
Human pTyr	628	DYR1B_HUMAN_401	DYR1B	Y401			PGHSPADYLRFQDLV	P	G	H	S	P	A	D	Y	L	R	F	Q	D	L	V	1	0.795619	0.261912	1.06311	0.357085	0.795215	0.190122	1.16427	0.470445	1.46772	0.866231	0.782007	0.475317		FALSE	FALSE	FALSE	FALSE	FALSE	FALSE
Human pTyr	629	DYR1B_HUMAN_92	DYR1B	Y92			KKVLNHGYDDDNHDY	K	K	V	L	N	H	G	Y	D	D	D	N	H	D	Y	2	0.755906	0.258531	0.988596	0.343582	1.01102	0.340529	0.684689	0.106061	0.87961	0.514668	0.694439	0.289056		FALSE	FALSE	FALSE	FALSE	FALSE	FALSE
Human pTyr	630	DYR1B_HUMAN_92_YA	DYR1B	Y92		YA	KKVLNHGYDDDNHDA	K	K	V	L	N	H	G	Y	D	D	D	N	H	D	A	1	0.871047	0.346375	0.777829	0.274365	0.919881	0.396948	0.850713	0.221364	0.671066	0.253269	0.874255	0.320516		FALSE	FALSE	FALSE	FALSE	FALSE	FALSE
Human pTyr	631	DYRK2_HUMAN_382	DYRK2	Y382			EHQRVYTYIQSRFYR	E	H	Q	R	V	Y	T	Y	I	Q	S	R	F	Y	R	3	2.06113	0.086597	1.75677	0.300013	1.45524	0.248495	1.86434	0.15151	1.73652	0.37449	2.03604	0.287479		FALSE	FALSE	FALSE	FALSE	FALSE	FALSE
Human pTyr	632	DYRK2_HUMAN_382_YA	DYRK2	Y382		YA	EHQRVATYIQSRFAR	E	H	Q	R	V	A	T	Y	I	Q	S	R	F	A	R	1	2.45294	0.495204	1.86322	0.353756	1.74556	0.228493	2.65285	1.08613	2.11799	0.586039	2.23202	0.889642		FALSE	FALSE	FALSE	FALSE	FALSE	FALSE
Human pTyr	633	DYRK3_HUMAN_369	DYRK3	Y369			EYQKLYTYIQSRFYR	E	Y	Q	K	L	Y	T	Y	I	Q	S	R	F	Y	R	4	3.70772	1.89319	2.29777	0.747571	2.94992	1.15484	4.09165	1.34043	4.34314	1.88316	3.27132	1.17257		TRUE	FALSE	FALSE	TRUE	TRUE	TRUE
Human pTyr	634	DYRK3_HUMAN_369_YA	DYRK3	Y369		YA	EAQKLATYIQSRFAR	E	A	Q	K	L	A	T	Y	I	Q	S	R	F	A	R	1	2.19937	1.13925	1.42212	0.491363	1.56945	0.474428	1.60232	0.194506	1.97922	0.713813	1.65219	0.713571		FALSE	FALSE	FALSE	FALSE	FALSE	FALSE
Human pTyr	635	DYRK4_HUMAN_264	DYRK4	Y264			EHQKVYTYIQSRFYR	E	H	Q	K	V	Y	T	Y	I	Q	S	R	F	Y	R	3	3.17983	0.677266	2.27782	0.21675	2.16001	0.30635	3.03562	0.490942	2.83233	0.275626	2.55825	0.558179		FALSE	FALSE	FALSE	FALSE	FALSE	FALSE
Human pTyr	636	DYRK4_HUMAN_264_YA	DYRK4	Y264		YA	EHQKVATYIQSRFAR	E	H	Q	K	V	A	T	Y	I	Q	S	R	F	A	R	1	2.03851	0.648378	1.77225	0.0786086	1.91265	0.36849	1.71259	0.426335	1.55411	0.282997	1.69322	0.565333		FALSE	FALSE	FALSE	FALSE	FALSE	FALSE
Human pTyr	637	E2AK2_HUMAN_101	E2AK2	Y101			EGLSMGNYIGLINRI	E	G	L	S	M	G	N	Y	I	G	L	I	N	R	I	1	0.867745	0.151755	0.904715	0.291711	1.05884	0.299462	0.939315	0.0963939	0.900058	0.13641	0.802675	0.180049		FALSE	FALSE	FALSE	FALSE	FALSE	FALSE
Human pTyr	638	E2AK3_HUMAN_619	E2AK3	Y619			NKVDDCNYAIKRIRL	N	K	V	D	D	C	N	Y	A	I	K	R	I	R	L	1	1.49801	0.217192	1.24467	0.0856455	1.17236	0.270023	1.28652	0.0639954	1.24773	0.146984	1.22843	0.309626		FALSE	FALSE	FALSE	FALSE	FALSE	FALSE
Human pTyr	639	E41L1_HUMAN_343	E41L1	Y343			IKIRPGEYEQFESTI	I	K	I	R	P	G	E	Y	E	Q	F	E	S	T	I	1	0.913354	0.250755	0.701546	0.0883546	1.61032	1.06415	0.884321	0.165898	0.778826	0.0104261	0.842046	0.0578573		FALSE	FALSE	FALSE	FALSE	FALSE	FALSE
Human pTyr	640	EAA2_HUMAN_539	EAA2	Y539			SNSNQCVYAAHNSVI	S	N	S	N	Q	C	V	Y	A	A	H	N	S	V	I	1	1.05849	0.209152	1.10579	0.207006	1.05004	0.0988135	1.16415	0.0977853	0.905997	0.117797	1.14718	0.273869		FALSE	FALSE	FALSE	FALSE	FALSE	FALSE
Human pTyr	641	ECE2_HUMAN_39	ECE2	Y39			GAADSAPYDWFGDFS	G	A	A	D	S	A	P	Y	D	W	F	G	D	F	S	1	0.63676	0.0436101	0.475084	0.0818067	0.477732	0.14995	0.572086	0.0930792	0.461051	0.0808754	0.538472	0.0370746		FALSE	FALSE	FALSE	FALSE	FALSE	FALSE
Human pTyr	642	EDNRB_HUMAN_439	EDNRB	Y439			NFRSSNKYSSSGGGG	N	F	R	S	S	N	K	Y	S	S	S	G	G	G	G	1	0.610873	0.139251	0.617578	0.231409	0.538971	0.219955	0.684785	0.315925	0.387428	0.118204	0.496977	0.26973		FALSE	FALSE	FALSE	FALSE	FALSE	FALSE
Human pTyr	643	EF2_HUMAN_265	EF2	Y265			KKLWGDRYFDPANGK	K	K	L	W	G	D	R	Y	F	D	P	A	N	G	K	1	1.75346	0.722311	1.49238	0.462845	1.48039	0.690679	1.83169	0.347164	1.4621	0.410735	1.54839	0.533637		FALSE	FALSE	FALSE	FALSE	FALSE	FALSE
Human pTyr	644	EF2_HUMAN_373	EF2	Y373			KYRCELLYEGPPDDE	K	Y	R	C	E	L	L	Y	E	G	P	P	D	D	E	2	1.43815	0.377192	1.1982	0.205952	1.17143	0.121163	1.32115	0.193856	1.18057	0.317383	1.19668	0.347782		FALSE	FALSE	FALSE	FALSE	FALSE	FALSE
Human pTyr	645	EF2_HUMAN_373_YA	EF2	Y373		YA	KARCELLYEGPPDDE	K	A	R	C	E	L	L	Y	E	G	P	P	D	D	E	1	1.34011	0.293909	1.17596	0.295106	1.23501	0.298035	1.32418	0.392011	1.04707	0.25916	1.04057	0.109579		FALSE	FALSE	FALSE	FALSE	FALSE	FALSE
Human pTyr	646	EFHD2_HUMAN_83	EFHD2	Y83			SRRVFNPYTEFKEFS	S	R	R	V	F	N	P	Y	T	E	F	K	E	F	S	1	1.11848	0.321459	0.989629	0.00671461	0.946127	0.176807	0.992598	0.185239	1.25346	0.239085	1.03994	0.288937		FALSE	FALSE	FALSE	FALSE	FALSE	FALSE
Human pTyr	647	EFS_HUMAN_253	EFS	Y253			GGTDEGIYDVPLLGP	G	G	T	D	E	G	I	Y	D	V	P	L	L	G	P	1	0.579767	0.219303	0.558588	0.137009	0.689827	0.227906	0.490404	0.205191	0.489788	0.117927	0.586482	0.0895806		FALSE	FALSE	FALSE	FALSE	FALSE	FALSE
Human pTyr	648	EGFR_HUMAN_1016	EGFR	Y1016			DVVDADEYLIPQQGF	D	V	V	D	A	D	E	Y	L	I	P	Q	Q	G	F	1	0.679196	0.199009	0.745961	0.180096	0.787391	0.256482	0.87883	0.161906	0.796058	0.216667	0.980584	0.138933		FALSE	FALSE	FALSE	FALSE	FALSE	FALSE
Human pTyr	649	EGFR_HUMAN_1069	EGFR	Y1069			EDSFLQRYSSDPTGA	E	D	S	F	L	Q	R	Y	S	S	D	P	T	G	A	1	0.392667	0.165647	0.45973	0.102972	0.478292	0.0677923	0.503729	0.0224186	0.386815	0.0527384	0.601457	0.0890916		FALSE	FALSE	FALSE	FALSE	FALSE	FALSE
Human pTyr	650	EGFR_HUMAN_1092	EGFR	Y1092			TFLPVPEYINQSVPK	T	F	L	P	V	P	E	Y	I	N	Q	S	V	P	K	1	0.679476	0.292828	0.845042	0.151374	0.865606	0.158207	1.169	0.431637	0.895455	0.0713021	1.01679	0.0683623		FALSE	FALSE	FALSE	FALSE	FALSE	FALSE
Human pTyr	651	EGFR_HUMAN_1110	EGFR	Y1110			GSVQNPVYHNQPLNP	G	S	V	Q	N	P	V	Y	H	N	Q	P	L	N	P	1	0.541851	0.169983	0.584387	0.0934952	0.753277	0.219308	0.711204	0.0918288	0.596087	0.177591	0.660205	0.0569898		FALSE	FALSE	FALSE	FALSE	FALSE	FALSE
Human pTyr	652	EGFR_HUMAN_1125	EGFR	Y1125			APSRDPHYQDPHSTA	A	P	S	R	D	P	H	Y	Q	D	P	H	S	T	A	1	0.710901	0.185915	0.523258	0.249392	0.628281	0.0461662	0.7192	0.238066	0.610382	0.15911	0.810555	0.256202		FALSE	FALSE	FALSE	FALSE	FALSE	FALSE
Human pTyr	653	EGFR_HUMAN_1138	EGFR	Y1138			TAVGNPEYLNTVQPT	T	A	V	G	N	P	E	Y	L	N	T	V	Q	P	T	1	0.541358	0.0792412	0.60033	0.0723792	0.682975	0.145786	0.605208	0.0196442	0.591118	0.140096	0.425557	0.0091711		FALSE	FALSE	FALSE	FALSE	FALSE	FALSE
Human pTyr	654	EGFR_HUMAN_1172	EGFR	Y1172			ISLDNPDYQQDFFPK	I	S	L	D	N	P	D	Y	Q	Q	D	F	F	P	K	1	0.636723	0.0529135	0.828891	0.213691	0.627592	0.0529687	0.614981	0.207238	0.570813	0.101931	0.696351	0.157573		FALSE	FALSE	FALSE	FALSE	FALSE	FALSE
Human pTyr	655	EGFR_HUMAN_1197	EGFR	Y1197			STAENAEYLRVAPQS	S	T	A	E	N	A	E	Y	L	R	V	A	P	Q	S	1	0.60974	0.144385	0.617022	0.115406	0.496152	0.0511018	0.632302	0.129109	0.551205	0.109432	0.522393	0.0720228		FALSE	FALSE	FALSE	FALSE	FALSE	FALSE
Human pTyr	656	EGFR_HUMAN_727	EGFR	Y727			SGAFGTVYKGLWIPE	S	G	A	F	G	T	V	Y	K	G	L	W	I	P	E	1	0.668617	0.13046	0.772398	0.198614	0.858524	0.14018	0.737935	0.189356	1.51356	0.844291	0.855561	0.190947		FALSE	FALSE	FALSE	FALSE	FALSE	FALSE
Human pTyr	657	EGFR_HUMAN_764	EGFR	Y764			KEILDEAYVMASVDN	K	E	I	L	D	E	A	Y	V	M	A	S	V	D	N	1	0.893726	0.255978	0.785692	0.165073	0.917758	0.101878	0.807994	0.0813169	0.736218	0.0461993	0.763836	0.0517083		FALSE	FALSE	FALSE	FALSE	FALSE	FALSE
Human pTyr	658	EGFR_HUMAN_998	EGFR	Y998			SPTDSNFYRALMDEE	S	P	T	D	S	N	F	Y	R	A	L	M	D	E	E	1	1.26066	0.378095	0.947189	0.291749	0.877201	0.165452	1.25707	0.475287	0.990582	0.321055	0.978609	0.351046		FALSE	FALSE	FALSE	FALSE	FALSE	FALSE
Human pTyr	659	EHD4_HUMAN_451	EHD4	Y451			VAKDKPVYDELFYTL	V	A	K	D	K	P	V	Y	D	E	L	F	Y	T	L	2	1.09945	0.114635	1.03235	0.185619	0.932532	0.0929248	1.03097	0.102882	0.92681	0.141838	0.989193	0.129721		FALSE	FALSE	FALSE	FALSE	FALSE	FALSE
Human pTyr	660	EHD4_HUMAN_451_YA	EHD4	Y451		YA	VAKDKPVYDELFATL	V	A	K	D	K	P	V	Y	D	E	L	F	A	T	L	1	0.986106	0.146817	0.938068	0.0625088	0.862746	0.0954834	1.02763	0.111711	0.924513	0.117911	0.911007	0.0683021		FALSE	FALSE	FALSE	FALSE	FALSE	FALSE
Human pTyr	661	EIF3E_HUMAN_445	EIF3E	Y445			ATQDSGFYGGGGGGG	A	T	Q	D	S	G	F	Y	G	G	G	G	G	G	G	1	0.623442	0.144534	0.530798	0.128876	0.583926	0.227516	0.490711	0.094989	0.537568	0.125533	0.801767	0.279068		FALSE	FALSE	FALSE	FALSE	FALSE	FALSE
Human pTyr	662	EIF3I_HUMAN_308	EIF3I	Y308			SSGGEDGYVRIHYFD	S	S	G	G	E	D	G	Y	V	R	I	H	Y	F	D	2	0.68013	0.095804	1.09454	0.213805	3.48322	0.825977	2.3214	0.405091	2.26424	1.2301	0.973157	0.254301		FALSE	FALSE	TRUE	FALSE	FALSE	FALSE
Human pTyr	663	EIF3I_HUMAN_308_YA	EIF3I	Y308		YA	SSGGEDGYVRIHAFD	S	S	G	G	E	D	G	Y	V	R	I	H	A	F	D	1	0.493516	0.139551	0.533591	0.129993	0.743745	0.0445203	0.628211	0.0889154	0.99279	0.306657	0.612159	0.158718		FALSE	FALSE	FALSE	FALSE	FALSE	FALSE
Human pTyr	664	EIF3J_HUMAN_254	EIF3J	Y254			DGGYVQDYEDFMGGG	D	G	G	Y	V	Q	D	Y	E	D	F	M	G	G	G	2	0.775673	0.0517981	0.617557	0.0890134	0.716777	0.0243998	0.646208	0.278049	0.702063	0.118426	0.787035	0.144161		FALSE	FALSE	FALSE	FALSE	FALSE	FALSE
Human pTyr	665	EIF3J_HUMAN_254_YA	EIF3J	Y254		YA	DGGAVQDYEDFMGGG	D	G	G	A	V	Q	D	Y	E	D	F	M	G	G	G	1	0.579836	0.0515637	0.578916	0.112529	0.641607	0.040663	0.615277	0.0302005	0.707517	0.126559	0.692855	0.134477		FALSE	FALSE	FALSE	FALSE	FALSE	FALSE
Human pTyr	666	ELAVL1_HUMAN_200	ELAVL1	Y200			VALLSQLYHSPARRF	V	A	L	L	S	Q	L	Y	H	S	P	A	R	R	F	1	0.870674	0.179982	0.772019	0.166701	0.704776	0.14257	0.632741	0.138789	0.601175	0.0479221	0.637357	0.0526179		FALSE	FALSE	FALSE	FALSE	FALSE	FALSE
Human pTyr	667	ELAVL1_HUMAN_63	ELAVL1	Y63			VAGHSLGYGFVNYVT	V	A	G	H	S	L	G	Y	G	F	V	N	Y	V	T	2	1.52859	0.249832	1.41655	0.136002	1.2776	0.122681	1.34878	0.261539	1.20887	0.133746	1.28906	0.455128		FALSE	FALSE	FALSE	FALSE	FALSE	FALSE
Human pTyr	668	ELAVL1_HUMAN_63_YA	ELAVL1	Y63		YA	VAGHSLGYGFVNAVT	V	A	G	H	S	L	G	Y	G	F	V	N	A	V	T	1	0.928572	0.259441	0.882354	0.121571	0.897147	0.189988	0.808533	0.170222	0.804305	0.180199	0.950087	0.112641		FALSE	FALSE	FALSE	FALSE	FALSE	FALSE
Human pTyr	669	ELMO1_HUMAN_18	ELMO1	Y18			AIEWPGAYPKLMEID	A	I	E	W	P	G	A	Y	P	K	L	M	E	I	D	1	0.701036	0.160501	0.673546	0.111576	0.765757	0.112671	0.951541	0.154112	0.660114	0.0433038	0.7335	0.17533		FALSE	FALSE	FALSE	FALSE	FALSE	FALSE
Human pTyr	670	ELMO1_HUMAN_216	ELMO1	Y216			VLNSHDLYQKVAQEI	V	L	N	S	H	D	L	Y	Q	K	V	A	Q	E	I	1	1.0266	0.233518	0.721864	0.152201	0.72075	0.0707208	0.794046	0.108486	0.722829	0.0655924	0.704945	0.0433229		FALSE	FALSE	FALSE	FALSE	FALSE	FALSE
Human pTyr	671	ELMO1_HUMAN_395	ELMO1	Y395			AKHHQDAYIRIVLEN	A	K	H	H	Q	D	A	Y	I	R	I	V	L	E	N	1	2.47733	0.614892	2.04157	0.333586	1.65591	0.134116	2.22914	0.476769	1.84991	0.0349243	2.24343	0.380476		FALSE	FALSE	FALSE	FALSE	FALSE	FALSE
Human pTyr	672	ELMO1_HUMAN_511	ELMO1	Y511			SKLQNLSYTEILKIR	S	K	L	Q	N	L	S	Y	T	E	I	L	K	I	R	1	1.4227	0.18999	1.6549	0.0955474	1.43467	0.189137	1.2961	0.185298	1.68915	0.0735901	1.3078	0.21897		FALSE	FALSE	FALSE	FALSE	FALSE	FALSE
Human pTyr	673	ELMO1_HUMAN_720	ELMO1	Y720			IPKEPSNYDFVYDCN	I	P	K	E	P	S	N	Y	D	F	V	Y	D	C	N	2	1.03041	0.273656	0.94905	0.0739712	0.901034	0.184524	1.0609	0.0338154	0.958914	0.200282	1.13016	0.243179		FALSE	FALSE	FALSE	FALSE	FALSE	FALSE
Human pTyr	674	ELMO1_HUMAN_720_YA	ELMO1	Y720		YA	IPKEPSNYDFVADCN	I	P	K	E	P	S	N	Y	D	F	V	A	D	C	N	1	1.08663	0.282057	0.79749	0.154918	0.887843	0.101599	0.85933	0.195013	0.730961	0.180651	0.926783	0.293729		FALSE	FALSE	FALSE	FALSE	FALSE	FALSE
Human pTyr	675	ELMO2_HUMAN_48	ELMO2	Y48			WSLPNPEYYTLRYAD	W	S	L	P	N	P	E	Y	Y	T	L	R	Y	A	D	3	1.15401	0.733542	1.15959	0.26353	1.17659	0.232979	1.21399	0.463484	1.15341	0.368866	1.18659	0.3752		FALSE	FALSE	FALSE	FALSE	FALSE	FALSE
Human pTyr	676	ELMO2_HUMAN_48_YA	ELMO2	Y48		YA	WSLPNPEYATLRAAD	W	S	L	P	N	P	E	Y	A	T	L	R	A	A	D	1	0.588754	0.177033	0.661606	0.112674	0.727855	0.154962	0.757572	0.132043	7.29481	5.29524	3.56569	2.98821		FALSE	FALSE	FALSE	FALSE	TRUE	TRUE
Human pTyr	677	ELP3_HUMAN_202	ELP3	Y202			GHTSNNIYEAVKYSE	G	H	T	S	N	N	I	Y	E	A	V	K	Y	S	E	2	0.810788	0.205794	0.702449	0.0776556	0.783407	0.175902	0.920936	0.323417	0.787323	0.174488	0.751022	0.0685942		FALSE	FALSE	FALSE	FALSE	FALSE	FALSE
Human pTyr	678	ELP3_HUMAN_202_YA	ELP3	Y202		YA	GHTSNNIYEAVKASE	G	H	T	S	N	N	I	Y	E	A	V	K	A	S	E	1	0.918658	0.250543	0.750423	0.0238347	0.954243	0.179968	0.941091	0.126319	0.785312	0.129305	0.849149	0.198356		FALSE	FALSE	FALSE	FALSE	FALSE	FALSE
Human pTyr	679	EMAL4_HUMAN_226	EMAL4	Y226			IINQEGEYIKMFMRG	I	I	N	Q	E	G	E	Y	I	K	M	F	M	R	G	1	0.812873	0.0745012	0.845613	0.200044	1.02722	0.361862	1.16706	0.106235	0.935467	0.209456	1.19511	0.401771		FALSE	FALSE	FALSE	FALSE	FALSE	FALSE
Human pTyr	680	EMD_HUMAN_105	EMD	Y105			SYFTTRTYGEPESAG	S	Y	F	T	T	R	T	Y	G	E	P	E	S	A	G	2	0.692295	0.224378	0.819774	0.173541	0.707214	0.184971	0.85882	0.0719251	0.817516	0.0746847	0.785813	0.205061		FALSE	FALSE	FALSE	FALSE	FALSE	FALSE
Human pTyr	681	EMD_HUMAN_105_YA	EMD	Y105		YA	SAFTTRTYGEPESAG	S	A	F	T	T	R	T	Y	G	E	P	E	S	A	G	1	0.586483	0.114321	0.552854	0.0186314	0.493789	0.0392748	0.657157	0.157444	0.489239	0.00587331	0.550482	0.162567		FALSE	FALSE	FALSE	FALSE	FALSE	FALSE
Human pTyr	682	EMD_HUMAN_155	EMD	Y155			KDRERPMYGRDSAYQ	K	D	R	E	R	P	M	Y	G	R	D	S	A	Y	Q	2	1.49426	0.6027	1.3049	0.252452	1.33453	0.128165	1.41766	0.509084	1.40678	0.300418	1.44683	0.319167		FALSE	FALSE	FALSE	FALSE	FALSE	FALSE
Human pTyr	683	EMD_HUMAN_155_YA	EMD	Y155		YA	KDRERPMYGRDSAAQ	K	D	R	E	R	P	M	Y	G	R	D	S	A	A	Q	1	1.31428	0.423111	1.30099	0.0939079	1.14366	0.114463	1.29944	0.227582	1.07572	0.23065	1.7643	0.520554		FALSE	FALSE	FALSE	FALSE	FALSE	FALSE
Human pTyr	684	EMD_HUMAN_161	EMD	Y161			MYGRDSAYQSITHYR	M	Y	G	R	D	S	A	Y	Q	S	I	T	H	Y	R	3	0.925015	0.0167519	0.828485	0.063722	0.923674	0.145119	0.759792	0.0734377	0.90686	0.00783168	0.895522	0.13956		FALSE	FALSE	FALSE	FALSE	FALSE	FALSE
Human pTyr	685	EMD_HUMAN_161_YA	EMD	Y161		YA	MAGRDSAYQSITHAR	M	A	G	R	D	S	A	Y	Q	S	I	T	H	A	R	1	1.10977	0.0920119	0.926219	0.232232	0.685804	0.0296609	1.04897	0.142553	0.842164	0.114693	0.831078	0.0435823		FALSE	FALSE	FALSE	FALSE	FALSE	FALSE
Human pTyr	686	EMD_HUMAN_167	EMD	Y167			AYQSITHYRPVSASR	A	Y	Q	S	I	T	H	Y	R	P	V	S	A	S	R	2	1.83504	0.577207	1.67567	0.279194	1.4178	0.302232	1.61612	0.428691	1.7392	0.382836	1.2649	0.0995194		FALSE	FALSE	FALSE	FALSE	FALSE	FALSE
Human pTyr	687	EMD_HUMAN_167_YA	EMD	Y167		YA	AAQSITHYRPVSASR	A	A	Q	S	I	T	H	Y	R	P	V	S	A	S	R	1	1.12657	0.181594	1.29629	0.240724	0.85577	0.132984	1.14854	0.198712	1.13548	0.189932	1.22653	0.200567		FALSE	FALSE	FALSE	FALSE	FALSE	FALSE
Human pTyr	688	EMD_HUMAN_182	EMD	Y182			SSLDLSYYPTSSSTS	S	S	L	D	L	S	Y	Y	P	T	S	S	S	T	S	2	0.516479	0.0345991	0.473737	0.0784327	0.599518	0.0204485	0.646064	0.0858725	0.584129	0.171811	0.603607	0.0548476		FALSE	FALSE	FALSE	FALSE	FALSE	FALSE
Human pTyr	689	EMD_HUMAN_182_YA	EMD	Y182		YA	SSLDLSAYPTSSSTS	S	S	L	D	L	S	A	Y	P	T	S	S	S	T	S	1	0.529748	0.079915	0.464619	0.0807526	0.515698	0.113236	0.385578	0.0963747	0.470108	0.165929	0.56447	0.128743		FALSE	FALSE	FALSE	FALSE	FALSE	FALSE
Human pTyr	690	EMD_HUMAN_41	EMD	Y41			YEKKIFEYETQRRRL	Y	E	K	K	I	F	E	Y	E	T	Q	R	R	R	L	2	1.25674	0.537707	0.855536	0.300125	1.42851	0.492836	0.975137	0.225765	0.81517	0.150306	0.95136	0.0355109		FALSE	FALSE	FALSE	FALSE	FALSE	FALSE
Human pTyr	691	EMD_HUMAN_41_YA	EMD	Y41		YA	AEKKIFEYETQRRRL	A	E	K	K	I	F	E	Y	E	T	Q	R	R	R	L	1	1.07127	0.600282	1.39588	0.756431	1.84008	1.0458	1.82293	0.388611	1.14286	0.751905	1.03735	0.440217		FALSE	FALSE	FALSE	FALSE	FALSE	FALSE
Human pTyr	692	EMD_HUMAN_59	EMD	Y59			SSSAASSYSFSDLNS	S	S	S	A	A	S	S	Y	S	F	S	D	L	N	S	1	0.584725	0.107415	0.582344	0.0895606	0.641568	0.0762593	0.537694	0.0702491	0.489068	0.18174	0.665033	0.116657		FALSE	FALSE	FALSE	FALSE	FALSE	FALSE
Human pTyr	693	EMD_HUMAN_74	EMD	Y74			TRGDADMYDLPKKED	T	R	G	D	A	D	M	Y	D	L	P	K	K	E	D	1	0.998973	0.216239	0.704711	0.224478	0.831142	0.284773	1.35853	0.811522	0.798176	0.111396	0.980659	0.351798		FALSE	FALSE	FALSE	FALSE	FALSE	FALSE
Human pTyr	694	EMD_HUMAN_85	EMD	Y85			KKEDALLYQSKGYND	K	K	E	D	A	L	L	Y	Q	S	K	G	Y	N	D	2	1.01097	0.26025	0.803342	0.154058	0.740824	0.200245	0.964147	0.394503	0.804018	0.0811157	0.852929	0.201442		FALSE	FALSE	FALSE	FALSE	FALSE	FALSE
Human pTyr	695	EMD_HUMAN_85_YA	EMD	Y85		YA	KKEDALLYQSKGAND	K	K	E	D	A	L	L	Y	Q	S	K	G	A	N	D	1	0.976265	0.180401	0.872335	0.157665	0.805409	0.190116	0.982531	0.297618	0.810744	0.196915	0.934149	0.263499		FALSE	FALSE	FALSE	FALSE	FALSE	FALSE
Human pTyr	696	EMD_HUMAN_94	EMD	Y94			SKGYNDDYYEESYFT	S	K	G	Y	N	D	D	Y	Y	E	E	S	Y	F	T	4	1.13255	0.238095	0.967171	0.268767	0.975432	0.312746	1.00122	0.220983	1.26048	0.294544	0.959011	0.309211		FALSE	FALSE	FALSE	FALSE	FALSE	FALSE
Human pTyr	697	EMD_HUMAN_94_YA	EMD	Y94		YA	SKGANDDYAEESAFT	S	K	G	A	N	D	D	Y	A	E	E	S	A	F	T	1	0.900045	0.0924502	0.60403	0.171427	0.770166	0.133982	0.580769	0.0882832	0.647842	0.0728214	0.731717	0.0348843		FALSE	FALSE	FALSE	FALSE	FALSE	FALSE
Human pTyr	698	EMD_HUMAN_95	EMD	Y95			KGYNDDYYEESYFTT	K	G	Y	N	D	D	Y	Y	E	E	S	Y	F	T	T	4	1.14896	0.17581	1.02059	0.174306	1.26677	0.453171	0.86556	0.150403	0.991559	0.174089	1.10979	0.367532		FALSE	FALSE	FALSE	FALSE	FALSE	FALSE
Human pTyr	699	EMD_HUMAN_95_YA	EMD	Y95		YA	KGANDDAYEESAFTT	K	G	A	N	D	D	A	Y	E	E	S	A	F	T	T	1	0.69161	0.158112	0.647674	0.0544253	0.935007	0.21582	0.786776	0.0862428	0.559528	0.0629802	0.830641	0.0488254		FALSE	FALSE	FALSE	FALSE	FALSE	FALSE
Human pTyr	700	EMD_HUMAN_99	EMD	Y99			DDYYEESYFTTRTYG	D	D	Y	Y	E	E	S	Y	F	T	T	R	T	Y	G	4	0.947683	0.100466	0.93184	0.075053	0.807122	0.283258	0.925606	0.14327	0.903189	0.366961	1.21658	0.225955		FALSE	FALSE	FALSE	FALSE	FALSE	FALSE
Human pTyr	701	EMD_HUMAN_99_YA	EMD	Y99		YA	DDAAEESYFTTRTAG	D	D	A	A	E	E	S	Y	F	T	T	R	T	A	G	1	0.857899	0.0519777	0.830235	0.124625	0.994801	0.180738	0.99756	0.254438	0.705631	0.0941673	0.897999	0.0393675		FALSE	FALSE	FALSE	FALSE	FALSE	FALSE
Human pTyr	702	ENOA_HUMAN_287	ENOA	Y287			YKSFIKDYPVVSIED	Y	K	S	F	I	K	D	Y	P	V	V	S	I	E	D	2	1.04756	0.371347	0.992925	0.351162	0.788878	0.419061	0.872558	0.241081	0.686753	0.18991	1.16167	0.169433		FALSE	FALSE	FALSE	FALSE	FALSE	FALSE
Human pTyr	703	ENOA_HUMAN_287_YA	ENOA	Y287		YA	AKSFIKDYPVVSIED	A	K	S	F	I	K	D	Y	P	V	V	S	I	E	D	1	1.06443	0.336685	0.750113	0.221092	1.01127	0.439322	0.783342	0.121563	0.816861	0.0971365	0.837998	0.11469		FALSE	FALSE	FALSE	FALSE	FALSE	FALSE
Human pTyr	704	ENOA_HUMAN_44	ENOA	Y44			SGASTGIYEALELRD	S	G	A	S	T	G	I	Y	E	A	L	E	L	R	D	1	0.862814	0.334733	0.52735	0.0209862	0.594053	0.0424321	0.599979	0.0620216	0.584834	0.0664496	0.571764	0.0714761		FALSE	FALSE	FALSE	FALSE	FALSE	FALSE
Human pTyr	705	ENOB_HUMAN_236	ENOB	Y236			TAIQAAGYPDKVVIG	T	A	I	Q	A	A	G	Y	P	D	K	V	V	I	G	1	0.916542	0.207305	0.673501	0.103612	0.604328	0.112901	0.74359	0.290065	0.579067	0.169528	0.738148	0.119213		FALSE	FALSE	FALSE	FALSE	FALSE	FALSE
Human pTyr	706	ENOG_HUMAN_236	ENOG	Y236			EAIDKAGYTEKIVIG	E	A	I	D	K	A	G	Y	T	E	K	I	V	I	G	1	0.710127	0.0624945	0.67515	0.22297	0.602089	0.120207	0.765619	0.190005	0.634181	0.110182	0.775828	0.120562		FALSE	FALSE	FALSE	FALSE	FALSE	FALSE
Human pTyr	707	EP15R_HUMAN_564	EP15R	Y564			AHRSLEQYDQVLDGA	A	H	R	S	L	E	Q	Y	D	Q	V	L	D	G	A	1	0.76597	0.18542	0.72212	0.0956682	0.731414	0.087965	0.936793	0.196819	0.618587	0.0698506	0.72434	0.0735029		FALSE	FALSE	FALSE	FALSE	FALSE	FALSE
Human pTyr	708	EP15R_HUMAN_74	EP15R	Y74			FLDKQGFYVALRLVA	F	L	D	K	Q	G	F	Y	V	A	L	R	L	V	A	1	2.33557	0.318686	2.16653	0.685757	2.10013	0.124079	2.26333	0.142995	1.57679	0.288022	1.76827	0.0944384		FALSE	FALSE	FALSE	FALSE	FALSE	FALSE
Human pTyr	709	EPHA1_HUMAN_599	EPHA1	Y599			DKLWLKPYVDLQAYE	D	K	L	W	L	K	P	Y	V	D	L	Q	A	Y	E	2	1.22929	0.0644525	1.20964	0.178507	1.0645	0.0594106	1.03931	0.159686	1.07726	0.120375	1.11027	0.0444153		FALSE	FALSE	FALSE	FALSE	FALSE	FALSE
Human pTyr	710	EPHA1_HUMAN_599_YA	EPHA1	Y599		YA	DKLWLKPYVDLQAAE	D	K	L	W	L	K	P	Y	V	D	L	Q	A	A	E	1	1.00354	0.0965598	1.02312	0.146641	0.98427	0.119357	1.28292	0.348878	1.01226	0.127142	1.01872	0.193561		FALSE	FALSE	FALSE	FALSE	FALSE	FALSE
Human pTyr	711	EPHA1_HUMAN_930	EPHA1	Y930			ESIRMKRYILHFHSA	E	S	I	R	M	K	R	Y	I	L	H	F	H	S	A	1	2.63276	0.964754	1.74044	0.380429	1.78087	0.386475	2.0773	0.573726	1.98592	0.234224	1.91357	0.423551		FALSE	FALSE	FALSE	FALSE	FALSE	FALSE
Human pTyr	712	EPHA2_HUMAN_594	EPHA2	Y594			TYVDPHTYEDPNQAV	T	Y	V	D	P	H	T	Y	E	D	P	N	Q	A	V	2	0.816502	0.218623	0.697134	0.144101	0.852491	0.182237	0.805087	0.241057	0.829692	0.102217	0.682397	0.164047		FALSE	FALSE	FALSE	FALSE	FALSE	FALSE
Human pTyr	713	EPHA2_HUMAN_594_YA	EPHA2	Y594		YA	TAVDPHTYEDPNQAV	T	A	V	D	P	H	T	Y	E	D	P	N	Q	A	V	1	0.418287	0.142957	1.00602	0.386583	0.872502	0.360837	0.71539	0.308375	0.870768	0.174826	0.754642	0.0512016		FALSE	FALSE	FALSE	FALSE	FALSE	FALSE
Human pTyr	714	EPHA2_HUMAN_628	EPHA2	Y628			AGEFGEVYKGMLKTS	A	G	E	F	G	E	V	Y	K	G	M	L	K	T	S	1	0.768884	0.246989	0.531155	0.0912726	0.561249	0.166968	0.513435	0.236226	0.774505	0.426377	0.744424	0.151761		FALSE	FALSE	FALSE	FALSE	FALSE	FALSE
Human pTyr	715	EPHA2_HUMAN_735	EPHA2	Y735			KYLANMNYVHRDLAA	K	Y	L	A	N	M	N	Y	V	H	R	D	L	A	A	2	1.1102	0.755227	1.08969	0.480811	1.36808	0.751831	1.01431	0.413251	0.922219	0.416854	0.98464	0.185384		FALSE	FALSE	FALSE	FALSE	FALSE	FALSE
Human pTyr	716	EPHA2_HUMAN_735_YA	EPHA2	Y735		YA	KALANMNYVHRDLAA	K	A	L	A	N	M	N	Y	V	H	R	D	L	A	A	1	0.397606	0.196627	0.530079	0.132128	0.419235	0.149354	0.530367	0.192919	0.485658	0.138826	0.634798	0.103917		FALSE	FALSE	FALSE	FALSE	FALSE	FALSE
Human pTyr	717	EPHA2_HUMAN_772	EPHA2	Y772			EDDPEATYTTSGGKI	E	D	D	P	E	A	T	Y	T	T	S	G	G	K	I	1	0.842043	0.0454191	0.835615	0.109624	0.756471	0.0528603	1.00737	0.149875	0.603721	0.0971944	0.841782	0.074068		FALSE	FALSE	FALSE	FALSE	FALSE	FALSE
Human pTyr	718	EPHA2_HUMAN_921	EPHA2	Y921			ESIKMQQYTEHFMAA	E	S	I	K	M	Q	Q	Y	T	E	H	F	M	A	A	1	0.699076	0.0819711	0.768025	0.147849	0.788234	0.191502	0.819959	0.274343	0.692672	0.15653	0.713414	0.0536989		FALSE	FALSE	FALSE	FALSE	FALSE	FALSE
Human pTyr	719	EPHA2_HUMAN_930	EPHA2	Y930			EHFMAAGYTAIEKVV	E	H	F	M	A	A	G	Y	T	A	I	E	K	V	V	1	0.556116	0.118233	0.689535	0.0336672	0.709251	0.12725	0.77009	0.144464	1.54761	0.448981	0.890886	0.319329		FALSE	FALSE	FALSE	FALSE	FALSE	FALSE
Human pTyr	720	EPHA2_HUMAN_960	EPHA2	Y960			GHQKRIAYSLLGLKD	G	H	Q	K	R	I	A	Y	S	L	L	G	L	K	D	1	1.18309	0.452677	1.41548	0.309925	0.939487	0.356158	1.14938	0.384804	0.965121	0.266424	1.12015	0.534302		FALSE	FALSE	FALSE	FALSE	FALSE	FALSE
Human pTyr	721	EPHA3_HUMAN_596	EPHA3	Y596			KLPGLRTYVDPHTYE	K	L	P	G	L	R	T	Y	V	D	P	H	T	Y	E	2	0.617279	0.147034	0.484457	0.0781786	0.552815	0.0397663	0.726805	0.275474	0.614131	0.0811411	0.626795	0.0206768		FALSE	FALSE	FALSE	FALSE	FALSE	FALSE
Human pTyr	722	EPHA3_HUMAN_596_YA	EPHA3	Y596		YA	KLPGLRTYVDPHTAE	K	L	P	G	L	R	T	Y	V	D	P	H	T	A	E	1	1.31568	0.447096	0.994985	0.128823	1.13632	0.288587	1.03414	0.249875	0.947935	0.131389	1.17608	0.139482		FALSE	FALSE	FALSE	FALSE	FALSE	FALSE
Human pTyr	723	EPHA3_HUMAN_602	EPHA3	Y602			TYVDPHTYEDPTQAV	T	Y	V	D	P	H	T	Y	E	D	P	T	Q	A	V	2	0.650852	0.0616869	0.697622	0.155989	0.636867	0.0916197	0.508495	0.119198	0.409448	0.0649539	0.726504	0.298428		FALSE	FALSE	FALSE	FALSE	FALSE	FALSE
Human pTyr	724	EPHA3_HUMAN_602_YA	EPHA3	Y602		YA	TAVDPHTYEDPTQAV	T	A	V	D	P	H	T	Y	E	D	P	T	Q	A	V	1	0.708548	0.299274	0.579742	0.0348553	0.745535	0.230764	0.727995	0.150623	0.752121	0.22787	0.774229	0.205644		FALSE	FALSE	FALSE	FALSE	FALSE	FALSE
Human pTyr	725	EPHA3_HUMAN_779	EPHA3	Y779			EDDPEAAYTTRGGKI	E	D	D	P	E	A	A	Y	T	T	R	G	G	K	I	1	0.688789	0.0551108	0.644797	0.119157	0.722716	0.058472	0.664249	0.0408361	0.606569	0.0756825	0.786676	0.0629715		FALSE	FALSE	FALSE	FALSE	FALSE	FALSE
Human pTyr	726	EPHA3_HUMAN_937	EPHA3	Y937			EIFTGVEYSSCDTIA	E	I	F	T	G	V	E	Y	S	S	C	D	T	I	A	1	0.963868	0.354153	0.996783	0.446753	0.964779	0.326433	1.11918	0.451287	0.95743	0.39909	1.094	0.315107		FALSE	FALSE	FALSE	FALSE	FALSE	FALSE
Human pTyr	727	EPHA4_HUMAN_602	EPHA4	Y602			TYVDPFTYEDPNQAV	T	Y	V	D	P	F	T	Y	E	D	P	N	Q	A	V	2	0.643637	0.204258	0.694145	0.209888	0.536571	0.177658	0.827554	0.217151	0.60859	0.222424	0.604843	0.113182		FALSE	FALSE	FALSE	FALSE	FALSE	FALSE
Human pTyr	728	EPHA4_HUMAN_602_YA	EPHA4	Y602		YA	TAVDPFTYEDPNQAV	T	A	V	D	P	F	T	Y	E	D	P	N	Q	A	V	1	0.457082	0.0468899	0.77046	0.262766	1.09956	0.431389	0.65619	0.144115	0.644802	0.156759	0.772033	0.165327		FALSE	FALSE	FALSE	FALSE	FALSE	FALSE
Human pTyr	729	EPHA5_HUMAN_650	EPHA5	Y650			KLPGVRTYIDPHTYE	K	L	P	G	V	R	T	Y	I	D	P	H	T	Y	E	2	0.535423	0.0458603	0.798861	0.228434	0.52735	0.030622	0.662591	0.228603	0.564774	0.15577	0.632811	0.0827197		FALSE	FALSE	FALSE	FALSE	FALSE	FALSE
Human pTyr	730	EPHA5_HUMAN_650_YA	EPHA5	Y650		YA	KLPGVRTYIDPHTAE	K	L	P	G	V	R	T	Y	I	D	P	H	T	A	E	1	0.70846	0.0991737	0.679926	0.0522259	0.706811	0.126237	0.708032	0.0539583	0.793996	0.350291	0.823011	0.174966		FALSE	FALSE	FALSE	FALSE	FALSE	FALSE
Human pTyr	731	EPHA5_HUMAN_656	EPHA5	Y656			TYIDPHTYEDPNQAV	T	Y	I	D	P	H	T	Y	E	D	P	N	Q	A	V	2	0.511633	0.1593	0.746273	0.183271	0.73732	0.288894	0.711434	0.273396	0.884613	0.0488862	0.572771	0.0470517		FALSE	FALSE	FALSE	FALSE	FALSE	FALSE
Human pTyr	732	EPHA5_HUMAN_656_YA	EPHA5	Y656		YA	TAIDPHTYEDPNQAV	T	A	I	D	P	H	T	Y	E	D	P	N	Q	A	V	1	0.81753	0.214105	0.709055	0.164301	0.651532	0.212985	0.627563	0.13595	0.564052	0.147585	0.738659	0.0260958		FALSE	FALSE	FALSE	FALSE	FALSE	FALSE
Human pTyr	733	EPHA5_HUMAN_982	EPHA5	Y982			EAIKMGRYTEIFMEN	E	A	I	K	M	G	R	Y	T	E	I	F	M	E	N	1	0.983668	0.309532	2.39894	0.423134	1.54507	0.283186	1.06359	0.0548349	1.19856	0.15567	0.999108	0.524846		FALSE	FALSE	FALSE	FALSE	FALSE	FALSE
Human pTyr	734	EPHA6_HUMAN_612	EPHA6	Y612			TYIDPDTYEDPSLAV	T	Y	I	D	P	D	T	Y	E	D	P	S	L	A	V	2	0.8169	0.0601481	0.71827	0.0238733	0.880566	0.208172	0.914876	0.150094	0.673902	0.109941	1.02106	0.262153		FALSE	FALSE	FALSE	FALSE	FALSE	FALSE
Human pTyr	735	EPHA6_HUMAN_612_YA	EPHA6	Y612		YA	TAIDPDTYEDPSLAV	T	A	I	D	P	D	T	Y	E	D	P	S	L	A	V	1	0.916662	0.180271	1.23557	0.417296	0.801247	0.152733	0.96762	0.20592	0.854875	0.198387	1.00122	0.0747031		FALSE	FALSE	FALSE	FALSE	FALSE	FALSE
Human pTyr	736	EPHA6_HUMAN_831	EPHA6	Y831			EDDPEAAYTTTGGKI	E	D	D	P	E	A	A	Y	T	T	T	G	G	K	I	1	0.857069	0.215796	0.759086	0.197235	0.893397	0.0912231	0.851446	0.278859	0.780834	0.0741844	1.02202	0.180576		FALSE	FALSE	FALSE	FALSE	FALSE	FALSE
Human pTyr	737	EPHA6_HUMAN_978	EPHA6	Y978			DSIKMGQYKNNFVAA	D	S	I	K	M	G	Q	Y	K	N	N	F	V	A	A	1	1.04719	0.372716	0.920023	0.328342	0.880619	0.4414	0.728696	0.080468	0.820914	0.170989	0.988107	0.247302		FALSE	FALSE	FALSE	FALSE	FALSE	FALSE
Human pTyr	738	EPHA7_HUMAN_608	EPHA7	Y608			KFPGTKTYIDPETYE	K	F	P	G	T	K	T	Y	I	D	P	E	T	Y	E	2	0.897937	0.0698231	0.612083	0.131438	0.652859	0.0409139	0.69978	0.10418	0.845668	0.137976	0.693347	0.127992		FALSE	FALSE	FALSE	FALSE	FALSE	FALSE
Human pTyr	739	EPHA7_HUMAN_608_YA	EPHA7	Y608		YA	KFPGTKTYIDPETAE	K	F	P	G	T	K	T	Y	I	D	P	E	T	A	E	1	0.980516	0.0660064	0.959769	0.0462964	0.827742	0.146633	1.01177	0.266651	0.751253	0.0166956	0.922676	0.193287		FALSE	FALSE	FALSE	FALSE	FALSE	FALSE
Human pTyr	740	EPHA7_HUMAN_614	EPHA7	Y614			TYIDPETYEDPNRAV	T	Y	I	D	P	E	T	Y	E	D	P	N	R	A	V	2	0.687818	0.211889	0.750672	0.279606	0.676299	0.340793	0.843256	0.222578	0.533468	0.189416	0.852352	0.235879		FALSE	FALSE	FALSE	FALSE	FALSE	FALSE
Human pTyr	741	EPHA7_HUMAN_614_YA	EPHA7	Y614		YA	TAIDPETYEDPNRAV	T	A	I	D	P	E	T	Y	E	D	P	N	R	A	V	1	0.925764	0.317172	0.732237	0.223876	0.760201	0.122087	0.943699	0.390206	0.786626	0.111399	0.765512	0.0874576		FALSE	FALSE	FALSE	FALSE	FALSE	FALSE
Human pTyr	742	EPHA7_HUMAN_791	EPHA7	Y791			EDDPEAVYTTTGGKI	E	D	D	P	E	A	V	Y	T	T	T	G	G	K	I	1	0.780746	0.18872	0.889248	0.206994	0.740878	0.184802	0.948584	0.230556	0.776976	0.0336285	1.05361	0.0836341		FALSE	FALSE	FALSE	FALSE	FALSE	FALSE
Human pTyr	743	EPHA8_HUMAN_616	EPHA8	Y616			FYAEPHTYEEPGRAG	F	Y	A	E	P	H	T	Y	E	E	P	G	R	A	G	2	0.410539	0.148646	0.452005	0.0383383	0.768797	0.17513	0.466134	0.104873	0.620205	0.0194125	0.519544	0.164147		FALSE	FALSE	FALSE	FALSE	FALSE	FALSE
Human pTyr	744	EPHA8_HUMAN_616_YA	EPHA8	Y616		YA	FAAEPHTYEEPGRAG	F	A	A	E	P	H	T	Y	E	E	P	G	R	A	G	1	0.670432	0.227002	0.578871	0.136791	0.772694	0.231719	0.735606	0.258009	0.667475	0.0439769	0.944369	0.382862		FALSE	FALSE	FALSE	FALSE	FALSE	FALSE
Human pTyr	745	EPHA8_HUMAN_793	EPHA8	Y793			EDDPDAAYTTTGGKI	E	D	D	P	D	A	A	Y	T	T	T	G	G	K	I	1	0.847524	0.275846	0.860993	0.265078	0.991028	0.155579	0.873395	0.125265	0.718758	0.158886	0.998561	0.103612		FALSE	FALSE	FALSE	FALSE	FALSE	FALSE
Human pTyr	746	EPHB1_HUMAN_600	EPHB1	Y600			IYIDPFTYEDPNEAV	I	Y	I	D	P	F	T	Y	E	D	P	N	E	A	V	2	0.896432	0.280052	1.13092	0.370036	0.908993	0.237316	1.24958	0.352484	1.00931	0.466144	1.11516	0.184473		FALSE	FALSE	FALSE	FALSE	FALSE	FALSE
Human pTyr	747	EPHB1_HUMAN_600_YA	EPHB1	Y600		YA	IAIDPFTYEDPNEAV	I	A	I	D	P	F	T	Y	E	D	P	N	E	A	V	1	1.73549	0.735034	1.00965	0.109993	1.31865	0.475532	1.13845	0.400765	0.893572	0.189982	1.07908	0.169327		FALSE	FALSE	FALSE	FALSE	FALSE	FALSE
Human pTyr	748	EPHB1_HUMAN_778	EPHB1	Y778			DDTSDPTYTSSLGGK	D	D	T	S	D	P	T	Y	T	S	S	L	G	G	K	1	0.621895	0.147701	0.537111	0.081068	0.536255	0.0369406	0.570217	0.100791	0.547884	0.0472288	0.763335	0.1397		FALSE	FALSE	FALSE	FALSE	FALSE	FALSE
Human pTyr	749	EPHB1_HUMAN_928	EPHB1	Y928			SAIKMVQYRDSFLTA	S	A	I	K	M	V	Q	Y	R	D	S	F	L	T	A	1	0.633585	0.0870348	0.519683	0.0291795	0.670878	0.194145	0.566848	0.139117	0.535778	0.0651215	0.645508	0.0515967		FALSE	FALSE	FALSE	FALSE	FALSE	FALSE
Human pTyr	750	EPHB2_HUMAN_780	EPHB2	Y780			DDTSDPTYTSALGGK	D	D	T	S	D	P	T	Y	T	S	A	L	G	G	K	1	0.603198	0.0388279	0.621218	0.110293	0.637825	0.0534424	0.649803	0.0789987	0.607878	0.00591779	0.723011	0.128058		FALSE	FALSE	FALSE	FALSE	FALSE	FALSE
Human pTyr	751	EPHB3_HUMAN_614	EPHB3	Y614			VYIDPFTYEDPNEAV	V	Y	I	D	P	F	T	Y	E	D	P	N	E	A	V	2	0.900255	0.189529	1.26911	0.674966	1.1495	0.293767	1.00254	0.279234	0.928673	0.24077	1.06806	0.297661		FALSE	FALSE	FALSE	FALSE	FALSE	FALSE
Human pTyr	752	EPHB3_HUMAN_614_YA	EPHB3	Y614		YA	VAIDPFTYEDPNEAV	V	A	I	D	P	F	T	Y	E	D	P	N	E	A	V	1	0.968619	0.194561	0.812743	0.210571	0.682424	0.108963	1.04692	0.320383	0.82735	0.165557	0.869909	0.269624		FALSE	FALSE	FALSE	FALSE	FALSE	FALSE
Human pTyr	753	EPHB3_HUMAN_792	EPHB3	Y792			DDPSDPTYTSSLGGK	D	D	P	S	D	P	T	Y	T	S	S	L	G	G	K	1	0.678457	0.293076	0.619304	0.169453	0.792926	0.215107	0.707772	0.155058	0.562665	0.219516	0.653091	0.174386		FALSE	FALSE	FALSE	FALSE	FALSE	FALSE
Human pTyr	754	EPHB4_HUMAN_774	EPHB4	Y774			ENSSDPTYTSSLGGK	E	N	S	S	D	P	T	Y	T	S	S	L	G	G	K	1	0.532267	0.0898527	0.619366	0.14529	0.716585	0.118414	0.656069	0.151504	0.593208	0.0561695	0.669264	0.10269		FALSE	FALSE	FALSE	FALSE	FALSE	FALSE
Human pTyr	755	EPHB4_HUMAN_987	EPHB4	Y987			TGGPAPQYGGGGGGG	T	G	G	P	A	P	Q	Y	G	G	G	G	G	G	G	1	0.941946	0.502232	0.616743	0.340221	0.441613	0.179772	1.40434	0.897109	0.504757	0.251361	0.339332	0.0859639		FALSE	FALSE	FALSE	FALSE	FALSE	FALSE
Human pTyr	756	EPOR_HUMAN_368	EPOR	Y368			SEHAQDTYLVLDKWL	S	E	H	A	Q	D	T	Y	L	V	L	D	K	W	L	1	0.45778	0.0533177	0.642812	0.149937	0.561355	0.100023	0.636873	0.230399	0.68697	0.0549813	0.785182	0.0246121		FALSE	FALSE	FALSE	FALSE	FALSE	FALSE
Human pTyr	757	EPOR_HUMAN_426	EPOR	Y426			ASAASFEYTILDPSS	A	S	A	A	S	F	E	Y	T	I	L	D	P	S	S	1	0.769552	0.343532	0.835711	0.27229	1.17786	0.485359	0.862292	0.334571	0.843165	0.373748	0.698775	0.28366		FALSE	FALSE	FALSE	FALSE	FALSE	FALSE
Human pTyr	758	EPOR_HUMAN_468	EPOR	Y468			DSGISTDYSSGDSQG	D	S	G	I	S	T	D	Y	S	S	G	D	S	Q	G	1	0.567327	0.0259358	0.592348	0.0964659	0.673179	0.133666	0.637255	0.042807	0.486354	0.0607608	0.746309	0.0525215		FALSE	FALSE	FALSE	FALSE	FALSE	FALSE
Human pTyr	759	EPOR_HUMAN_485	EPOR	Y485			GGLSDGPYSNPYENS	G	G	L	S	D	G	P	Y	S	N	P	Y	E	N	S	2	0.524047	0.235491	0.453065	0.00865544	0.785792	0.281561	0.618131	0.0903571	0.493521	0.0980101	0.511346	0.109059		FALSE	FALSE	FALSE	FALSE	FALSE	FALSE
Human pTyr	760	EPOR_HUMAN_485_YA	EPOR	Y485		YA	GGLSDGPYSNPAENS	G	G	L	S	D	G	P	Y	S	N	P	A	E	N	S	1	0.552105	0.19166	0.504252	0.218703	0.560368	0.133692	0.480853	0.225313	0.487207	0.0446618	0.648148	0.0525162		FALSE	FALSE	FALSE	FALSE	FALSE	FALSE
Human pTyr	761	EPOR_HUMAN_489	EPOR	Y489			DGPYSNPYENSLIPA	D	G	P	Y	S	N	P	Y	E	N	S	L	I	P	A	2	0.455635	0.126926	0.429248	0.139541	0.620148	0.168407	0.514644	0.131501	0.488658	0.206204	0.696822	0.26737		FALSE	FALSE	FALSE	FALSE	FALSE	FALSE
Human pTyr	762	EPOR_HUMAN_489_YA	EPOR	Y489		YA	DGPASNPYENSLIPA	D	G	P	A	S	N	P	Y	E	N	S	L	I	P	A	1	0.619124	0.12599	0.490002	0.112011	0.607817	0.188011	0.53291	0.152568	0.457451	0.150757	0.508026	0.0372668		FALSE	FALSE	FALSE	FALSE	FALSE	FALSE
Human pTyr	763	EPOR_HUMAN_504	EPOR	Y504			AEPLPPSYVACSGGG	A	E	P	L	P	P	S	Y	V	A	C	S	G	G	G	1	0.280171	0.0939847	0.392497	0.264236	0.536186	0.334694	0.200944	0.0805937	0.405655	0.0871573	0.641063	0.540907		FALSE	FALSE	FALSE	FALSE	FALSE	FALSE
Human pTyr	764	EPS15_HUMAN_849	EPS15	Y849			NFANFSAYPSEEDMI	N	F	A	N	F	S	A	Y	P	S	E	E	D	M	I	1	0.75243	0.226329	0.771695	0.186196	0.91517	0.307805	0.770131	0.261301	0.825692	0.237865	0.878021	0.189674		FALSE	FALSE	FALSE	FALSE	FALSE	FALSE
Human pTyr	765	ERBB2_HUMAN_1005	ERBB2	Y1005			SPLDSTFYRSLLEDD	S	P	L	D	S	T	F	Y	R	S	L	L	E	D	D	1	1.04678	0.217889	0.869723	0.0762731	0.929225	0.0474064	0.942537	0.0788363	0.828789	0.111119	0.961013	0.0618132		FALSE	FALSE	FALSE	FALSE	FALSE	FALSE
Human pTyr	766	ERBB2_HUMAN_1023	ERBB2	Y1023			DLVDAEEYLVPQQGF	D	L	V	D	A	E	E	Y	L	V	P	Q	Q	G	F	1	0.727925	0.0603925	0.89896	0.239302	0.683618	0.124184	0.804689	0.124465	0.698838	0.149167	0.802145	0.121726		FALSE	FALSE	FALSE	FALSE	FALSE	FALSE
Human pTyr	767	ERBB2_HUMAN_1112	ERBB2	Y1112			DPSPLQRYSEDPTVP	D	P	S	P	L	Q	R	Y	S	E	D	P	T	V	P	1	0.741089	0.227046	0.72066	0.171987	0.665241	0.163048	0.757585	0.254284	0.547832	0.133349	0.611122	0.14366		FALSE	FALSE	FALSE	FALSE	FALSE	FALSE
Human pTyr	768	ERBB2_HUMAN_1139	ERBB2	Y1139			TCSPQPEYVNQPDVR	T	C	S	P	Q	P	E	Y	V	N	Q	P	D	V	R	1	1.36977	0.346115	1.12846	0.155684	0.939308	0.168832	1.29873	0.183126	1.01531	0.111322	1.08829	0.294322		FALSE	FALSE	FALSE	FALSE	FALSE	FALSE
Human pTyr	769	ERBB2_HUMAN_1196	ERBB2	Y1196			GAVENPEYLTPQGGA	G	A	V	E	N	P	E	Y	L	T	P	Q	G	G	A	1	0.574828	0.0403202	0.667386	0.041197	0.504875	0.032294	0.556528	0.0901413	0.556661	0.0652621	0.726541	0.107497		FALSE	FALSE	FALSE	FALSE	FALSE	FALSE
Human pTyr	770	ERBB2_HUMAN_1221	ERBB2	Y1221			SPAFDNLYYWDQDPP	S	P	A	F	D	N	L	Y	Y	W	D	Q	D	P	P	2	0.877351	0.250374	0.840475	0.129601	0.696591	0.110696	0.907094	0.107693	0.857899	0.10038	0.775973	0.210213		FALSE	FALSE	FALSE	FALSE	FALSE	FALSE
Human pTyr	771	ERBB2_HUMAN_1221_YA	ERBB2	Y1221		YA	SPAFDNLYAWDQDPP	S	P	A	F	D	N	L	Y	A	W	D	Q	D	P	P	1	0.893898	0.672896	0.69509	0.0508596	0.76472	0.209827	0.471191	0.0402442	0.428482	0.0399824	0.535662	0.0526629		FALSE	FALSE	FALSE	FALSE	FALSE	FALSE
Human pTyr	772	ERBB3_HUMAN_1159	ERBB3	Y1159			EEEDVNGYVMPDTHL	E	E	E	D	V	N	G	Y	V	M	P	D	T	H	L	1	0.969028	0.210047	0.887946	0.0853767	1.07628	0.127656	1.03373	0.0939195	0.952011	0.198147	1.04856	0.0953121		FALSE	FALSE	FALSE	FALSE	FALSE	FALSE
Human pTyr	773	ERBB3_HUMAN_1197	ERBB3	Y1197			EEDEDEEYEYMNRRR	E	E	D	E	D	E	E	Y	E	Y	M	N	R	R	R	2	1.17327	0.613806	1.21337	0.627514	1.6017	0.461304	1.516	0.803792	0.8908	0.45262	1.41712	0.734218		FALSE	FALSE	FALSE	FALSE	FALSE	FALSE
Human pTyr	774	ERBB3_HUMAN_1197_YA	ERBB3	Y1197		YA	EEDEDEEYEAMNRRR	E	E	D	E	D	E	E	Y	E	A	M	N	R	R	R	1	0.977286	0.742512	0.733191	0.347884	0.631968	0.380842	0.816989	0.343259	0.840664	0.446984	1.33332	0.243144		FALSE	FALSE	FALSE	FALSE	FALSE	FALSE
Human pTyr	775	ERBB3_HUMAN_1199	ERBB3	Y1199			DEDEEYEYMNRRRRH	D	E	D	E	E	Y	E	Y	M	N	R	R	R	R	H	2	1.07421	0.71077	0.839067	0.469285	0.883568	0.425949	0.874104	0.460072	0.927569	0.6085	0.901812	0.340996		FALSE	FALSE	FALSE	FALSE	FALSE	FALSE
Human pTyr	776	ERBB3_HUMAN_1199_YA	ERBB3	Y1199		YA	DEDEEAEYMNRRRRH	D	E	D	E	E	A	E	Y	M	N	R	R	R	R	H	1	0.765672	0.530521	0.79553	0.451195	0.765024	0.43976	0.729721	0.519141	0.866327	0.477258	0.95128	0.538511		FALSE	FALSE	FALSE	FALSE	FALSE	FALSE
Human pTyr	777	ERBB3_HUMAN_1222	ERBB3	Y1222			SSLEELGYEYMDVGS	S	S	L	E	E	L	G	Y	E	Y	M	D	V	G	S	2	0.767964	0.17368	0.95326	0.0907228	0.773737	0.217251	0.797522	0.0659958	0.817565	0.0552084	0.892678	0.04177		FALSE	FALSE	FALSE	FALSE	FALSE	FALSE
Human pTyr	778	ERBB3_HUMAN_1222_YA	ERBB3	Y1222		YA	SSLEELGYEAMDVGS	S	S	L	E	E	L	G	Y	E	A	M	D	V	G	S	1	0.757286	0.120145	0.83248	0.303657	0.823703	0.150537	0.995546	0.281113	0.69261	0.126718	0.920677	0.081959		FALSE	FALSE	FALSE	FALSE	FALSE	FALSE
Human pTyr	779	ERBB3_HUMAN_1260	ERBB3	Y1260			GTTPDEDYEYMNRQR	G	T	T	P	D	E	D	Y	E	Y	M	N	R	Q	R	2	0.733289	0.172582	0.533119	0.148398	0.665472	0.0415992	0.60129	0.143954	0.684362	0.183087	0.640218	0.138484		FALSE	FALSE	FALSE	FALSE	FALSE	FALSE
Human pTyr	780	ERBB3_HUMAN_1260_YA	ERBB3	Y1260		YA	GTTPDEDYEAMNRQR	G	T	T	P	D	E	D	Y	E	A	M	N	R	Q	R	1	0.743439	0.240135	0.682222	0.103732	0.469882	0.112622	0.605596	0.171856	0.605968	0.174568	0.646291	0.107778		FALSE	FALSE	FALSE	FALSE	FALSE	FALSE
Human pTyr	781	ERBB3_HUMAN_1262	ERBB3	Y1262			TPDEDYEYMNRQRDG	T	P	D	E	D	Y	E	Y	M	N	R	Q	R	D	G	2	0.994064	0.513323	0.872647	0.107665	0.950719	0.15641	0.708784	0.217031	1.05809	0.639727	0.608294	0.103395		FALSE	FALSE	FALSE	FALSE	FALSE	FALSE
Human pTyr	782	ERBB3_HUMAN_1262_YA	ERBB3	Y1262		YA	TPDEDAEYMNRQRDG	T	P	D	E	D	A	E	Y	M	N	R	Q	R	D	G	1	0.579754	0.287356	0.635067	0.359129	0.888165	0.427561	0.937904	0.385152	0.590364	0.199153	1.0944	0.555755		FALSE	FALSE	FALSE	FALSE	FALSE	FALSE
Human pTyr	783	ERBB3_HUMAN_1276	ERBB3	Y1276			GGGPGGDYAAMGACP	G	G	G	P	G	G	D	Y	A	A	M	G	A	C	P	1	0.957354	0.238418	0.734379	0.0369907	0.732273	0.166174	0.736335	0.0720051	0.685344	0.158262	0.865686	0.0868342		FALSE	FALSE	FALSE	FALSE	FALSE	FALSE
Human pTyr	784	ERBB3_HUMAN_1289	ERBB3	Y1289			CPASEQGYEEMRAFQ	C	P	A	S	E	Q	G	Y	E	E	M	R	A	F	Q	1	1.34129	0.412899	1.04921	0.326297	1.11491	0.419125	1.25104	0.448765	0.984772	0.371588	1.30155	0.330024		FALSE	FALSE	FALSE	FALSE	FALSE	FALSE
Human pTyr	785	ERBB3_HUMAN_1328	ERBB3	Y1328			SAFDNPDYWHSRLFP	S	A	F	D	N	P	D	Y	W	H	S	R	L	F	P	1	0.755304	0.164931	0.578666	0.046527	0.60495	0.129344	0.745795	0.134657	0.686122	0.0860076	0.679897	0.155398		FALSE	FALSE	FALSE	FALSE	FALSE	FALSE
Human pTyr	786	ERBB4_HUMAN_1022	ERBB4	Y1022			DMMDAEEYLVPQAFN	D	M	M	D	A	E	E	Y	L	V	P	Q	A	F	N	1	1.04572	0.307762	0.719271	0.0934033	0.739045	0.116712	0.715931	0.0918475	0.776298	0.0766752	0.857947	0.0506088		FALSE	FALSE	FALSE	FALSE	FALSE	FALSE
Human pTyr	787	ERBB4_HUMAN_1035	ERBB4	Y1035			FNIPPPIYTSRARID	F	N	I	P	P	P	I	Y	T	S	R	A	R	I	D	1	0.911582	0.233442	0.715361	0.138496	0.750616	0.113108	1.11934	0.556995	0.729675	0.197709	0.765031	0.212437		FALSE	FALSE	FALSE	FALSE	FALSE	FALSE
Human pTyr	788	ERBB4_HUMAN_1056	ERBB4	Y1056			GHSPPPAYTPMSGNQ	G	H	S	P	P	P	A	Y	T	P	M	S	G	N	Q	1	0.869344	0.200811	0.684825	0.178279	0.751079	0.188314	0.791423	0.11879	0.655708	0.106191	0.676162	0.0776368		FALSE	FALSE	FALSE	FALSE	FALSE	FALSE
Human pTyr	789	ERBB4_HUMAN_1128	ERBB4	Y1128			EDSSTQRYSADPTVF	E	D	S	S	T	Q	R	Y	S	A	D	P	T	V	F	1	0.522323	0.0205031	0.449264	0.0538835	0.516617	0.0732228	0.511794	0.0774968	0.517416	0.0771811	0.577569	0.0360867		FALSE	FALSE	FALSE	FALSE	FALSE	FALSE
Human pTyr	790	ERBB4_HUMAN_1150	ERBB4	Y1150			GELDEEGYMTPMRDK	G	E	L	D	E	E	G	Y	M	T	P	M	R	D	K	1	0.871997	0.123075	0.809794	0.178992	0.941097	0.136013	0.854563	0.183517	0.851196	0.19934	1.19802	0.540905		FALSE	FALSE	FALSE	FALSE	FALSE	FALSE
Human pTyr	791	ERBB4_HUMAN_1208	ERBB4	Y1208			EYVNEPLYLNTFANT	E	Y	V	N	E	P	L	Y	L	N	T	F	A	N	T	2	0.880999	0.32884	0.819477	0.0760565	0.679244	0.149521	0.911071	0.22486	0.838524	0.0990341	0.980833	0.276909		FALSE	FALSE	FALSE	FALSE	FALSE	FALSE
Human pTyr	792	ERBB4_HUMAN_1208_YA	ERBB4	Y1208		YA	EAVNEPLYLNTFANT	E	A	V	N	E	P	L	Y	L	N	T	F	A	N	T	1	0.486592	0.114931	0.587714	0.164839	0.545133	0.116898	0.550455	0.046972	0.453944	0.0367109	0.579198	0.108191		FALSE	FALSE	FALSE	FALSE	FALSE	FALSE
Human pTyr	793	ERBB4_HUMAN_1221	ERBB4	Y1221			NTLGKAEYLKNNILS	N	T	L	G	K	A	E	Y	L	K	N	N	I	L	S	1	1.04863	0.290488	0.825474	0.279179	0.806225	0.0844766	0.964709	0.385816	0.896269	0.24156	0.764732	0.226415		FALSE	FALSE	FALSE	FALSE	FALSE	FALSE
Human pTyr	794	ERBB4_HUMAN_1242	ERBB4	Y1242			KAFDNPDYWNHSLPP	K	A	F	D	N	P	D	Y	W	N	H	S	L	P	P	1	0.768632	0.0823742	0.79962	0.152262	0.963112	0.32666	0.648123	0.248181	0.68928	0.118501	0.822706	0.2155		FALSE	FALSE	FALSE	FALSE	FALSE	FALSE
Human pTyr	795	ERBB4_HUMAN_1258	ERBB4	Y1258			STLQHPDYLQEYSTK	S	T	L	Q	H	P	D	Y	L	Q	E	Y	S	T	K	2	0.525526	0.1738	0.488308	0.107952	0.837613	0.348029	0.66638	0.255044	0.624943	0.153343	0.594759	0.235479		FALSE	FALSE	FALSE	FALSE	FALSE	FALSE
Human pTyr	796	ERBB4_HUMAN_1258_YA	ERBB4	Y1258		YA	STLQHPDYLQEASTK	S	T	L	Q	H	P	D	Y	L	Q	E	A	S	T	K	1	0.77194	0.129841	0.541882	0.0785402	0.644997	0.103911	0.645096	0.0650792	0.644372	0.10246	0.681511	0.0491104		FALSE	FALSE	FALSE	FALSE	FALSE	FALSE
Human pTyr	797	ERBB4_HUMAN_1284	ERBB4	Y1284			IVAENPEYLSEFSLK	I	V	A	E	N	P	E	Y	L	S	E	F	S	L	K	1	0.728999	0.190564	0.607981	0.189462	0.60967	0.120302	0.650323	0.13228	0.697936	0.149659	0.797619	0.150515		FALSE	FALSE	FALSE	FALSE	FALSE	FALSE
Human pTyr	798	ERBIN_HUMAN_1104	ERBIN	Y1104			AQIPEGDYLSYREFH	A	Q	I	P	E	G	D	Y	L	S	Y	R	E	F	H	2	0.585397	0.118294	0.441978	0.0333195	0.563635	0.0614177	0.546273	0.0317348	0.472696	0.0167502	0.617313	0.0611496		FALSE	FALSE	FALSE	FALSE	FALSE	FALSE
Human pTyr	799	ERBIN_HUMAN_1104_YA	ERBIN	Y1104		YA	AQIPEGDYLSAREFH	A	Q	I	P	E	G	D	Y	L	S	A	R	E	F	H	1	0.696623	0.0736427	0.446905	0.0861402	0.700253	0.0628538	0.531214	0.0739266	0.602212	0.138838	0.615768	0.0643745		FALSE	FALSE	FALSE	FALSE	FALSE	FALSE
Human pTyr	800	ERBIN_HUMAN_920	ERBIN	Y920			SKSATLLYDQPLQVF	S	K	S	A	T	L	L	Y	D	Q	P	L	Q	V	F	1	0.573059	0.0511136	0.62436	0.104585	0.592511	0.135274	0.615273	0.048794	0.549502	0.0178333	0.502015	0.0616832		FALSE	FALSE	FALSE	FALSE	FALSE	FALSE
Human pTyr	801	ERCC6_HUMAN_932	ERCC6	Y932			GANRVVIYDPDWNPS	G	A	N	R	V	V	I	Y	D	P	D	W	N	P	S	1	0.662511	0.168462	0.529954	0.0331263	0.663818	0.067708	0.742758	0.128831	0.679277	0.109114	0.610432	0.145529		FALSE	FALSE	FALSE	FALSE	FALSE	FALSE
Human pTyr	802	ERN1_HUMAN_628	ERN1	Y628			EHPNVIRYFCTEKDR	E	H	P	N	V	I	R	Y	F	C	T	E	K	D	R	1	1.02105	0.265179	0.845679	0.284341	0.818098	0.214369	1.10334	0.493589	0.805987	0.280618	0.890685	0.307259		FALSE	FALSE	FALSE	FALSE	FALSE	FALSE
Human pTyr	803	ERP29_HUMAN_66	ERP29	Y66			KFDTQYPYGEKQDEF	K	F	D	T	Q	Y	P	Y	G	E	K	Q	D	E	F	2	0.879588	0.384887	0.641707	0.0359184	0.868781	0.0653025	0.862248	0.161034	0.857803	0.0620338	0.949469	0.237946		FALSE	FALSE	FALSE	FALSE	FALSE	FALSE
Human pTyr	804	ERP29_HUMAN_66_YA	ERP29	Y66		YA	KFDTQAPYGEKQDEF	K	F	D	T	Q	A	P	Y	G	E	K	Q	D	E	F	1	0.950067	0.111463	0.728236	0.0829456	0.838691	0.250126	0.824079	0.200472	0.767057	0.226226	1.12706	0.356291		FALSE	FALSE	FALSE	FALSE	FALSE	FALSE
Human pTyr	805	ESR1_HUMAN_219	ESR1	Y219			SIQGHNDYMCPATNQ	S	I	Q	G	H	N	D	Y	M	C	P	A	T	N	Q	1	1.20182	0.240238	0.935926	0.056263	1.03233	0.042679	0.931226	0.111585	0.935266	0.0238225	1.0697	0.184752		FALSE	FALSE	FALSE	FALSE	FALSE	FALSE
Human pTyr	806	ESR1_HUMAN_52	ESR1	Y52			DSSKPAVYNYPEGAA	D	S	S	K	P	A	V	Y	N	Y	P	E	G	A	A	2	0.821371	0.143554	0.712304	0.193973	0.709361	0.110179	0.748384	0.13932	0.654462	0.130426	0.607762	0.0918863		FALSE	FALSE	FALSE	FALSE	FALSE	FALSE
Human pTyr	807	ESR1_HUMAN_52_YA	ESR1	Y52		YA	DSSKPAVYNAPEGAA	D	S	S	K	P	A	V	Y	N	A	P	E	G	A	A	1	0.704815	0.0716014	0.67208	0.17782	1.23606	0.725152	0.757558	0.0487378	0.68106	0.108163	0.774598	0.0978168		FALSE	FALSE	FALSE	FALSE	FALSE	FALSE
Human pTyr	808	ESR1_HUMAN_537	ESR1	Y537			CKNVVPLYDLLLEML	C	K	N	V	V	P	L	Y	D	L	L	L	E	M	L	1	2.07292	0.445302	1.77386	0.048525	1.79483	0.199765	1.74275	0.53057	1.68389	0.100969	1.80008	0.449154		FALSE	FALSE	FALSE	FALSE	FALSE	FALSE
Human pTyr	809	ESR2_HUMAN_36	ESR2	Y36			SIYIPSSYVDSHHEY	S	I	Y	I	P	S	S	Y	V	D	S	H	H	E	Y	3	0.563637	0.0475612	0.559603	0.0157227	0.864139	0.150196	0.822928	0.426443	0.664964	0.146791	0.687305	0.242257		FALSE	FALSE	FALSE	FALSE	FALSE	FALSE
Human pTyr	810	ESR2_HUMAN_36_YA	ESR2	Y36		YA	SIAIPSSYVDSHHEA	S	I	A	I	P	S	S	Y	V	D	S	H	H	E	A	1	0.628346	0.223171	0.63519	0.227931	0.63779	0.228086	0.771402	0.0454659	0.543145	0.20131	0.605919	0.182126		FALSE	FALSE	FALSE	FALSE	FALSE	FALSE
Human pTyr	811	ESYT1_HUMAN_1009	ESYT1	Y1009			GRDPPDPYVSLLLLP	G	R	D	P	P	D	P	Y	V	S	L	L	L	L	P	1	0.862985	0.194286	1.17344	0.261965	1.14347	0.275588	1.03793	0.156283	0.837989	0.0557157	1.24506	0.212255		FALSE	FALSE	FALSE	FALSE	FALSE	FALSE
Human pTyr	812	ETS1_HUMAN_223	ETS1	Y223			TDTLQNDYFAIKQEV	T	D	T	L	Q	N	D	Y	F	A	I	K	Q	E	V	1	0.834052	0.32212	0.831124	0.236626	0.749933	0.0632729	0.889887	0.287804	0.857519	0.128451	0.65661	0.21413		FALSE	FALSE	FALSE	FALSE	FALSE	FALSE
Human pTyr	813	EZH2_HUMAN_641	EZH2	Y641			KNEFISEYCGEIISQ	K	N	E	F	I	S	E	Y	C	G	E	I	I	S	Q	1	1.1929	0.366713	0.911247	0.306596	0.97049	0.249473	1.25656	0.284635	1.14184	0.524043	1.00316	0.349311		FALSE	FALSE	FALSE	FALSE	FALSE	FALSE
Human pTyr	814	EZRI_HUMAN_146	EZRI	Y146			KEVHKSGYLSSERLI	K	E	V	H	K	S	G	Y	L	S	S	E	R	L	I	1	1.06269	0.0763178	0.888216	0.0223417	0.896622	0.107428	0.811095	0.00370212	0.870649	0.0652575	0.83214	0.0565667		FALSE	FALSE	FALSE	FALSE	FALSE	FALSE
Human pTyr	815	F16P1_HUMAN_216	F16P1	Y216			IYSLNEGYARDFDPA	I	Y	S	L	N	E	G	Y	A	R	D	F	D	P	A	2	0.47506	0.128113	0.551946	0.101098	0.510244	0.140665	0.634922	0.149284	0.461602	0.104453	0.580479	0.0616759		FALSE	FALSE	FALSE	FALSE	FALSE	FALSE
Human pTyr	816	F16P1_HUMAN_216_YA	F16P1	Y216		YA	IASLNEGYARDFDPA	I	A	S	L	N	E	G	Y	A	R	D	F	D	P	A	1	0.499942	0.0921233	0.531359	0.212096	0.507562	0.116259	0.555109	0.140265	0.495432	0.106395	0.63165	0.0512404		FALSE	FALSE	FALSE	FALSE	FALSE	FALSE
Human pTyr	817	F16P1_HUMAN_245	F16P1	Y245			SAPYGARYVGSMVAD	S	A	P	Y	G	A	R	Y	V	G	S	M	V	A	D	2	0.376595	0.0101105	0.47016	0.0507208	0.512265	0.178693	0.405996	0.0562089	0.416822	0.0741736	0.452034	0.0257067		FALSE	FALSE	FALSE	FALSE	FALSE	FALSE
Human pTyr	818	F16P1_HUMAN_245_YA	F16P1	Y245		YA	SAPAGARYVGSMVAD	S	A	P	A	G	A	R	Y	V	G	S	M	V	A	D	1	0.527897	0.0334093	0.562485	0.0616455	0.461204	0.0983444	0.47729	0.0922147	0.512762	0.0459505	0.609507	0.130737		FALSE	FALSE	FALSE	FALSE	FALSE	FALSE
Human pTyr	819	F16P1_HUMAN_265	F16P1	Y265			VYGGIFLYPANKKSP	V	Y	G	G	I	F	L	Y	P	A	N	K	K	S	P	2	2.49571	0.154328	1.63864	0.201678	2.36166	0.19603	2.49816	0.0510793	1.76154	0.137821	1.97957	0.331406		FALSE	FALSE	FALSE	FALSE	FALSE	FALSE
Human pTyr	820	F16P1_HUMAN_265_YA	F16P1	Y265		YA	VAGGIFLYPANKKSP	V	A	G	G	I	F	L	Y	P	A	N	K	K	S	P	1	1.97073	0.495849	1.45424	0.416053	1.38929	0.427295	1.4443	0.128343	1.42081	0.324898	1.28028	0.22993		FALSE	FALSE	FALSE	FALSE	FALSE	FALSE
Human pTyr	821	F16P2_HUMAN_216	F16P2	Y216			IYSLNEGYAKYFDAA	I	Y	S	L	N	E	G	Y	A	K	Y	F	D	A	A	3	0.806032	0.303486	0.809925	0.179626	0.736781	0.105576	0.730554	0.0815093	2.16879	0.468967	1.04248	0.242363		FALSE	FALSE	FALSE	FALSE	FALSE	FALSE
Human pTyr	822	F16P2_HUMAN_216_YA	F16P2	Y216		YA	IASLNEGYAKAFDAA	I	A	S	L	N	E	G	Y	A	K	A	F	D	A	A	1	0.670556	0.123899	0.539503	0.0635546	0.796916	0.22931	0.676397	0.0855285	0.611982	0.0940056	0.618472	0.036789		FALSE	FALSE	FALSE	FALSE	FALSE	FALSE
Human pTyr	823	F195B_HUMAN_41	F195B	Y41			EENVRFIYEAWQGVE	E	E	N	V	R	F	I	Y	E	A	W	Q	G	V	E	1	0.990109	0.0681677	0.867421	0.166696	0.997566	0.255772	1.02868	0.0921672	0.93432	0.00923332	0.944265	0.135497		FALSE	FALSE	FALSE	FALSE	FALSE	FALSE
Human pTyr	824	FAAA_HUMAN_395	FAAA	Y395			DEVIITGYCQGDGYR	D	E	V	I	I	T	G	Y	C	Q	G	D	G	Y	R	2	2.00158	0.36702	1.11706	0.0835781	1.1217	0.112325	1.4614	0.182309	1.24775	0.125788	1.41476	0.108695		FALSE	FALSE	FALSE	FALSE	FALSE	FALSE
Human pTyr	825	FAAA_HUMAN_395_YA	FAAA	Y395		YA	DEVIITGYCQGDGAR	D	E	V	I	I	T	G	Y	C	Q	G	D	G	A	R	1	1.41669	0.251748	1.43932	0.778334	1.01948	0.261268	1.2431	0.125243	1.14277	0.0704371	1.15906	0.0645975		FALSE	FALSE	FALSE	FALSE	FALSE	FALSE
Human pTyr	826	FABP4_HUMAN_20	FABP4	Y20			SSENFDDYMKEVGVG	S	S	E	N	F	D	D	Y	M	K	E	V	G	V	G	1	1.20515	0.333855	0.944119	0.247838	1.0541	0.399189	1.32539	0.405621	0.862153	0.12217	1.00938	0.187734		FALSE	FALSE	FALSE	FALSE	FALSE	FALSE
Human pTyr	827	FABP5_HUMAN_131	FABP5	Y131			NVTCTRIYEKVEGGG	N	V	T	C	T	R	I	Y	E	K	V	E	G	G	G	1	1.55716	0.0455527	1.46565	0.375021	1.07614	0.202441	1.14342	0.292684	1.05673	0.273263	1.28618	0.139121		FALSE	FALSE	FALSE	FALSE	FALSE	FALSE
Human pTyr	828	FABPH_HUMAN_20	FABPH	Y20			DSKNFDDYMKSLGVG	D	S	K	N	F	D	D	Y	M	K	S	L	G	V	G	1	1.13126	0.54013	1.24824	0.39148	1.17532	0.43252	1.30072	0.468625	1.33413	0.401002	1.72958	0.858181		FALSE	FALSE	FALSE	FALSE	FALSE	FALSE
Human pTyr	829	FAK1_HUMAN_397	FAK1	Y397			SVSETDDYAEIIDEE	S	V	S	E	T	D	D	Y	A	E	I	I	D	E	E	1	2.08671	1.0407	1.17944	0.212791	1.14523	0.31693	1.32565	0.294977	1.3073	0.295664	1.39552	0.271648		FALSE	FALSE	FALSE	FALSE	FALSE	FALSE
Human pTyr	830	FAK1_HUMAN_407	FAK1	Y407			IIDEEDTYTMPSTRD	I	I	D	E	E	D	T	Y	T	M	P	S	T	R	D	1	0.962418	0.0778594	0.739074	0.209856	0.912489	0.0650273	0.846058	0.190035	0.844371	0.0893532	0.82738	0.218146		FALSE	FALSE	FALSE	FALSE	FALSE	FALSE
Human pTyr	831	FAK1_HUMAN_5	FAK1	Y5			GGGMAAAYLDPNLNH	G	G	G	M	A	A	A	Y	L	D	P	N	L	N	H	1	0.60732	0.178651	0.579063	0.0544724	0.562335	0.0401474	0.612212	0.163752	0.596695	0.118578	0.64344	0.200432		FALSE	FALSE	FALSE	FALSE	FALSE	FALSE
Human pTyr	832	FAK1_HUMAN_570	FAK1	Y570			GDFGLSRYMEDSTYY	G	D	F	G	L	S	R	Y	M	E	D	S	T	Y	Y	3	0.692741	0.10657	0.663122	0.122588	0.680732	0.120977	0.735814	0.12711	0.801568	0.226749	0.878972	0.242897		FALSE	FALSE	FALSE	FALSE	FALSE	FALSE
Human pTyr	833	FAK1_HUMAN_570_YA	FAK1	Y570		YA	GDFGLSRYMEDSTAA	G	D	F	G	L	S	R	Y	M	E	D	S	T	A	A	1	0.598625	0.0635079	0.617862	0.0821431	0.681948	0.0724215	0.652672	0.149598	0.610432	0.0445608	0.615083	0.10406		FALSE	FALSE	FALSE	FALSE	FALSE	FALSE
Human pTyr	834	FAK1_HUMAN_577	FAK1	Y577			YMEDSTYYKASKGKL	Y	M	E	D	S	T	Y	Y	K	A	S	K	G	K	L	3	1.11204	0.379572	0.764444	0.0357046	1.0579	0.144915	0.702641	0.249808	0.757697	0.131376	0.871125	0.104638		FALSE	FALSE	FALSE	FALSE	FALSE	FALSE
Human pTyr	835	FAK1_HUMAN_577_YA	FAK1	Y577		YA	AMEDSTAYKASKGKL	A	M	E	D	S	T	A	Y	K	A	S	K	G	K	L	1	0.820204	0.0726261	0.739572	0.0671342	1.00461	0.166343	1.05015	0.197711	0.768568	0.0765336	0.998216	0.106269		FALSE	FALSE	FALSE	FALSE	FALSE	FALSE
Human pTyr	836	FAK1_HUMAN_925	FAK1	Y925			DRSNDKVYENVTGLV	D	R	S	N	D	K	V	Y	E	N	V	T	G	L	V	1	0.899551	0.259805	0.911076	0.130747	0.942405	0.044216	0.856357	0.208491	0.859628	0.280986	1.11694	0.230046		FALSE	FALSE	FALSE	FALSE	FALSE	FALSE
Human pTyr	837	FAK2_HUMAN_402	FAK2	Y402			CSIESDIYAEIPDET	C	S	I	E	S	D	I	Y	A	E	I	P	D	E	T	1	2.39478	0.822667	1.50922	0.165183	1.24373	0.192741	1.45837	0.220355	1.35887	0.0931406	1.59062	0.139927		FALSE	FALSE	FALSE	FALSE	FALSE	FALSE
Human pTyr	838	FAK2_HUMAN_580	FAK2	Y580			YIEDEDYYKASVTRL	Y	I	E	D	E	D	Y	Y	K	A	S	V	T	R	L	3	0.760501	0.283293	0.801356	0.317329	0.669003	0.0787393	0.950881	0.137805	1.05936	0.275444	0.944926	0.395899		FALSE	FALSE	FALSE	FALSE	FALSE	FALSE
Human pTyr	839	FAK2_HUMAN_580_YA	FAK2	Y580		YA	AIEDEDAYKASVTRL	A	I	E	D	E	D	A	Y	K	A	S	V	T	R	L	1	0.824464	0.128556	0.60148	0.0587506	0.605066	0.0408953	0.500759	0.0814026	0.559889	0.0817191	0.898287	0.123456		FALSE	FALSE	FALSE	FALSE	FALSE	FALSE
Human pTyr	840	FAK2_HUMAN_834	FAK2	Y834			KSLDPMVYMNDKSPL	K	S	L	D	P	M	V	Y	M	N	D	K	S	P	L	1	0.636856	0.0431027	0.80267	0.0747102	0.855573	0.134375	0.652904	0.203936	0.607746	0.0249296	1.03177	0.35114		FALSE	FALSE	FALSE	FALSE	FALSE	FALSE
Human pTyr	841	FAK2_HUMAN_849	FAK2	Y849			TPEKEVGYLEFTGPP	T	P	E	K	E	V	G	Y	L	E	F	T	G	P	P	1	0.622001	0.325125	1.37029	0.971706	0.531853	0.0814019	0.974932	0.395474	0.697662	0.30205	0.845618	0.267664		FALSE	FALSE	FALSE	FALSE	FALSE	FALSE
Human pTyr	842	FAK2_HUMAN_881	FAK2	Y881			DRTDDLVYLNVMELV	D	R	T	D	D	L	V	Y	L	N	V	M	E	L	V	1	1.20287	0.220474	1.09888	0.0301035	1.20773	0.0972348	1.16347	0.257544	0.885587	0.0680607	1.10283	0.177932		FALSE	FALSE	FALSE	FALSE	FALSE	FALSE
Human pTyr	843	FAM82A2_HUMAN_176	FAM82A2	Y176			DAESEGGYTTANAES	D	A	E	S	E	G	G	Y	T	T	A	N	A	E	S	1	0.813628	0.17907	1.29575	0.668532	0.876011	0.137938	0.841258	0.116671	0.672659	0.101114	0.939149	0.233606		FALSE	FALSE	FALSE	FALSE	FALSE	FALSE
Human pTyr	844	FBXO5_HUMAN_142	FBXO5	Y142			ALETSRLYEDSGYSS	A	L	E	T	S	R	L	Y	E	D	S	G	Y	S	S	2	0.518103	0.0159064	0.588273	0.111883	0.630576	0.151905	0.523302	0.0235313	0.489529	0.0536299	0.616336	0.208981		FALSE	FALSE	FALSE	FALSE	FALSE	FALSE
Human pTyr	845	FBXO5_HUMAN_142_YA	FBXO5	Y142		YA	ALETSRLYEDSGASS	A	L	E	T	S	R	L	Y	E	D	S	G	A	S	S	1	0.498673	0.0298163	0.488188	0.0352641	0.573056	0.0516602	0.567558	0.0518512	0.710886	0.345167	0.658898	0.0272683		FALSE	FALSE	FALSE	FALSE	FALSE	FALSE
Human pTyr	846	FCERB_HUMAN_219	FCERB	Y219			KVPEDRVYEELNIYS	K	V	P	E	D	R	V	Y	E	E	L	N	I	Y	S	2	0.734251	0.156241	0.719453	0.172888	0.759973	0.158116	0.864208	0.0398994	0.8269	0.0313596	0.770285	0.171859		FALSE	FALSE	FALSE	FALSE	FALSE	FALSE
Human pTyr	847	FCERB_HUMAN_219_YA	FCERB	Y219		YA	KVPEDRVYEELNIAS	K	V	P	E	D	R	V	Y	E	E	L	N	I	A	S	1	0.808497	0.126353	0.849732	0.165129	0.801836	0.116285	0.897015	0.13211	0.836964	0.0127661	0.945883	0.153192		FALSE	FALSE	FALSE	FALSE	FALSE	FALSE
Human pTyr	848	FCERB_HUMAN_225	FCERB	Y225			VYEELNIYSATYSEL	V	Y	E	E	L	N	I	Y	S	A	T	Y	S	E	L	3	2.11017	1.10424	1.62379	0.296078	1.38641	0.132563	1.56503	0.538493	1.72029	0.143821	1.77937	0.435099		FALSE	FALSE	FALSE	FALSE	FALSE	FALSE
Human pTyr	849	FCERB_HUMAN_225_YA	FCERB	Y225		YA	VAEELNIYSATASEL	V	A	E	E	L	N	I	Y	S	A	T	A	S	E	L	1	0.965733	0.291295	0.792204	0.180859	0.778663	0.243733	0.568249	0.17308	0.551054	0.100716	0.645937	0.0972235		FALSE	FALSE	FALSE	FALSE	FALSE	FALSE
Human pTyr	850	FCERG_HUMAN_65	FCERG	Y65			YEKSDGVYTGLSTRN	Y	E	K	S	D	G	V	Y	T	G	L	S	T	R	N	2	0.472608	0.0326943	0.499895	0.0690413	0.766788	0.334819	0.65321	0.0750516	0.494008	0.064545	0.589429	0.146171		FALSE	FALSE	FALSE	FALSE	FALSE	FALSE
Human pTyr	851	FCERG_HUMAN_65_YA	FCERG	Y65		YA	AEKSDGVYTGLSTRN	A	E	K	S	D	G	V	Y	T	G	L	S	T	R	N	1	0.92183	0.469273	0.661773	0.264536	0.793118	0.128712	0.624653	0.124271	0.536598	0.0358704	0.703382	0.0354184		FALSE	FALSE	FALSE	FALSE	FALSE	FALSE
Human pTyr	852	FCERG_HUMAN_76	FCERG	Y76			STRNQETYETLKHEK	S	T	R	N	Q	E	T	Y	E	T	L	K	H	E	K	1	0.894867	0.289581	1.09064	0.148983	0.700387	0.161282	0.853483	0.201245	0.779485	0.0718377	0.855469	0.0628396		FALSE	FALSE	FALSE	FALSE	FALSE	FALSE
Human pTyr	853	FCG2A_HUMAN_288	FCG2A	Y288			YETADGGYMTLNPRA	Y	E	T	A	D	G	G	Y	M	T	L	N	P	R	A	2	0.576469	0.089102	0.506969	0.0979398	0.526778	0.0512063	0.568289	0.0561198	0.589903	0.136548	0.654335	0.19936		FALSE	FALSE	FALSE	FALSE	FALSE	FALSE
Human pTyr	854	FCG2A_HUMAN_288_YA	FCG2A	Y288		YA	AETADGGYMTLNPRA	A	E	T	A	D	G	G	Y	M	T	L	N	P	R	A	1	0.846875	0.481124	0.442738	0.047811	0.554316	0.104201	0.382583	0.0998058	0.474855	0.0238507	0.449461	0.0290718		FALSE	FALSE	FALSE	FALSE	FALSE	FALSE
Human pTyr	855	FCG2A_HUMAN_304	FCG2A	Y304			TDDDKNIYLTLPPND	T	D	D	D	K	N	I	Y	L	T	L	P	P	N	D	1	0.647656	0.0637496	0.871981	0.201554	0.564356	0.0520752	0.748107	0.0423219	0.774005	0.246294	0.713481	0.0646882		FALSE	FALSE	FALSE	FALSE	FALSE	FALSE
Human pTyr	856	FCG2B_HUMAN_292	FCG2B	Y292			GAENTITYSLLMHPD	G	A	E	N	T	I	T	Y	S	L	L	M	H	P	D	1	1.622	0.465701	12.1794	6.74457	8.08714	5.68	4.80689	2.13677	11.5673	7.24954	7.77215	7.54687		FALSE	TRUE	TRUE	TRUE	TRUE	TRUE
Human pTyr	857	FCRL3_HUMAN_722	FCRL3	Y722			EEDDEENYENVPRVL	E	E	D	D	E	E	N	Y	E	N	V	P	R	V	L	1	1.20044	0.314098	1.10933	0.328	0.879694	0.177061	1.1228	0.238278	0.893414	0.235382	1.04151	0.416572		FALSE	FALSE	FALSE	FALSE	FALSE	FALSE
Human pTyr	858	FCRL6_HUMAN_371	FCRL6	Y371			GKDEGVVYSVVHRTS	G	K	D	E	G	V	V	Y	S	V	V	H	R	T	S	1	0.597713	0.158949	1.04361	0.156521	0.625689	0.0952436	0.743881	0.150614	7.84167	4.70877	3.95631	2.96057		FALSE	FALSE	FALSE	FALSE	TRUE	TRUE
Human pTyr	859	FER_HUMAN_402	FER	Y402			EPPPVVNYEEDARSV	E	P	P	P	V	V	N	Y	E	E	D	A	R	S	V	1	0.964918	0.254737	0.985299	0.319839	0.783805	0.0529625	0.833775	0.22186	0.891902	0.224101	0.878199	0.0708071		FALSE	FALSE	FALSE	FALSE	FALSE	FALSE
Human pTyr	860	FER_HUMAN_615	FER	Y615			EAKILKQYDHPNIVK	E	A	K	I	L	K	Q	Y	D	H	P	N	I	V	K	1	1.12437	0.0434447	0.933621	0.154669	1.19846	0.362762	1.18208	0.105183	0.917096	0.14325	0.945064	0.0683839		FALSE	FALSE	FALSE	FALSE	FALSE	FALSE
Human pTyr	861	FERMT2_HUMAN_193	FERMT2	Y193			SKTMTPTYDAHDGSP	S	K	T	M	T	P	T	Y	D	A	H	D	G	S	P	1	0.922489	0.204093	0.773621	0.121324	0.665618	0.256387	0.782523	0.137197	0.611334	0.145295	0.864978	0.0898104		FALSE	FALSE	FALSE	FALSE	FALSE	FALSE
Human pTyr	862	FGF2_HUMAN_215	FGF2	Y215			KGVCANRYLAMKEDG	K	G	V	C	A	N	R	Y	L	A	M	K	E	D	G	1	1.03007	0.238901	1.03069	0.20995	1.13757	0.341067	1.11437	0.285001	1.02875	0.383466	1.12373	0.256864		FALSE	FALSE	FALSE	FALSE	FALSE	FALSE
Human pTyr	863	FGFR1_HUMAN_154	FGFR1	Y154			NRMPVAPYWTSPEKM	N	R	M	P	V	A	P	Y	W	T	S	P	E	K	M	1	1.06556	0.510458	0.889964	0.161146	0.804879	0.162068	1.05613	0.199767	0.860624	0.044216	1.03428	0.272382		FALSE	FALSE	FALSE	FALSE	FALSE	FALSE
Human pTyr	864	FGFR1_HUMAN_463	FGFR1	Y463			MLAGVSEYELPEDPR	M	L	A	G	V	S	E	Y	E	L	P	E	D	P	R	1	0.788951	0.232392	0.749502	0.166544	0.67617	0.230243	0.663762	0.206441	0.597579	0.125816	0.691427	0.137465		FALSE	FALSE	FALSE	FALSE	FALSE	FALSE
Human pTyr	865	FGFR1_HUMAN_654	FGFR1	Y654			DIHHIDYYKKTTNGR	D	I	H	H	I	D	Y	Y	K	K	T	T	N	G	R	2	0.904354	0.749955	1.17831	0.794477	1.03428	0.44824	0.83379	0.280845	0.935392	0.283877	1.31215	0.847306		FALSE	FALSE	FALSE	FALSE	FALSE	FALSE
Human pTyr	866	FGFR1_HUMAN_654_YA	FGFR1	Y654		YA	DIHHIDAYKKTTNGR	D	I	H	H	I	D	A	Y	K	K	T	T	N	G	R	1	0.957637	0.281747	0.722093	0.127113	1.0721	0.480863	0.913609	0.216371	0.78596	0.171841	1.08737	0.274927		FALSE	FALSE	FALSE	FALSE	FALSE	FALSE
Human pTyr	867	FGFR1_HUMAN_730	FGFR1	Y730			SNCTNELYMMMRDCW	S	N	C	T	N	E	L	Y	M	M	M	R	D	C	W	1	0.831355	0.215926	0.726542	0.0816651	0.67699	0.13947	0.881021	0.226395	0.779025	0.166918	0.871767	0.154814		FALSE	FALSE	FALSE	FALSE	FALSE	FALSE
Human pTyr	868	FGFR1_HUMAN_766	FGFR1	Y766			ALTSNQEYLDLSMPL	A	L	T	S	N	Q	E	Y	L	D	L	S	M	P	L	1	0.766317	0.279323	0.480892	0.0622135	0.598962	0.110978	0.624745	0.0795959	0.846551	0.315082	0.858446	0.223728		FALSE	FALSE	FALSE	FALSE	FALSE	FALSE
Human pTyr	869	FGFR2_HUMAN_466	FGFR2	Y466			MLAGVSEYELPEDPK	M	L	A	G	V	S	E	Y	E	L	P	E	D	P	K	1	0.857606	0.106199	0.619684	0.111101	0.601083	0.0741887	0.803297	0.142234	0.636905	0.0621249	0.818511	0.127875		FALSE	FALSE	FALSE	FALSE	FALSE	FALSE
Human pTyr	870	FGFR2_HUMAN_657	FGFR2	Y657			DINNIDYYKKTTNGR	D	I	N	N	I	D	Y	Y	K	K	T	T	N	G	R	2	1.04494	0.581791	0.545402	0.16788	0.987386	0.552699	0.983519	0.621696	0.797385	0.302282	1.21192	0.756974		FALSE	FALSE	FALSE	FALSE	FALSE	FALSE
Human pTyr	871	FGFR2_HUMAN_657_YA	FGFR2	Y657		YA	DINNIDAYKKTTNGR	D	I	N	N	I	D	A	Y	K	K	T	T	N	G	R	1	0.89893	0.152592	0.998022	0.345822	1.11814	0.234789	0.840985	0.159058	0.85818	0.216332	0.89798	0.103698		FALSE	FALSE	FALSE	FALSE	FALSE	FALSE
Human pTyr	872	FGFR2_HUMAN_769	FGFR2	Y769			TLTTNEEYLDLSQPL	T	L	T	T	N	E	E	Y	L	D	L	S	Q	P	L	1	0.804815	0.406696	0.661568	0.201883	0.753569	0.146532	0.528586	0.0984014	0.691107	0.115975	0.782528	0.240028		FALSE	FALSE	FALSE	FALSE	FALSE	FALSE
Human pTyr	873	FGFR3_HUMAN_648	FGFR3	Y648			DVHNLDYYKKTTNGR	D	V	H	N	L	D	Y	Y	K	K	T	T	N	G	R	2	0.67091	0.172844	0.725779	0.290255	0.656927	0.275007	1.1504	0.541151	0.984337	0.482126	0.583613	0.172911		FALSE	FALSE	FALSE	FALSE	FALSE	FALSE
Human pTyr	874	FGFR3_HUMAN_648_YA	FGFR3	Y648		YA	DVHNLDAYKKTTNGR	D	V	H	N	L	D	A	Y	K	K	T	T	N	G	R	1	0.655876	0.257418	0.76313	0.28936	0.890257	0.199177	0.77021	0.332146	0.831168	0.358131	0.828471	0.379164		FALSE	FALSE	FALSE	FALSE	FALSE	FALSE
Human pTyr	875	FGFR3_HUMAN_724	FGFR3	Y724			ANCTHDLYMIMRECW	A	N	C	T	H	D	L	Y	M	I	M	R	E	C	W	1	2.15596	0.332643	1.5312	0.0972713	1.54406	0.0793203	2.0902	0.139287	1.64806	0.441946	1.35174	0.0205711		FALSE	FALSE	FALSE	FALSE	FALSE	FALSE
Human pTyr	876	FGFR3_HUMAN_760	FGFR3	Y760			TVTSTDEYLDLSAPF	T	V	T	S	T	D	E	Y	L	D	L	S	A	P	F	1	0.567543	0.0652478	0.723259	0.0847426	0.501175	0.110276	0.530533	0.0300616	0.571706	0.184913	0.656364	0.0331037		FALSE	FALSE	FALSE	FALSE	FALSE	FALSE
Human pTyr	877	FGFR4_HUMAN_643	FGFR4	Y643			GVHHIDYYKKTSNGR	G	V	H	H	I	D	Y	Y	K	K	T	S	N	G	R	2	0.994664	0.520532	1.01346	0.551658	0.940314	0.389489	0.830083	0.400256	1.20676	0.487862	1.32176	0.790974		FALSE	FALSE	FALSE	FALSE	FALSE	FALSE
Human pTyr	878	FGFR4_HUMAN_643_YA	FGFR4	Y643		YA	GVHHIDAYKKTSNGR	G	V	H	H	I	D	A	Y	K	K	T	S	N	G	R	1	0.809118	0.131457	0.811145	0.25208	1.11387	0.237873	0.846712	0.0978696	0.848803	0.252354	0.821078	0.150736		FALSE	FALSE	FALSE	FALSE	FALSE	FALSE
Human pTyr	879	FGR_HUMAN_34	FGR	Y34			SYGAADHYGPDPTKA	S	Y	G	A	A	D	H	Y	G	P	D	P	T	K	A	2	0.576624	0.141508	0.443093	0.058835	0.492884	0.0971249	0.558753	0.0916046	0.541466	0.105524	0.6467	0.126188		FALSE	FALSE	FALSE	FALSE	FALSE	FALSE
Human pTyr	880	FGR_HUMAN_34_YA	FGR	Y34		YA	SAGAADHYGPDPTKA	S	A	G	A	A	D	H	Y	G	P	D	P	T	K	A	1	0.818251	0.286111	0.612218	0.0659291	0.500943	0.0504414	0.633321	0.0364971	0.470258	0.035003	0.642575	0.111197		FALSE	FALSE	FALSE	FALSE	FALSE	FALSE
Human pTyr	881	FGR_HUMAN_523	FGR	Y523			FTSAEPQYQPGDQTG	F	T	S	A	E	P	Q	Y	Q	P	G	D	Q	T	G	1	0.520749	0.103988	0.620996	0.0789451	0.533476	0.0332931	0.566118	0.171061	0.463467	0.0189022	0.673921	0.0814421		FALSE	FALSE	FALSE	FALSE	FALSE	FALSE
Human pTyr	882	FHIT_HUMAN_114	FHIT	Y114			FHRNDSIYEELQKHD	F	H	R	N	D	S	I	Y	E	E	L	Q	K	H	D	1	1.01626	0.194819	0.726489	0.0452309	1.06887	0.155094	0.892803	0.164717	0.889302	0.172207	0.845976	0.179498		FALSE	FALSE	FALSE	FALSE	FALSE	FALSE
Human pTyr	883	FHIT_HUMAN_145	FHIT	Y145			EAAALRVYFQGGGGG	E	A	A	A	L	R	V	Y	F	Q	G	G	G	G	G	1	0.828969	0.118925	0.758569	0.0948104	0.829941	0.139165	0.769752	0.0599675	0.736119	0.07321	0.840757	0.127253		FALSE	FALSE	FALSE	FALSE	FALSE	FALSE
Human pTyr	884	FIP1L1_HUMAN_110	FIP1L1	Y110			IKTGAPQYGSYGTAP	I	K	T	G	A	P	Q	Y	G	S	Y	G	T	A	P	2	0.69238	0.223708	0.807442	0.10097	0.925114	0.0918318	0.669959	0.0917391	0.750478	0.0395991	2.14386	2.12712		FALSE	FALSE	FALSE	FALSE	FALSE	FALSE
Human pTyr	885	FIP1L1_HUMAN_110_YA	FIP1L1	Y110		YA	IKTGAPQYGSAGTAP	I	K	T	G	A	P	Q	Y	G	S	A	G	T	A	P	1	0.859544	0.195981	0.762115	0.0782748	0.611238	0.181272	0.796996	0.0950938	0.715692	0.110115	0.77903	0.124449		FALSE	FALSE	FALSE	FALSE	FALSE	FALSE
Human pTyr	886	FKBP4_HUMAN_220	FKBP4	Y220			KGEHSIVYLKPSYAF	K	G	E	H	S	I	V	Y	L	K	P	S	Y	A	F	2	1.31128	0.252191	2.85063	1.58998	1.65832	0.495021	1.53955	0.450146	1.52351	0.641103	1.11013	0.106998		FALSE	FALSE	FALSE	FALSE	FALSE	FALSE
Human pTyr	887	FKBP4_HUMAN_220_YA	FKBP4	Y220		YA	KGEHSIVYLKPSAAF	K	G	E	H	S	I	V	Y	L	K	P	S	A	A	F	1	1.08438	0.124337	1.58186	0.633804	1.10932	0.19486	1.23043	0.362084	0.913872	0.225036	1.08689	0.0165093		FALSE	FALSE	FALSE	FALSE	FALSE	FALSE
Human pTyr	888	FLOT1_HUMAN_149	FLOT1	Y149			MGISVVSYTLKDIHD	M	G	I	S	V	V	S	Y	T	L	K	D	I	H	D	1	3.07802	0.93755	1.14519	0.340082	14.0553	7.62949	9.57003	4.09445	1.18003	0.221491	1.12509	0.141071		FALSE	FALSE	TRUE	TRUE	FALSE	FALSE
Human pTyr	889	FLOT1_HUMAN_160	FLOT1	Y160			DIHDDQDYLHSLGKA	D	I	H	D	D	Q	D	Y	L	H	S	L	G	K	A	1	0.73099	0.0541156	0.730018	0.22664	0.777626	0.191232	0.644001	0.202455	0.634794	0.195813	0.720988	0.0957323		FALSE	FALSE	FALSE	FALSE	FALSE	FALSE
Human pTyr	890	FLOT1_HUMAN_56	FLOT1	Y56			NVKSEKVYTRHGVPI	N	V	K	S	E	K	V	Y	T	R	H	G	V	P	I	1	1.08662	0.155892	1.02863	0.0267714	0.959787	0.00444534	1.16017	0.345605	1.02358	0.17567	1.05232	0.246272		FALSE	FALSE	FALSE	FALSE	FALSE	FALSE
Human pTyr	891	FLOT2_HUMAN_163	FLOT2	Y163			DVYDKVDYLSSLGKT	D	V	Y	D	K	V	D	Y	L	S	S	L	G	K	T	2	0.805355	0.293752	0.487784	0.10958	0.606078	0.25772	0.559232	0.10629	0.482952	0.0665311	0.627349	0.103097		FALSE	FALSE	FALSE	FALSE	FALSE	FALSE
Human pTyr	892	FLOT2_HUMAN_163_YA	FLOT2	Y163		YA	DVADKVDYLSSLGKT	D	V	A	D	K	V	D	Y	L	S	S	L	G	K	T	1	0.594313	0.0508569	0.584103	0.109253	0.712173	0.0899295	0.727721	0.166031	0.612273	0.080923	0.548232	0.0346821		FALSE	FALSE	FALSE	FALSE	FALSE	FALSE
Human pTyr	893	FLT3_HUMAN_572	FLT3	Y572			KYKKQFRYESQLQMV	K	Y	K	K	Q	F	R	Y	E	S	Q	L	Q	M	V	2	0.950536	0.259055	0.855172	0.22502	0.812144	0.213476	0.911773	0.19734	0.750258	0.164355	1.16296	0.148872		FALSE	FALSE	FALSE	FALSE	FALSE	FALSE
Human pTyr	894	FLT3_HUMAN_572_YA	FLT3	Y572		YA	KAKKQFRYESQLQMV	K	A	K	K	Q	F	R	Y	E	S	Q	L	Q	M	V	1	1.32804	0.278446	1.13563	0.16015	1.33827	0.178072	1.30047	0.232252	1.32313	0.421311	1.37438	0.274115		FALSE	FALSE	FALSE	FALSE	FALSE	FALSE
Human pTyr	895	FLT3_HUMAN_589_YA	FLT3	Y589		YA	TGSSDNEYFAVDFRE	T	G	S	S	D	N	E	Y	F	A	V	D	F	R	E	1	0.661561	0.342693	0.68392	0.0842474	0.580228	0.149222	0.552662	0.0253727	0.457472	0.113188	0.842318	0.178989		FALSE	FALSE	FALSE	FALSE	FALSE	FALSE
Human pTyr	896	FLT3_HUMAN_591	FLT3	Y591			SSDNEYFYVDFREYE	S	S	D	N	E	Y	F	Y	V	D	F	R	E	Y	E	3	1.77373	0.224759	1.37775	0.257774	1.51213	0.196716	1.86798	0.660355	1.42753	0.283684	2.0233	0.579994		FALSE	FALSE	FALSE	FALSE	FALSE	FALSE
Human pTyr	897	FLT3_HUMAN_591_YA	FLT3	Y591		YA	SSDNEAFYVDFREAE	S	S	D	N	E	A	F	Y	V	D	F	R	E	A	E	1	0.965601	0.0598371	0.821908	0.19937	0.925755	0.169087	0.89236	0.0586327	0.863342	0.140512	0.954818	0.0727731		FALSE	FALSE	FALSE	FALSE	FALSE	FALSE
Human pTyr	898	FLT3_HUMAN_599	FLT3	Y599			VDFREYEYDLKWEFP	V	D	F	R	E	Y	E	Y	D	L	K	W	E	F	P	2	1.82922	0.547654	1.29367	0.162065	1.19105	0.138338	1.71829	0.509468	1.53325	0.13443	1.21337	0.272995		FALSE	FALSE	FALSE	FALSE	FALSE	FALSE
Human pTyr	899	FLT3_HUMAN_599_YA	FLT3	Y599		YA	VDFREAEYDLKWEFP	V	D	F	R	E	A	E	Y	D	L	K	W	E	F	P	1	1.20166	0.376703	1.20341	0.156946	1.0553	0.135249	1.22173	0.412784	1.00088	0.101253	1.08604	0.269122		FALSE	FALSE	FALSE	FALSE	FALSE	FALSE
Human pTyr	900	FLT3_HUMAN_726	FLT3	Y726			KEHNFSFYPTFQSHP	K	E	H	N	F	S	F	Y	P	T	F	Q	S	H	P	1	1.61581	0.121879	0.99794	0.0571563	1.06682	0.0591819	1.13942	0.351421	1.21584	0.169675	1.5601	0.292881		FALSE	FALSE	FALSE	FALSE	FALSE	FALSE
Human pTyr	901	FLT3_HUMAN_793	FLT3	Y793			EDLLCFAYQVAKGME	E	D	L	L	C	F	A	Y	Q	V	A	K	G	M	E	1	1.63798	0.459243	1.41671	0.393963	1.40058	0.529321	1.4781	0.525865	1.39539	0.491046	1.75075	0.547863		FALSE	FALSE	FALSE	FALSE	FALSE	FALSE
Human pTyr	902	FLT3_HUMAN_842	FLT3	Y842			DIMSDSNYVVRGNAR	D	I	M	S	D	S	N	Y	V	V	R	G	N	A	R	1	0.456597	0.14775	0.707418	0.102108	0.523386	0.0418199	0.559823	0.109783	0.471416	0.0610001	0.553777	0.0541722		FALSE	FALSE	FALSE	FALSE	FALSE	FALSE
Human pTyr	903	FLT3_HUMAN_955	FLT3	Y955			ADAEEAMYQNVDGRV	A	D	A	E	E	A	M	Y	Q	N	V	D	G	R	V	1	0.907524	0.214723	0.611094	0.156021	0.778768	0.138682	0.622418	0.124281	0.649697	0.084009	0.795742	0.209724		FALSE	FALSE	FALSE	FALSE	FALSE	FALSE
Human pTyr	904	FLT3_HUMAN_969	FLT3	Y969			VSECPHTYQNRRPFS	V	S	E	C	P	H	T	Y	Q	N	R	R	P	F	S	1	1.28267	0.327797	1.65134	0.550196	1.39798	0.384818	1.41711	0.18508	1.42311	0.466083	1.30654	0.208085		FALSE	FALSE	FALSE	FALSE	FALSE	FALSE
Human pTyr	905	FMO5_HUMAN_56	FMO5	Y56			EEGRASIYKSVIINT	E	E	G	R	A	S	I	Y	K	S	V	I	I	N	T	1	0.733592	0.291168	0.804118	0.193903	0.737244	0.287901	0.950571	0.292376	0.899579	0.121232	0.917631	0.289972		FALSE	FALSE	FALSE	FALSE	FALSE	FALSE
Human pTyr	906	FNBP1_HUMAN_500	FNBP1	Y500			ARRQSGLYDSQNPPT	A	R	R	Q	S	G	L	Y	D	S	Q	N	P	P	T	1	0.619666	0.372683	0.653118	0.374048	0.621445	0.321213	0.696739	0.27492	0.69905	0.374752	0.680693	0.382168		FALSE	FALSE	FALSE	FALSE	FALSE	FALSE
Human pTyr	907	FOS_HUMAN_10	FOS	Y10			FSGFNADYEASSSRC	F	S	G	F	N	A	D	Y	E	A	S	S	S	R	C	1	0.791683	0.310364	0.862159	0.102176	0.910814	0.125687	0.94945	0.159785	0.910434	0.157456	1.09997	0.36675		FALSE	FALSE	FALSE	FALSE	FALSE	FALSE
Human pTyr	908	FOS_HUMAN_30	FOS	Y30			AGDSLSYYHSPADSF	A	G	D	S	L	S	Y	Y	H	S	P	A	D	S	F	2	0.682011	0.0659427	0.452831	0.0629549	0.531371	0.0843176	0.582108	0.0604314	0.552852	0.0619121	0.645996	0.134971		FALSE	FALSE	FALSE	FALSE	FALSE	FALSE
Human pTyr	909	FOS_HUMAN_30_YA	FOS	Y30		YA	AGDSLSAYHSPADSF	A	G	D	S	L	S	A	Y	H	S	P	A	D	S	F	1	0.441452	0.0953616	0.474167	0.104079	0.511761	0.0828917	0.506176	0.120054	0.42019	0.0962815	0.469384	0.0120781		FALSE	FALSE	FALSE	FALSE	FALSE	FALSE
Human pTyr	910	FOXP3_HUMAN_342	FOXP3	Y342			NMRPPFTYATLIRWA	N	M	R	P	P	F	T	Y	A	T	L	I	R	W	A	1	3.39626	1.34155	2.63587	0.0265886	3.00435	0.847062	2.98046	0.432694	2.91428	0.520415	3.27367	0.567255		TRUE	FALSE	FALSE	FALSE	FALSE	TRUE
Human pTyr	911	FR1OP_HUMAN_337	FR1OP	Y337			GTGEDDDYVDDFNST	G	T	G	E	D	D	D	Y	V	D	D	F	N	S	T	1	1.46647	0.4212	1.09627	0.138295	1.09476	0.173521	1.36972	0.266496	1.02753	0.338064	1.06342	0.290597		FALSE	FALSE	FALSE	FALSE	FALSE	FALSE
Human pTyr	912	FRK_HUMAN_387	FRK	Y387			KVDNEDIYESRHEIK	K	V	D	N	E	D	I	Y	E	S	R	H	E	I	K	1	0.957517	0.074603	0.798179	0.332944	0.996233	0.340729	1.15693	0.197274	0.985117	0.113832	0.974765	0.0511654		FALSE	FALSE	FALSE	FALSE	FALSE	FALSE
Human pTyr	913	FRS2_HUMAN_196	FRS2	Y196			AEEQVHTYVNTTGVQ	A	E	E	Q	V	H	T	Y	V	N	T	T	G	V	Q	1	2.34942	0.701173	1.72904	0.458041	1.78193	0.45602	1.9863	0.174565	2.04522	0.235175	1.72272	0.612597		FALSE	FALSE	FALSE	FALSE	FALSE	FALSE
Human pTyr	914	FRS2_HUMAN_392	FRS2	Y392			NLDPMHNYVNTENVT	N	L	D	P	M	H	N	Y	V	N	T	E	N	V	T	1	0.866259	0.251596	0.879914	0.231557	0.790391	0.138095	0.987648	0.0883111	0.762536	0.178393	0.847405	0.331655		FALSE	FALSE	FALSE	FALSE	FALSE	FALSE
Human pTyr	915	FUBP1_HUMAN_268	FUBP1	Y268			FREVRNEYGSRIGGN	F	R	E	V	R	N	E	Y	G	S	R	I	G	G	N	1	0.799628	0.189909	0.632746	0.0847991	0.653453	0.0282109	1.06273	0.396261	0.726722	0.101503	0.852998	0.203092		FALSE	FALSE	FALSE	FALSE	FALSE	FALSE
Human pTyr	916	FUBP1_HUMAN_58	FUBP1	Y58			TSLNSNDYGYGGQKR	T	S	L	N	S	N	D	Y	G	Y	G	G	Q	K	R	2	0.729692	0.0877865	0.799148	0.0905563	1.18191	0.365045	0.867622	0.140838	0.815008	0.121149	0.850715	0.21943		FALSE	FALSE	FALSE	FALSE	FALSE	FALSE
Human pTyr	917	FUBP1_HUMAN_58_YA	FUBP1	Y58		YA	TSLNSNDYGAGGQKR	T	S	L	N	S	N	D	Y	G	A	G	G	Q	K	R	1	0.997512	0.265538	0.896486	0.193018	0.925929	0.0813733	0.743065	0.298339	0.753791	0.0689505	1.43439	0.352729		FALSE	FALSE	FALSE	FALSE	FALSE	FALSE
Human pTyr	918	FUBP1_HUMAN_625	FUBP1	Y625			YYRQQAAYYAQTSPQ	Y	Y	R	Q	Q	A	A	Y	Y	A	Q	T	S	P	Q	4	0.603045	0.0610765	0.700072	0.278048	0.646897	0.303134	0.60284	0.20123	0.708658	0.117724	0.479531	0.111473		FALSE	FALSE	FALSE	FALSE	FALSE	FALSE
Human pTyr	919	FUBP1_HUMAN_625_YA	FUBP1	Y625		YA	AARQQAAYAAQTSPQ	A	A	R	Q	Q	A	A	Y	A	A	Q	T	S	P	Q	1	0.746904	0.242763	0.717972	0.035932	0.592601	0.0803789	0.784351	0.0973325	0.74503	0.11198	0.741119	0.0726219		FALSE	FALSE	FALSE	FALSE	FALSE	FALSE
Human pTyr	920	FUND1_HUMAN_18	FUND1	Y18			YESDDDSYEVLDLTE	Y	E	S	D	D	D	S	Y	E	V	L	D	L	T	E	2	1.4065	0.531281	1.30404	0.492973	1.12686	0.360404	0.905043	0.335674	0.960922	0.331978	1.23535	0.425226		FALSE	FALSE	FALSE	FALSE	FALSE	FALSE
Human pTyr	921	FUND1_HUMAN_18_YA	FUND1	Y18		YA	AESDDDSYEVLDLTE	A	E	S	D	D	D	S	Y	E	V	L	D	L	T	E	1	1.27524	0.475935	1.2154	0.471499	0.854154	0.374523	1.33515	0.570352	1.08065	0.595508	1.05153	0.40635		FALSE	FALSE	FALSE	FALSE	FALSE	FALSE
Human pTyr	922	FXN_HUMAN_118	FXN	Y118			EDLADKPYTFEDYDV	E	D	L	A	D	K	P	Y	T	F	E	D	Y	D	V	2	1.56124	0.147316	1.32298	0.0837819	1.38719	0.280651	1.72547	0.0620517	1.20472	0.100699	1.34851	0.17733		FALSE	FALSE	FALSE	FALSE	FALSE	FALSE
Human pTyr	923	FXN_HUMAN_118_YA	FXN	Y118		YA	EDLADKPYTFEDADV	E	D	L	A	D	K	P	Y	T	F	E	D	A	D	V	1	1.25771	0.213862	1.11217	0.0825988	1.16003	0.148429	1.31258	0.164408	1.09399	0.236921	1.09364	0.0399411		FALSE	FALSE	FALSE	FALSE	FALSE	FALSE
Human pTyr	924	FXR1_HUMAN_68	FXR1	Y68			EGDEVEVYSRANDQE	E	G	D	E	V	E	V	Y	S	R	A	N	D	Q	E	1	1.26425	0.259723	1.66116	0.914551	1.15721	0.315984	1.23408	0.0860622	0.899593	0.14991	1.3529	0.214164		FALSE	FALSE	FALSE	FALSE	FALSE	FALSE
Human pTyr	925	FXR2_HUMAN_78	FXR2	Y78			EGDEVEVYSRANEQE	E	G	D	E	V	E	V	Y	S	R	A	N	E	Q	E	1	1.22092	0.0760158	1.3271	0.487729	0.948095	0.117922	1.15927	0.0153203	1.12446	0.132533	1.07394	0.0382981		FALSE	FALSE	FALSE	FALSE	FALSE	FALSE
Human pTyr	926	FYB_HUMAN_559	FYB	Y559			GRTARGSYGYIKTTA	G	R	T	A	R	G	S	Y	G	Y	I	K	T	T	A	2	1.46131	0.327741	1.16923	0.488488	1.21686	0.264148	1.15028	0.388709	1.30153	0.529187	1.29917	0.485331		FALSE	FALSE	FALSE	FALSE	FALSE	FALSE
Human pTyr	927	FYB_HUMAN_559_YA	FYB	Y559		YA	GRTARGSYGAIKTTA	G	R	T	A	R	G	S	Y	G	A	I	K	T	T	A	1	0.878623	0.443062	0.822536	0.349705	0.744373	0.357092	0.811289	0.45602	0.875069	0.400726	0.837236	0.368647		FALSE	FALSE	FALSE	FALSE	FALSE	FALSE
Human pTyr	928	FYB_HUMAN_571	FYB	Y571			TTAVEIDYDSLKLKK	T	T	A	V	E	I	D	Y	D	S	L	K	L	K	K	1	0.829202	0.157981	0.847758	0.148643	0.724569	0.122181	0.681891	0.124032	0.682355	0.1133	0.86335	0.238717		FALSE	FALSE	FALSE	FALSE	FALSE	FALSE
Human pTyr	929	FYB_HUMAN_595	FYB	Y595			IEDDQEVYDDVAEQD	I	E	D	D	Q	E	V	Y	D	D	V	A	E	Q	D	1	1.418	0.211489	1.5613	0.0784066	1.01095	0.205871	2.29593	1.41843	1.05698	0.12633	1.25735	0.101874		FALSE	FALSE	FALSE	FALSE	FALSE	FALSE
Human pTyr	930	FYB_HUMAN_755	FYB	Y755			CRNEEGKYGYVLRSY	C	R	N	E	E	G	K	Y	G	Y	V	L	R	S	Y	3	1.45262	0.0440437	1.42428	0.218046	1.43491	0.151196	1.87129	0.227817	1.31992	0.256262	1.66364	0.123743		FALSE	FALSE	FALSE	FALSE	FALSE	FALSE
Human pTyr	931	FYB_HUMAN_755_YA	FYB	Y755		YA	CRNEEGKYGAVLRSA	C	R	N	E	E	G	K	Y	G	A	V	L	R	S	A	1	1.02247	0.172128	0.853045	0.124139	0.946671	0.167977	1.10551	0.397945	1.13243	0.379455	1.27235	0.277127		FALSE	FALSE	FALSE	FALSE	FALSE	FALSE
Human pTyr	932	FYB_HUMAN_757	FYB	Y757			NEEGKYGYVLRSYLA	N	E	E	G	K	Y	G	Y	V	L	R	S	Y	L	A	3	1.40835	0.525709	1.28084	0.223763	1.06805	0.0641595	1.16265	0.163389	1.03503	0.0508301	0.944027	0.0553812		FALSE	FALSE	FALSE	FALSE	FALSE	FALSE
Human pTyr	933	FYB_HUMAN_757_YA	FYB	Y757		YA	NEEGKAGYVLRSALA	N	E	E	G	K	A	G	Y	V	L	R	S	A	L	A	1	0.649399	0.0189974	0.575536	0.0254228	0.566648	0.0689175	0.693378	0.124815	0.619288	0.0865013	0.79055	0.115546		FALSE	FALSE	FALSE	FALSE	FALSE	FALSE
Human pTyr	934	FYB_HUMAN_771	FYB	Y771			ADNDGEIYDDIADGC	A	D	N	D	G	E	I	Y	D	D	I	A	D	G	C	1	1.41209	0.132409	1.15612	0.0705409	1.11229	0.351151	1.43477	0.53862	1.06143	0.218111	1.21539	0.149055		FALSE	FALSE	FALSE	FALSE	FALSE	FALSE
Human pTyr	935	FYB_HUMAN_780	FYB	Y780			DIADGCIYDNDGGGG	D	I	A	D	G	C	I	Y	D	N	D	G	G	G	G	1	1.16008	0.39808	0.858395	0.245106	0.739187	0.266717	0.860269	0.369131	0.955119	0.439486	0.929816	0.233377		FALSE	FALSE	FALSE	FALSE	FALSE	FALSE
Human pTyr	936	FYN_HUMAN_185	FYN	Y185			SETTKGAYSLSIRDW	S	E	T	T	K	G	A	Y	S	L	S	I	R	D	W	1	0.788867	0.0275553	0.719766	0.152897	0.862184	0.14872	0.937058	0.177166	0.709655	0.0609833	0.946643	0.0235422		FALSE	FALSE	FALSE	FALSE	FALSE	FALSE
Human pTyr	937	FYN_HUMAN_28	FYN	Y28			SLNQSSGYRYGTDPT	S	L	N	Q	S	S	G	Y	R	Y	G	T	D	P	T	2	0.528243	0.106013	0.492272	0.109233	0.515938	0.0809028	0.513364	0.0782222	0.508809	0.117041	0.627447	0.159902		FALSE	FALSE	FALSE	FALSE	FALSE	FALSE
Human pTyr	938	FYN_HUMAN_28_YA	FYN	Y28		YA	SLNQSSGYRAGTDPT	S	L	N	Q	S	S	G	Y	R	A	G	T	D	P	T	1	0.795272	0.141501	0.588578	0.0802561	0.69293	0.140011	0.615183	0.100963	0.547103	0.0308393	0.757537	0.184948		FALSE	FALSE	FALSE	FALSE	FALSE	FALSE
Human pTyr	939	FYN_HUMAN_30	FYN	Y30			NQSSGYRYGTDPTPQ	N	Q	S	S	G	Y	R	Y	G	T	D	P	T	P	Q	2	0.518363	0.127967	0.562404	0.122665	0.645467	0.142748	0.564582	0.172041	0.50435	0.143928	0.581691	0.0554377		FALSE	FALSE	FALSE	FALSE	FALSE	FALSE
Human pTyr	940	FYN_HUMAN_30_YA	FYN	Y30		YA	NQSSGARYGTDPTPQ	N	Q	S	S	G	A	R	Y	G	T	D	P	T	P	Q	1	0.823964	0.243485	0.573548	0.0580817	0.576075	0.0202726	0.608301	0.0924109	0.543758	0.112864	0.654651	0.0251811		FALSE	FALSE	FALSE	FALSE	FALSE	FALSE
Human pTyr	941	FYN_HUMAN_39	FYN	Y39			TDPTPQHYPSFGVTS	T	D	P	T	P	Q	H	Y	P	S	F	G	V	T	S	1	1.09872	0.328879	0.599815	0.169207	0.393785	0.113709	0.477484	0.150214	0.542846	0.160361	0.565039	0.0137317		FALSE	FALSE	FALSE	FALSE	FALSE	FALSE
Human pTyr	942	FYN_HUMAN_531	FYN	Y531			FTATEPQYQPGENLG	F	T	A	T	E	P	Q	Y	Q	P	G	E	N	L	G	1	0.474309	0.150785	0.579189	0.136847	0.568207	0.0702808	0.522888	0.088069	0.514373	0.165248	0.618898	0.0577943		FALSE	FALSE	FALSE	FALSE	FALSE	FALSE
Human pTyr	943	G3BP1_HUMAN_133	G3BP1	Y133			VHNDIFRYQDEVFGG	V	H	N	D	I	F	R	Y	Q	D	E	V	F	G	G	1	0.952733	0.159825	0.616661	0.157311	0.676534	0.031404	0.751963	0.14222	0.725508	0.165445	0.717072	0.134914		FALSE	FALSE	FALSE	FALSE	FALSE	FALSE
Human pTyr	944	G3BP1_HUMAN_56	G3BP1	Y56			GKPADAVYGQKEIHR	G	K	P	A	D	A	V	Y	G	Q	K	E	I	H	R	1	1.07775	0.232145	1.07614	0.0325917	0.981403	0.0595983	1.21417	0.16931	1.07255	0.104458	1.12685	0.116555		FALSE	FALSE	FALSE	FALSE	FALSE	FALSE
Human pTyr	945	G3P_HUMAN_42	G3P	Y42			DPFIDLNYMVYMFQY	D	P	F	I	D	L	N	Y	M	V	Y	M	F	Q	Y	3	2.12332	0.283451	1.79601	0.175133	1.62267	0.129304	2.02462	0.482991	1.7152	0.390591	1.77971	0.313333		FALSE	FALSE	FALSE	FALSE	FALSE	FALSE
Human pTyr	946	G3P_HUMAN_42_YA	G3P	Y42		YA	DPFIDLNYMVAMFQA	D	P	F	I	D	L	N	Y	M	V	A	M	F	Q	A	1	1.83186	0.214338	1.52949	0.337683	1.43617	0.157314	1.77675	0.0982438	1.60217	0.16734	1.49446	0.214215		FALSE	FALSE	FALSE	FALSE	FALSE	FALSE
Human pTyr	947	G6B_HUMAN_211	G6B	Y211			DQEPSLLYADLDHLA	D	Q	E	P	S	L	L	Y	A	D	L	D	H	L	A	1	0.901597	0.118684	2.17108	0.695088	3.03192	1.05147	2.20215	0.559497	0.633556	0.0858796	0.799937	0.183522		FALSE	FALSE	FALSE	FALSE	FALSE	FALSE
Human pTyr	948	G6PD_HUMAN_428	G6PD	Y428			DLTYGNRYKNVKLPD	D	L	T	Y	G	N	R	Y	K	N	V	K	L	P	D	2	0.758003	0.185777	0.60263	0.0115895	0.699137	0.0831947	0.841698	0.179508	0.545213	0.0824377	0.544404	0.0264836		FALSE	FALSE	FALSE	FALSE	FALSE	FALSE
Human pTyr	949	G6PD_HUMAN_428_YA	G6PD	Y428		YA	DLTAGNRYKNVKLPD	D	L	T	A	G	N	R	Y	K	N	V	K	L	P	D	1	0.790265	0.0960283	0.616604	0.142985	0.645802	0.0706224	0.771039	0.0650722	0.621472	0.0925693	0.876504	0.127547		FALSE	FALSE	FALSE	FALSE	FALSE	FALSE
Human pTyr	950	G6PD_HUMAN_503	G6PD	Y503			MKRVGFQYEGTYKWV	M	K	R	V	G	F	Q	Y	E	G	T	Y	K	W	V	2	2.08825	0.785215	1.81294	0.178457	1.77288	0.295195	1.69812	0.452183	1.69115	0.258388	1.86335	0.736251		FALSE	FALSE	FALSE	FALSE	FALSE	FALSE
Human pTyr	951	G6PD_HUMAN_503_YA	G6PD	Y503		YA	MKRVGFQYEGTAKWV	M	K	R	V	G	F	Q	Y	E	G	T	A	K	W	V	1	1.35841	0.167134	1.19783	0.137285	1.16034	0.134752	1.0031	0.261226	0.984999	0.0742888	1.09961	0.151621		FALSE	FALSE	FALSE	FALSE	FALSE	FALSE
Human pTyr	952	G6PD_HUMAN_507	G6PD	Y507			GFQYEGTYKWVNPHK	G	F	Q	Y	E	G	T	Y	K	W	V	N	P	H	K	2	1.1826	0.265987	1.10228	0.21692	0.96432	0.0359504	1.10498	0.165768	1.10111	0.195137	1.06886	0.0440312		FALSE	FALSE	FALSE	FALSE	FALSE	FALSE
Human pTyr	953	G6PD_HUMAN_507_YA	G6PD	Y507		YA	GFQAEGTYKWVNPHK	G	F	Q	A	E	G	T	Y	K	W	V	N	P	H	K	1	0.959083	0.245417	0.823317	0.166541	0.74575	0.0680467	0.886844	0.163548	0.87391	0.0777627	1.07955	0.0186466		FALSE	FALSE	FALSE	FALSE	FALSE	FALSE
Human pTyr	954	GAB1_HUMAN_242	GAB1	Y242			FFQQQMIYDSPPSRA	F	F	Q	Q	Q	M	I	Y	D	S	P	P	S	R	A	1	0.794444	0.128384	0.663735	0.181137	0.511455	0.22394	0.629696	0.196732	0.749619	0.344365	0.858468	0.265963		FALSE	FALSE	FALSE	FALSE	FALSE	FALSE
Human pTyr	955	GAB1_HUMAN_259	GAB1	Y259			ASVDSSLYNLPRSYS	A	S	V	D	S	S	L	Y	N	L	P	R	S	Y	S	2	0.509237	0.0789433	0.489949	0.138029	0.487664	0.174608	0.615636	0.122851	0.484328	0.0585279	0.603712	0.170528		FALSE	FALSE	FALSE	FALSE	FALSE	FALSE
Human pTyr	956	GAB1_HUMAN_259_YA	GAB1	Y259		YA	ASVDSSLYNLPRSAS	A	S	V	D	S	S	L	Y	N	L	P	R	S	A	S	1	0.560612	0.18813	0.688211	0.401023	0.576864	0.150677	0.575904	0.199406	0.498263	0.170133	0.677669	0.180949		FALSE	FALSE	FALSE	FALSE	FALSE	FALSE
Human pTyr	957	GAB1_HUMAN_285	GAB1	Y285			TEADGELYVFNTPSG	T	E	A	D	G	E	L	Y	V	F	N	T	P	S	G	1	0.778144	0.267726	0.722026	0.165154	0.767668	0.0330955	0.752304	0.252023	0.663491	0.160269	0.748281	0.139466		FALSE	FALSE	FALSE	FALSE	FALSE	FALSE
Human pTyr	958	GAB1_HUMAN_373	GAB1	Y373			ASDTDSSYCIPTAGM	A	S	D	T	D	S	S	Y	C	I	P	T	A	G	M	1	0.722668	0.228653	0.798931	0.274008	0.816379	0.335668	0.739822	0.094412	0.574084	0.214351	0.73919	0.199258		FALSE	FALSE	FALSE	FALSE	FALSE	FALSE
Human pTyr	959	GAB1_HUMAN_406	GAB1	Y406			DASSQDCYDIPRAFP	D	A	S	S	Q	D	C	Y	D	I	P	R	A	F	P	1	0.923513	0.323284	0.902335	0.327049	0.86156	0.246214	0.951829	0.352901	0.813713	0.310087	0.863385	0.193638		FALSE	FALSE	FALSE	FALSE	FALSE	FALSE
Human pTyr	960	GAB1_HUMAN_447	GAB1	Y447			SEELDENYVPMNPNS	S	E	E	L	D	E	N	Y	V	P	M	N	P	N	S	1	0.971484	0.176869	0.928312	0.44753	0.829091	0.282125	0.818723	0.0904192	0.684899	0.0597627	0.890345	0.181494		FALSE	FALSE	FALSE	FALSE	FALSE	FALSE
Human pTyr	961	GAB1_HUMAN_472	GAB1	Y472			EPIQEANYVPMTPGT	E	P	I	Q	E	A	N	Y	V	P	M	T	P	G	T	1	0.641747	0.108327	0.560887	0.0598369	0.531383	0.191139	0.549755	0.0522451	0.529655	0.119359	0.5444	0.0939947		FALSE	FALSE	FALSE	FALSE	FALSE	FALSE
Human pTyr	962	GAB1_HUMAN_589	GAB1	Y589			SHDSEENYVPMNPNL	S	H	D	S	E	E	N	Y	V	P	M	N	P	N	L	1	0.607257	0.0267295	0.473712	0.12578	0.542527	0.106536	0.654784	0.16249	0.545282	0.0631325	0.697238	0.0233873		FALSE	FALSE	FALSE	FALSE	FALSE	FALSE
Human pTyr	963	GAB1_HUMAN_627	GAB1	Y627			KGDKQVEYLDLDLDS	K	G	D	K	Q	V	E	Y	L	D	L	D	L	D	S	1	1.41496	0.180149	5.16807	4.16107	3.85061	2.05108	2.31041	1.18114	0.996701	0.159695	1.31747	0.341341		FALSE	TRUE	TRUE	FALSE	FALSE	FALSE
Human pTyr	964	GAB1_HUMAN_659	GAB1	Y659			VADERVDYVVVDQQK	V	A	D	E	R	V	D	Y	V	V	V	D	Q	Q	K	1	0.6259	0.0709884	0.747201	0.0551896	0.722275	0.126442	0.602633	0.0638684	1.08334	0.232528	0.809173	0.211586		FALSE	FALSE	FALSE	FALSE	FALSE	FALSE
Human pTyr	965	GAB2_HUMAN_266	GAB2	Y266			TEFRDSTYDLPRSLA	T	E	F	R	D	S	T	Y	D	L	P	R	S	L	A	1	0.533663	0.269402	0.560312	0.229025	0.579713	0.282015	0.610491	0.306275	0.557254	0.162344	0.561272	0.239131		FALSE	FALSE	FALSE	FALSE	FALSE	FALSE
Human pTyr	966	GAB2_HUMAN_293	GAB2	Y293			ETDNEDVYTFKTPSN	E	T	D	N	E	D	V	Y	T	F	K	T	P	S	N	1	1.27035	0.55821	0.777666	0.322135	1.02665	0.470604	1.04055	0.365851	0.865427	0.320536	1.16335	0.297002		FALSE	FALSE	FALSE	FALSE	FALSE	FALSE
Human pTyr	967	GAB2_HUMAN_452	GAB2	Y452			STNSEDNYVPMNPGS	S	T	N	S	E	D	N	Y	V	P	M	N	P	G	S	1	0.524178	0.0568473	0.447095	0.153762	0.552154	0.134429	0.564718	0.0708479	0.460143	0.131748	0.581289	0.0642411		FALSE	FALSE	FALSE	FALSE	FALSE	FALSE
Human pTyr	968	GAB2_HUMAN_614	GAB2	Y614			KSTGSVDYLALDFQP	K	S	T	G	S	V	D	Y	L	A	L	D	F	Q	P	1	1.2358	0.281473	9.36086	6.78671	7.51484	5.44912	4.41644	2.21969	0.778222	0.0380221	0.697192	0.0898098		FALSE	TRUE	TRUE	TRUE	FALSE	FALSE
Human pTyr	969	GAB2_HUMAN_643	GAB2	Y643			TSDEKVDYVQVDKEK	T	S	D	E	K	V	D	Y	V	Q	V	D	K	E	K	1	1.40144	0.578018	1.0408	0.413984	1.22378	0.48259	1.19201	0.478983	1.09721	0.467039	1.19693	0.44813		FALSE	FALSE	FALSE	FALSE	FALSE	FALSE
Human pTyr	970	GARE1_HUMAN_105	GARE1	Y105			DIKEPVQYFNSVEEV	D	I	K	E	P	V	Q	Y	F	N	S	V	E	E	V	1	1.16503	0.0820833	0.852834	0.0257594	0.857529	0.0782971	1.01729	0.0372071	0.899424	0.0841529	1.1593	0.073779		FALSE	FALSE	FALSE	FALSE	FALSE	FALSE
Human pTyr	971	GAS6_HUMAN_683	GAS6	Y683			SAPVTAFYRGCMTLE	S	A	P	V	T	A	F	Y	R	G	C	M	T	L	E	1	1.97386	0.335145	1.34192	0.2055	1.26782	0.276712	1.44801	0.447454	1.25184	0.150891	1.22405	0.236898		FALSE	FALSE	FALSE	FALSE	FALSE	FALSE
Human pTyr	972	GBB2_HUMAN_239	GBB2	Y239			VAFFPNGYAFTTGSD	V	A	F	F	P	N	G	Y	A	F	T	T	G	S	D	1	0.72075	0.144733	0.817911	0.143134	0.745044	0.163335	0.82639	0.118369	0.915179	0.147285	0.812755	0.130191		FALSE	FALSE	FALSE	FALSE	FALSE	FALSE
Human pTyr	973	GBF1_HUMAN_1316	GBF1	Y1316			DVSLDRGYTSDSEVY	D	V	S	L	D	R	G	Y	T	S	D	S	E	V	Y	2	0.645326	0.0833468	0.601681	0.0961641	0.64434	0.0502008	0.618893	0.0714946	0.480436	0.0700805	0.57548	0.0965587		FALSE	FALSE	FALSE	FALSE	FALSE	FALSE
Human pTyr	974	GBF1_HUMAN_1316_YA	GBF1	Y1316		YA	DVSLDRGYTSDSEVA	D	V	S	L	D	R	G	Y	T	S	D	S	E	V	A	1	0.70156	0.145311	0.672283	0.204469	0.658502	0.0373979	0.847906	0.150656	0.557647	0.0783793	0.823259	0.0262417		FALSE	FALSE	FALSE	FALSE	FALSE	FALSE
Human pTyr	975	GBG12_HUMAN_42	GBG12	Y42			ASADLMSYCEEHARS	A	S	A	D	L	M	S	Y	C	E	E	H	A	R	S	1	0.925234	0.386115	0.728586	0.366907	0.633426	0.266135	0.791488	0.397801	0.897109	0.436168	0.821427	0.376438		FALSE	FALSE	FALSE	FALSE	FALSE	FALSE
Human pTyr	976	GBRB2_HUMAN_441	GBRB2	Y441			YDASSIQYRKAGLPR	Y	D	A	S	S	I	Q	Y	R	K	A	G	L	P	R	2	0.605111	0.0864895	0.824573	0.282959	0.729096	0.25903	0.818829	0.134648	0.665835	0.107892	0.750217	0.0888184		FALSE	FALSE	FALSE	FALSE	FALSE	FALSE
Human pTyr	977	GBRB2_HUMAN_441_YA	GBRB2	Y441		YA	ADASSIQYRKAGLPR	A	D	A	S	S	I	Q	Y	R	K	A	G	L	P	R	1	0.926313	0.252804	0.886255	0.282226	0.867307	0.277584	1.02119	0.282168	0.711136	0.218777	0.887325	0.159938		FALSE	FALSE	FALSE	FALSE	FALSE	FALSE
Human pTyr	978	GCSAM_HUMAN_107	GCSAM	Y107			GNSAEEYYENVPCKA	G	N	S	A	E	E	Y	Y	E	N	V	P	C	K	A	2	0.899481	0.364313	1.0227	0.0806936	0.833603	0.0854108	0.945773	0.117104	0.865134	0.0628434	1.0734	0.259789		FALSE	FALSE	FALSE	FALSE	FALSE	FALSE
Human pTyr	979	GCSAM_HUMAN_107_YA	GCSAM	Y107		YA	GNSAEEAYENVPCKA	G	N	S	A	E	E	A	Y	E	N	V	P	C	K	A	1	1.05114	0.378728	0.848066	0.33814	0.873184	0.228916	0.868553	0.30839	0.716479	0.245522	0.980467	0.227678		FALSE	FALSE	FALSE	FALSE	FALSE	FALSE
Human pTyr	980	GCSAM_HUMAN_148	GCSAM	Y148			ARSPEDEYELLMPHR	A	R	S	P	E	D	E	Y	E	L	L	M	P	H	R	1	0.616751	0.164047	0.970288	0.440558	0.762626	0.0721083	0.791026	0.0788576	0.700823	0.134456	0.716163	0.0365024		FALSE	FALSE	FALSE	FALSE	FALSE	FALSE
Human pTyr	981	GDIR2_HUMAN_24	GDIR2	Y24			ELDSKLNYKPPPQKS	E	L	D	S	K	L	N	Y	K	P	P	P	Q	K	S	1	1.16595	0.504553	0.895677	0.284912	0.941089	0.213949	0.914472	0.255694	0.872205	0.179063	1.02531	0.14214		FALSE	FALSE	FALSE	FALSE	FALSE	FALSE
Human pTyr	982	GELS_HUMAN_409	GELS	Y409			TDGLGLSYLSSHIAN	T	D	G	L	G	L	S	Y	L	S	S	H	I	A	N	1	1.04815	0.0481427	0.968732	0.114915	0.910488	0.0532515	1.01317	0.137775	0.912586	0.038884	1.05905	0.189987		FALSE	FALSE	FALSE	FALSE	FALSE	FALSE
Human pTyr	983	GELS_HUMAN_465	GELS	Y465			VPVDPATYGQFYGGD	V	P	V	D	P	A	T	Y	G	Q	F	Y	G	G	D	2	0.754315	0.215737	0.533509	0.058274	0.663788	0.0543648	0.59331	0.078871	0.574492	0.0875566	0.582366	0.00717983		FALSE	FALSE	FALSE	FALSE	FALSE	FALSE
Human pTyr	984	GELS_HUMAN_465_YA	GELS	Y465		YA	VPVDPATYGQFAGGD	V	P	V	D	P	A	T	Y	G	Q	F	A	G	G	D	1	0.567178	0.0592992	0.55167	0.0546875	0.513554	0.0907598	0.619704	0.123289	0.636056	0.311694	0.583413	0.125786		FALSE	FALSE	FALSE	FALSE	FALSE	FALSE
Human pTyr	985	GELS_HUMAN_651	GELS	Y651			ALGGKAAYRTSPRLK	A	L	G	G	K	A	A	Y	R	T	S	P	R	L	K	1	1.30342	0.75434	1.53194	0.974654	1.23812	0.499659	1.37006	0.672344	1.45754	0.872318	1.27806	0.612299		FALSE	FALSE	FALSE	FALSE	FALSE	FALSE
Human pTyr	986	GELS_HUMAN_86	GELS	Y86			VPVPTNLYGDFFTGD	V	P	V	P	T	N	L	Y	G	D	F	F	T	G	D	1	0.646558	0.219279	0.64895	0.142296	0.662798	0.164237	0.66713	0.101976	0.60924	0.0623276	0.608271	0.176848		FALSE	FALSE	FALSE	FALSE	FALSE	FALSE
Human pTyr	987	GIT1_HUMAN_224	GIT1	Y224			ERLVECQYELTDRLA	E	R	L	V	E	C	Q	Y	E	L	T	D	R	L	A	1	1.6113	0.45829	1.59644	0.645221	1.46784	0.0523836	1.41367	0.354785	1.2154	0.32788	1.31078	0.252982		FALSE	FALSE	FALSE	FALSE	FALSE	FALSE
Human pTyr	988	GIT1_HUMAN_321	GIT1	Y321			FLPVNPEYSATRNQG	F	L	P	V	N	P	E	Y	S	A	T	R	N	Q	G	1	0.554198	0.165989	0.639785	0.0597496	0.525931	0.0527556	0.810158	0.289625	0.611429	0.0504715	0.60733	0.224573		FALSE	FALSE	FALSE	FALSE	FALSE	FALSE
Human pTyr	989	GIT1_HUMAN_383	GIT1	Y383			DLDDQHDYDSVASDE	D	L	D	D	Q	H	D	Y	D	S	V	A	S	D	E	1	1.27599	0.234206	1.07409	0.115319	1.12252	0.284359	1.28693	0.277036	1.24008	0.149326	1.13612	0.123195		FALSE	FALSE	FALSE	FALSE	FALSE	FALSE
Human pTyr	990	GIT1_HUMAN_545	GIT1	Y545			ELEDDAIYSVHVPAG	E	L	E	D	D	A	I	Y	S	V	H	V	P	A	G	1	0.945347	0.108255	0.728433	0.0448487	0.735313	0.160713	0.803238	0.11762	0.677133	0.127797	0.894074	0.154965		FALSE	FALSE	FALSE	FALSE	FALSE	FALSE
Human pTyr	991	GIT1_HUMAN_554	GIT1	Y554			VHVPAGLYRIRKGVS	V	H	V	P	A	G	L	Y	R	I	R	K	G	V	S	1	1.02586	0.688691	0.737467	0.369783	0.722812	0.235424	0.801654	0.374103	0.765341	0.43365	0.69356	0.357029		FALSE	FALSE	FALSE	FALSE	FALSE	FALSE
Human pTyr	992	GIT2_HUMAN_224	GIT2	Y224			ERLVEIQYELTDRLA	E	R	L	V	E	I	Q	Y	E	L	T	D	R	L	A	1	0.780929	0.096076	0.845208	0.00260367	0.843464	0.11315	0.835257	0.0910525	0.648662	0.0517486	1.0441	0.290241		FALSE	FALSE	FALSE	FALSE	FALSE	FALSE
Human pTyr	993	GIT2_HUMAN_484	GIT2	Y484			KQATTNVYQVQTGSE	K	Q	A	T	T	N	V	Y	Q	V	Q	T	G	S	E	1	0.632861	0.147708	0.698525	0.108767	0.81069	0.0910094	0.656792	0.0845818	0.636568	0.0990887	0.825619	0.149004		FALSE	FALSE	FALSE	FALSE	FALSE	FALSE
Human pTyr	994	GJA1_HUMAN_265	GJA1	Y265			KDCGSQKYAYFNGCS	K	D	C	G	S	Q	K	Y	A	Y	F	N	G	C	S	2	1.46595	1.11272	1.06865	0.460484	1.40845	0.508483	1.24704	0.781253	1.71806	0.699299	1.21395	0.463223		FALSE	FALSE	FALSE	FALSE	FALSE	FALSE
Human pTyr	995	GJA1_HUMAN_265_YA	GJA1	Y265		YA	KDCGSQKYAAFNGCS	K	D	C	G	S	Q	K	Y	A	A	F	N	G	C	S	1	0.896134	0.291183	0.773108	0.192715	0.815246	0.0505891	0.702627	0.145841	0.875192	0.140733	0.919261	0.174399		FALSE	FALSE	FALSE	FALSE	FALSE	FALSE
Human pTyr	996	GLNA_HUMAN_104	GLNA	Y104			VLCEVFKYNRRPAET	V	L	C	E	V	F	K	Y	N	R	R	P	A	E	T	1	2.01809	0.249344	1.83989	0.658663	2.08112	1.33375	2.08903	0.929676	1.65332	0.282891	2.17695	1.03176		FALSE	FALSE	FALSE	FALSE	FALSE	FALSE
Human pTyr	997	GNAT1_HUMAN_142	GNAT1	Y142			CFERASEYQLNDSAG	C	F	E	R	A	S	E	Y	Q	L	N	D	S	A	G	1	1.71563	0.31548	1.02305	0.320866	1.13361	0.350354	1.30599	0.32401	0.963509	0.184678	1.35406	0.458585		FALSE	FALSE	FALSE	FALSE	FALSE	FALSE
Human pTyr	998	GNB2L1_HUMAN_194	GNB2L1	Y194			NHIGHTGYLNTVTVS	N	H	I	G	H	T	G	Y	L	N	T	V	T	V	S	1	0.762219	0.272408	0.684817	0.120657	0.613295	0.104057	0.54344	0.0510115	0.59225	0.0724282	0.722274	0.0970897		FALSE	FALSE	FALSE	FALSE	FALSE	FALSE
Human pTyr	999	GNMT_HUMAN_34	GNMT	Y34			AARVWQLYIGDTRSR	A	A	R	V	W	Q	L	Y	I	G	D	T	R	S	R	1	2.62649	0.467812	2.05195	0.356525	1.95212	0.449918	2.13539	0.254879	1.99445	0.246479	2.0031	0.147945		FALSE	FALSE	FALSE	FALSE	FALSE	FALSE
Human pTyr	1000	GOLI4_HUMAN_613	GOLI4	Y613			EDNVDEQYQEEAEEE	E	D	N	V	D	E	Q	Y	Q	E	E	A	E	E	E	1	1.45231	0.143945	1.12856	0.14805	1.15084	0.103549	1.42476	0.100907	1.11879	0.0524349	1.28299	0.0831812		FALSE	FALSE	FALSE	FALSE	FALSE	FALSE
Human pTyr	1001	GPC5C_HUMAN_414	GPC5C	Y414			TLRAEDMYSAQSHQA	T	L	R	A	E	D	M	Y	S	A	Q	S	H	Q	A	1	0.640346	0.345186	0.756854	0.324462	0.608843	0.327831	0.587046	0.220821	0.547476	0.267021	0.588751	0.429613		FALSE	FALSE	FALSE	FALSE	FALSE	FALSE
Human pTyr	1002	GPD1L_HUMAN_328	GPD1L	Y328			FPLFTAVYQICYESR	F	P	L	F	T	A	V	Y	Q	I	C	Y	E	S	R	2	2.28437	0.774144	1.88373	0.275839	2.01767	0.471943	2.3161	0.193826	2.00163	0.477659	1.76933	0.555311		FALSE	FALSE	FALSE	FALSE	FALSE	FALSE
Human pTyr	1003	GPD1L_HUMAN_328_YA	GPD1L	Y328		YA	FPLFTAVYQICAESR	F	P	L	F	T	A	V	Y	Q	I	C	A	E	S	R	1	2.13456	0.664115	1.85324	0.167244	2.01557	0.54596	1.95642	0.407555	1.97426	0.240571	2.03799	0.65936		FALSE	FALSE	FALSE	FALSE	FALSE	FALSE
Human pTyr	1004	GPDA_HUMAN_326	GPDA	Y326			FPLFMAVYKVCYEGQ	F	P	L	F	M	A	V	Y	K	V	C	Y	E	G	Q	2	2.62871	1.0756	2.17526	0.192805	2.49943	0.338409	1.98186	0.633771	2.20792	0.0801924	2.42877	0.211641		FALSE	FALSE	FALSE	FALSE	FALSE	FALSE
Human pTyr	1005	GPDA_HUMAN_326_YA	GPDA	Y326		YA	FPLFMAVYKVCAEGQ	F	P	L	F	M	A	V	Y	K	V	C	A	E	G	Q	1	2.87827	1.03842	1.86941	0.473822	2.07293	0.740604	2.28578	0.500851	2.24402	0.416242	2.29198	0.364952		FALSE	FALSE	FALSE	FALSE	FALSE	FALSE
Human pTyr	1006	GPDM_HUMAN_601	GPDM	Y601			TARKFLYYEMGYKSR	T	A	R	K	F	L	Y	Y	E	M	G	Y	K	S	R	3	3.68173	1.99624	3.49639	1.01508	3.36904	1.18388	2.97361	0.553977	3.52535	0.676486	3.45664	0.699825		TRUE	TRUE	TRUE	FALSE	TRUE	TRUE
Human pTyr	1007	GPDM_HUMAN_601_YA	GPDM	Y601		YA	TARKFLAYEMGAKSR	T	A	R	K	F	L	A	Y	E	M	G	A	K	S	R	1	1.52133	0.800764	1.39897	0.333296	1.10706	0.365735	1.19897	0.649766	1.16946	0.503611	1.52774	0.590653		FALSE	FALSE	FALSE	FALSE	FALSE	FALSE
Human pTyr	1008	GPX1_HUMAN_98	GPX1	Y98			EILNSLKYVRPGGGF	E	I	L	N	S	L	K	Y	V	R	P	G	G	G	F	1	0.571631	0.094016	0.57713	0.0572532	0.573576	0.147004	0.596011	0.140949	0.537828	0.103535	0.61663	0.120359		FALSE	FALSE	FALSE	FALSE	FALSE	FALSE
Human pTyr	1009	GRAP2_HUMAN_45	GRAP2	Y45			ELGSQEGYVPKNFID	E	L	G	S	Q	E	G	Y	V	P	K	N	F	I	D	1	0.469189	0.189357	0.441632	0.0987032	0.590909	0.0719028	0.441305	0.0864314	0.484845	0.109901	0.51192	0.0362263		FALSE	FALSE	FALSE	FALSE	FALSE	FALSE
Human pTyr	1010	GRASP_HUMAN_237	GRASP	Y237			VVKDPSIYDTLESVR	V	V	K	D	P	S	I	Y	D	T	L	E	S	V	R	1	0.828108	0.169171	0.615019	0.119318	0.715059	0.151428	0.705511	0.0912843	0.697459	0.195337	0.875142	0.294762		FALSE	FALSE	FALSE	FALSE	FALSE	FALSE
Human pTyr	1011	GRB10_HUMAN_67	GRB10	Y67			NASLESLYSACSMQS	N	A	S	L	E	S	L	Y	S	A	C	S	M	Q	S	1	0.719591	0.53257	0.784496	0.410525	0.694175	0.372835	0.727582	0.265751	0.647317	0.311851	0.855799	0.441232		FALSE	FALSE	FALSE	FALSE	FALSE	FALSE
Human pTyr	1012	GRB2_HUMAN_209	GRB2	Y209			TGMFPRNYVTPVNRN	T	G	M	F	P	R	N	Y	V	T	P	V	N	R	N	1	0.883586	0.27744	0.515383	0.0254315	0.462673	0.114746	0.475277	0.0469667	0.547229	0.094693	0.649663	0.137394		FALSE	FALSE	FALSE	FALSE	FALSE	FALSE
Human pTyr	1013	GRB2_HUMAN_37	GRB2	Y37			EECDQNWYKAELNGK	E	E	C	D	Q	N	W	Y	K	A	E	L	N	G	K	1	1.08401	0.308248	0.888055	0.256363	1.105	0.371272	1.0082	0.229915	0.88071	0.206869	1.00485	0.262179		FALSE	FALSE	FALSE	FALSE	FALSE	FALSE
Human pTyr	1014	GRB2_HUMAN_52	GRB2	Y52			DGFIPKNYIEMKPHP	D	G	F	I	P	K	N	Y	I	E	M	K	P	H	P	1	0.856284	0.117667	0.645351	0.28046	1.26058	0.934796	0.565546	0.0510229	0.512438	0.118843	0.810806	0.047649		FALSE	FALSE	FALSE	FALSE	FALSE	FALSE
Human pTyr	1015	GRB2_HUMAN_7	GRB2	Y7			GMEAIAKYDFKATAD	G	M	E	A	I	A	K	Y	D	F	K	A	T	A	D	1	0.777555	0.22912	0.702279	0.158606	0.836924	0.157843	0.896512	0.103714	0.77961	0.0162156	0.927216	0.301618		FALSE	FALSE	FALSE	FALSE	FALSE	FALSE
Human pTyr	1016	GRB7_HUMAN_188	GRB7	Y188			FRKNFAKYELFKSSP	F	R	K	N	F	A	K	Y	E	L	F	K	S	S	P	1	2.09637	0.67993	1.40279	0.0454752	1.74996	1.27171	1.80513	0.538377	1.6578	0.661023	2.18121	0.682664		FALSE	FALSE	FALSE	FALSE	FALSE	FALSE
Human pTyr	1017	GRB7_HUMAN_338	GRB7	Y338			AAFRLFKYGVQLYKN	A	A	F	R	L	F	K	Y	G	V	Q	L	Y	K	N	2	1.7202	0.629525	1.30791	0.738177	1.43744	0.844564	1.4067	0.506869	1.38823	0.542394	1.56929	0.553399		FALSE	FALSE	FALSE	FALSE	FALSE	FALSE
Human pTyr	1018	GRB7_HUMAN_338_YA	GRB7	Y338		YA	AAFRLFKYGVQLAKN	A	A	F	R	L	F	K	Y	G	V	Q	L	A	K	N	1	2.14963	0.856745	1.12551	0.693971	1.27573	0.690523	1.95384	1.11777	1.34965	0.821892	1.56449	1.02348		FALSE	FALSE	FALSE	FALSE	FALSE	FALSE
Human pTyr	1019	GRIA2_HUMAN_876	GRIA2	Y876			YKEGYNVYGIESVKI	Y	K	E	G	Y	N	V	Y	G	I	E	S	V	K	I	3	1.38382	0.521927	0.513555	0.104849	0.881282	0.374529	0.611928	0.143501	0.584653	0.153903	0.765585	0.164986		FALSE	FALSE	FALSE	FALSE	FALSE	FALSE
Human pTyr	1020	GRIA2_HUMAN_876_YA	GRIA2	Y876		YA	AKEGANVYGIESVKI	A	K	E	G	A	N	V	Y	G	I	E	S	V	K	I	1	0.549194	0.108636	0.582392	0.136959	0.659251	0.11071	0.722973	0.220126	0.666085	0.198868	0.585722	0.130109		FALSE	FALSE	FALSE	FALSE	FALSE	FALSE
Human pTyr	1021	GRIA3_HUMAN_887	GRIA3	Y887			YREGYNVYGTESVKI	Y	R	E	G	Y	N	V	Y	G	T	E	S	V	K	I	3	0.658089	0.196859	0.56644	0.0804705	0.823136	0.254766	0.532244	0.127997	0.55217	0.0903992	0.780142	0.233681		FALSE	FALSE	FALSE	FALSE	FALSE	FALSE
Human pTyr	1022	GRIA3_HUMAN_887_YA	GRIA3	Y887		YA	AREGANVYGTESVKI	A	R	E	G	A	N	V	Y	G	T	E	S	V	K	I	1	0.859357	0.179577	0.640973	0.0588433	0.641762	0.0703386	0.661979	0.0451716	0.648402	0.160458	0.73597	0.132044		FALSE	FALSE	FALSE	FALSE	FALSE	FALSE
Human pTyr	1023	GRIN2A_HUMAN_1105	GRIN2A	Y1105			CSEVERTYLKTKSSS	C	S	E	V	E	R	T	Y	L	K	T	K	S	S	S	1	1.19541	0.207575	1.06866	0.133599	1.22219	0.132819	1.07721	0.383756	0.907788	0.095391	1.3141	0.303583		FALSE	FALSE	FALSE	FALSE	FALSE	FALSE
Human pTyr	1024	GRIN2A_HUMAN_1118	GRIN2A	Y1118			SSPRDKIYTIDGEKE	S	S	P	R	D	K	I	Y	T	I	D	G	E	K	E	1	0.847296	0.110593	0.905113	0.223374	1.04799	0.431068	0.86729	0.134984	0.69732	0.207978	1.1256	0.0986409		FALSE	FALSE	FALSE	FALSE	FALSE	FALSE
Human pTyr	1025	GRIN2A_HUMAN_1184	GRIN2A	Y1184			GLSNNDQYKLYSKHF	G	L	S	N	N	D	Q	Y	K	L	Y	S	K	H	F	2	1.41405	0.783535	0.698786	0.0587196	0.774216	0.182632	0.79799	0.0735272	0.738132	0.140657	0.782212	0.227585		FALSE	FALSE	FALSE	FALSE	FALSE	FALSE
Human pTyr	1026	GRIN2A_HUMAN_1184_YA	GRIN2A	Y1184		YA	GLSNNDQYKLASKHF	G	L	S	N	N	D	Q	Y	K	L	A	S	K	H	F	1	0.986635	0.0940472	0.838343	0.185571	0.765626	0.16529	0.828327	0.172556	0.768361	0.185594	0.875164	0.0403661		FALSE	FALSE	FALSE	FALSE	FALSE	FALSE
Human pTyr	1027	GRIN2A_HUMAN_1187	GRIN2A	Y1187			NNDQYKLYSKHFTLK	N	N	D	Q	Y	K	L	Y	S	K	H	F	T	L	K	2	1.3174	0.299186	0.754724	0.0481811	1.10369	0.232665	1.05644	0.015382	0.95548	0.168854	0.994811	0.148813		FALSE	FALSE	FALSE	FALSE	FALSE	FALSE
Human pTyr	1028	GRIN2A_HUMAN_1187_YA	GRIN2A	Y1187		YA	NNDQAKLYSKHFTLK	N	N	D	Q	A	K	L	Y	S	K	H	F	T	L	K	1	0.816251	0.278709	0.932838	0.167891	1.06566	0.149593	0.97264	0.135634	0.858496	0.195762	1.07307	0.375433		FALSE	FALSE	FALSE	FALSE	FALSE	FALSE
Human pTyr	1029	GRIN2A_HUMAN_1246	GRIN2A	Y1246			CLRMGNLYDIDEDQM	C	L	R	M	G	N	L	Y	D	I	D	E	D	Q	M	1	1.59926	0.472212	1.40273	0.145959	1.45013	0.268897	1.53875	0.348639	1.36908	0.211995	1.49571	0.06287		FALSE	FALSE	FALSE	FALSE	FALSE	FALSE
Human pTyr	1030	GRIN2A_HUMAN_1423	GRIN2A	Y1423			SRGHNDVYISEHVMP	S	R	G	H	N	D	V	Y	I	S	E	H	V	M	P	1	0.659138	0.0825793	0.562099	0.068327	0.815838	0.319337	0.682423	0.136215	0.64654	0.141536	0.683789	0.157898		FALSE	FALSE	FALSE	FALSE	FALSE	FALSE
Human pTyr	1031	GRIN2A_HUMAN_943	GRIN2A	Y943			SDKGNLMYSDNRSFQ	S	D	K	G	N	L	M	Y	S	D	N	R	S	F	Q	1	0.718865	0.215698	0.656777	0.101156	0.799623	0.267971	0.812881	0.305994	0.746633	0.175694	0.799464	0.200657		FALSE	FALSE	FALSE	FALSE	FALSE	FALSE
Human pTyr	1032	GRM1B_HUMAN_389	GRM1B	Y389			NFSVDKLYDLLFTNS	N	F	S	V	D	K	L	Y	D	L	L	F	T	N	S	1	1.99494	0.929065	1.67523	0.121537	1.63812	0.429169	2.06384	0.196399	1.84556	0.719893	1.75895	0.588325		FALSE	FALSE	FALSE	FALSE	FALSE	FALSE
Human pTyr	1033	GSDMD_HUMAN_37	GSDMD	Y37			SSTGFQPYCLVVRKP	S	S	T	G	F	Q	P	Y	C	L	V	V	R	K	P	1	0.834472	0.334371	1.13721	0.271665	1.16932	0.599406	1.00476	0.163553	0.652977	0.081101	0.990142	0.0995263		FALSE	FALSE	FALSE	FALSE	FALSE	FALSE
Human pTyr	1034	GSTP1_HUMAN_199	GSTP1	Y199			AFLASPEYVNLPING	A	F	L	A	S	P	E	Y	V	N	L	P	I	N	G	1	1.67947	0.0115752	1.29781	0.0692763	1.22709	0.161125	1.1294	0.322837	1.19831	0.146838	1.28653	0.139297		FALSE	FALSE	FALSE	FALSE	FALSE	FALSE
Human pTyr	1035	GSTP1_HUMAN_4	GSTP1	Y4			GGGGMPPYTVVYFPV	G	G	G	G	M	P	P	Y	T	V	V	Y	F	P	V	2	2.5326	0.580508	16.2457	8.95582	15.0023	10.4189	9.30416	4.80921	4.06921	1.82344	1.97698	0.566966		FALSE	TRUE	TRUE	TRUE	TRUE	FALSE
Human pTyr	1036	GSTP1_HUMAN_4_YA	GSTP1	Y4		YA	GGGGMPPYTVVAFPV	G	G	G	G	M	P	P	Y	T	V	V	A	F	P	V	1	1.01049	0.144404	13.8163	8.06085	7.39805	4.46538	4.89295	1.81669	4.44822	3.24181	1.49417	0.710613		FALSE	TRUE	TRUE	TRUE	TRUE	FALSE
Human pTyr	1037	GSTP1_HUMAN_8	GSTP1	Y8			MPPYTVVYFPVRGRC	M	P	P	Y	T	V	V	Y	F	P	V	R	G	R	C	2	0.774783	0.13708	0.843622	0.27447	1.61708	0.56084	0.732178	0.110768	0.633285	0.13102	0.744504	0.0758289		FALSE	FALSE	FALSE	FALSE	FALSE	FALSE
Human pTyr	1038	GSTP1_HUMAN_8_YA	GSTP1	Y8		YA	MPPATVVYFPVRGRC	M	P	P	A	T	V	V	Y	F	P	V	R	G	R	C	1	0.652328	0.1633	0.423325	0.0237888	0.457266	0.0584195	0.353951	0.10475	1.13933	0.992299	0.643777	0.186442		FALSE	FALSE	FALSE	FALSE	FALSE	FALSE
Human pTyr	1039	GTF2I_HUMAN_248	GTF2I	Y248			EESEDPDYYQYNIQA	E	E	S	E	D	P	D	Y	Y	Q	Y	N	I	Q	A	3	1.88305	0.399047	1.55128	0.514105	1.4993	0.397034	2.10874	1.17008	1.67035	0.512938	1.82608	0.338419		FALSE	FALSE	FALSE	FALSE	FALSE	FALSE
Human pTyr	1040	GTF2I_HUMAN_248_YA	GTF2I	Y248		YA	EESEDPDYAQANIQA	E	E	S	E	D	P	D	Y	A	Q	A	N	I	Q	A	1	1.4244	0.324819	1.29537	0.366452	1.34071	0.270635	1.31138	0.464805	1.12623	0.288006	1.48861	0.331997		FALSE	FALSE	FALSE	FALSE	FALSE	FALSE
Human pTyr	1041	GTF2I_HUMAN_249	GTF2I	Y249			ESEDPDYYQYNIQAG	E	S	E	D	P	D	Y	Y	Q	Y	N	I	Q	A	G	3	1.44827	0.13811	1.20079	0.0782259	1.36242	0.382388	0.946695	0.255074	1.03258	0.225055	1.35647	0.285114		FALSE	FALSE	FALSE	FALSE	FALSE	FALSE
Human pTyr	1042	GTF2I_HUMAN_249_YA	GTF2I	Y249		YA	ESEDPDAYQANIQAG	E	S	E	D	P	D	A	Y	Q	A	N	I	Q	A	G	1	1.09887	0.0821665	0.876058	0.274756	0.821408	0.122034	1.00838	0.157203	0.792076	0.128652	1.05419	0.065028		FALSE	FALSE	FALSE	FALSE	FALSE	FALSE
Human pTyr	1043	GTF2I_HUMAN_318	GTF2I	Y318			VTIEDDDYSPPSKRP	V	T	I	E	D	D	D	Y	S	P	P	S	K	R	P	1	0.500671	0.172805	0.809011	0.175301	0.855653	0.265837	0.613487	0.068278	0.594193	0.0744971	0.656805	0.194287		FALSE	FALSE	FALSE	FALSE	FALSE	FALSE
Human pTyr	1044	GTF2I_HUMAN_503	GTF2I	Y503			EAHPNDLYVEGLPEN	E	A	H	P	N	D	L	Y	V	E	G	L	P	E	N	1	0.85487	0.040255	0.717385	0.109682	0.733767	0.0237229	0.907366	0.106796	0.679868	0.132964	1.09687	0.341442		FALSE	FALSE	FALSE	FALSE	FALSE	FALSE
Human pTyr	1045	GUCY1B3_HUMAN_192	GUCY1B3	Y192			ESKEEDFYEDLDRFE	E	S	K	E	E	D	F	Y	E	D	L	D	R	F	E	1	2.13794	0.774226	1.39252	0.502838	1.42746	0.401607	1.45486	0.415317	1.59837	0.589947	1.15903	0.412379		FALSE	FALSE	FALSE	FALSE	FALSE	FALSE
Human pTyr	1046	H2AX_HUMAN_143	H2AX	Y143			ATQASQEYGGGGGGG	A	T	Q	A	S	Q	E	Y	G	G	G	G	G	G	G	1	0.681611	0.125829	0.551837	0.0750566	0.822972	0.296988	0.735964	0.282917	0.518308	0.127049	0.907135	0.0732362		FALSE	FALSE	FALSE	FALSE	FALSE	FALSE
Human pTyr	1047	H2B1B_HUMAN_84	H2B1B	Y84			EASRLAHYNKRSTIT	E	A	S	R	L	A	H	Y	N	K	R	S	T	I	T	1	1.02891	0.138322	0.653183	0.0952733	0.636168	0.117087	1.29768	0.676322	0.706565	0.105375	0.793316	0.0695276		FALSE	FALSE	FALSE	FALSE	FALSE	FALSE
Human pTyr	1048	H31_HUMAN_42	H31	Y42			GVKKPHRYRPGTVAL	G	V	K	K	P	H	R	Y	R	P	G	T	V	A	L	1	2.65008	0.616956	2.05517	0.299615	1.9378	0.502136	2.27846	0.136641	2.15338	0.601642	2.01167	0.490052		FALSE	FALSE	FALSE	FALSE	FALSE	FALSE
Human pTyr	1049	H3C_HUMAN_41	H3C	Y41			CGVKPHRYRPGTVAL	C	G	V	K	P	H	R	Y	R	P	G	T	V	A	L	1	1.13234	0.553608	1.12941	0.535602	0.980669	0.405389	1.10369	0.445769	1.00329	0.540423	1.33005	0.377332		FALSE	FALSE	FALSE	FALSE	FALSE	FALSE
Human pTyr	1050	H4_HUMAN_52	H4	Y52			KRISGLIYEETRGVL	K	R	I	S	G	L	I	Y	E	E	T	R	G	V	L	1	0.892351	0.156305	0.794456	0.155045	0.963625	0.0522543	0.7666	0.121575	0.730691	0.0482634	0.811987	0.102154		FALSE	FALSE	FALSE	FALSE	FALSE	FALSE
Human pTyr	1051	H4_HUMAN_89	H4	Y89			VTAMDVVYALKRQGR	V	T	A	M	D	V	V	Y	A	L	K	R	Q	G	R	1	0.693541	0.25139	0.629098	0.122875	0.656958	0.182478	0.583533	0.110939	0.558257	0.118861	0.693891	0.0667406		FALSE	FALSE	FALSE	FALSE	FALSE	FALSE
Human pTyr	1052	HAP28_HUMAN_70	HAP28	Y70			SEDEEDDYQQKRKGV	S	E	D	E	E	D	D	Y	Q	Q	K	R	K	G	V	1	1.06347	0.522409	0.977889	0.409026	0.969647	0.433343	0.887781	0.43428	1.06138	0.519506	1.26526	0.558986		FALSE	FALSE	FALSE	FALSE	FALSE	FALSE
Human pTyr	1053	HAVR2_HUMAN_265	HAVR2	Y265			IRSEENIYTIEENVY	I	R	S	E	E	N	I	Y	T	I	E	E	N	V	Y	2	1.35573	0.617532	1.09091	0.534163	1.23986	0.546046	1.11769	0.350114	1.35086	0.630916	1.17649	0.569417		FALSE	FALSE	FALSE	FALSE	FALSE	FALSE
Human pTyr	1054	HAVR2_HUMAN_265_YA	HAVR2	Y265		YA	IRSEENIYTIEENVA	I	R	S	E	E	N	I	Y	T	I	E	E	N	V	A	1	1.22996	0.588928	1.11969	0.46789	1.42816	0.710189	1.64469	0.790523	1.7461	0.878013	1.34658	0.871481		FALSE	FALSE	FALSE	FALSE	FALSE	FALSE
Human pTyr	1055	HBA_HUMAN_25	HBA	Y25			VGAHAGEYGAEALER	V	G	A	H	A	G	E	Y	G	A	E	A	L	E	R	1	0.599237	0.0620474	0.628622	0.131143	0.55729	0.038152	0.515141	0.00721791	0.523466	0.102284	0.652351	0.035492		FALSE	FALSE	FALSE	FALSE	FALSE	FALSE
Human pTyr	1056	HCK_HUMAN_209	HCK	Y209			TLDNGGFYISPRSTF	T	L	D	N	G	G	F	Y	I	S	P	R	S	T	F	1	0.661601	0.0667571	0.677502	0.191126	0.707257	0.195102	0.712279	0.127317	0.604207	0.0676394	0.747788	0.143097		FALSE	FALSE	FALSE	FALSE	FALSE	FALSE
Human pTyr	1057	HCK_HUMAN_51	HCK	Y51			ASPHCPVYVPDPTST	A	S	P	H	C	P	V	Y	V	P	D	P	T	S	T	1	1.21266	0.261278	0.987427	0.247955	0.918178	0.250005	0.978646	0.18535	0.900637	0.31071	1.19409	0.194955		FALSE	FALSE	FALSE	FALSE	FALSE	FALSE
Human pTyr	1058	HCK_HUMAN_522	HCK	Y522			YTATESQYQQQPGGG	Y	T	A	T	E	S	Q	Y	Q	Q	Q	P	G	G	G	2	0.473156	0.0547271	0.662593	0.208178	0.554052	0.11823	0.575896	0.0836261	0.486753	0.0697564	0.962467	0.392278		FALSE	FALSE	FALSE	FALSE	FALSE	FALSE
Human pTyr	1059	HCK_HUMAN_522_YA	HCK	Y522		YA	ATATESQYQQQPGGG	A	T	A	T	E	S	Q	Y	Q	Q	Q	P	G	G	G	1	0.627415	0.171037	0.603705	0.214365	0.626231	0.145992	0.653995	0.184289	0.666546	0.124714	0.673441	0.0825011		FALSE	FALSE	FALSE	FALSE	FALSE	FALSE
Human pTyr	1060	HCLS1_HUMAN_140	HCLS1	Y140			KSAVGFDYKGEVEKH	K	S	A	V	G	F	D	Y	K	G	E	V	E	K	H	1	0.763602	0.206125	0.671883	0.158406	0.785277	0.194517	0.766453	0.149023	0.725956	0.332061	0.682989	0.234232		FALSE	FALSE	FALSE	FALSE	FALSE	FALSE
Human pTyr	1061	HCLS1_HUMAN_198	HCLS1	Y198			AKGFGGQYGIQKDRV	A	K	G	F	G	G	Q	Y	G	I	Q	K	D	R	V	1	1.05009	0.262069	1.02388	0.0545504	0.92732	0.0842131	0.970047	0.0743908	1.02115	0.0223465	0.978524	0.193821		FALSE	FALSE	FALSE	FALSE	FALSE	FALSE
Human pTyr	1062	HCLS1_HUMAN_222	HCLS1	Y222			MEAPTTAYKKTTPIE	M	E	A	P	T	T	A	Y	K	K	T	T	P	I	E	1	0.968097	0.626806	0.733518	0.209314	1.1444	0.213255	0.818764	0.164317	0.9108	0.186539	0.778205	0.235144		FALSE	FALSE	FALSE	FALSE	FALSE	FALSE
Human pTyr	1063	HCLS1_HUMAN_378	HCLS1	Y378			EPEPENDYEDVEEMD	E	P	E	P	E	N	D	Y	E	D	V	E	E	M	D	1	1.35358	0.455363	0.965685	0.349443	0.955891	0.335664	1.1172	0.5304	1.1851	0.570359	0.971117	0.424032		FALSE	FALSE	FALSE	FALSE	FALSE	FALSE
Human pTyr	1064	HCLS1_HUMAN_397	HCLS1	Y397			EDEPEGDYEEVLEPE	E	D	E	P	E	G	D	Y	E	E	V	L	E	P	E	1	1.13316	0.275913	1.06743	0.362311	0.973884	0.246565	0.886997	0.247874	1.11068	0.368767	0.864314	0.0926005		FALSE	FALSE	FALSE	FALSE	FALSE	FALSE
Human pTyr	1065	HCRTR1_HUMAN_358	HCRTR1	Y358			SAANPIIYNFLSGKF	S	A	A	N	P	I	I	Y	N	F	L	S	G	K	F	1	1.94703	0.810053	1.53631	0.261251	1.47594	0.506674	1.66358	0.468332	1.44224	0.120602	1.57926	0.360367		FALSE	FALSE	FALSE	FALSE	FALSE	FALSE
Human pTyr	1066	HCST_HUMAN_86	HCST	Y86			AQEDGKVYINMPGRG	A	Q	E	D	G	K	V	Y	I	N	M	P	G	R	G	1	0.587328	0.148738	0.571793	0.089302	0.552646	0.179608	0.537684	0.0975409	0.704319	0.0922596	0.781317	0.267151		FALSE	FALSE	FALSE	FALSE	FALSE	FALSE
Human pTyr	1067	HDAC2_HUMAN_222	HDAC2	Y222			IGAGKGKYYAVNFPM	I	G	A	G	K	G	K	Y	Y	A	V	N	F	P	M	2	2.67576	1.10546	2.56225	0.562396	2.33699	0.400114	2.93279	0.677757	2.57526	0.691051	2.18206	0.456857		FALSE	FALSE	FALSE	FALSE	FALSE	FALSE
Human pTyr	1068	HDAC2_HUMAN_222_YA	HDAC2	Y222		YA	IGAGKGKYAAVNFPM	I	G	A	G	K	G	K	Y	A	A	V	N	F	P	M	1	2.79903	0.816288	2.33416	0.407363	2.49705	0.413589	2.5327	0.856034	3.11274	1.07217	2.37482	0.28884		FALSE	FALSE	FALSE	FALSE	FALSE	FALSE
Human pTyr	1069	HDAC6_HUMAN_570	HDAC6	Y570			SSNFDSIYICPSTFA	S	S	N	F	D	S	I	Y	I	C	P	S	T	F	A	1	1.71767	0.10825	1.32983	0.0420957	1.32393	0.327484	1.55006	0.203647	1.337	0.353042	1.54175	0.295808		FALSE	FALSE	FALSE	FALSE	FALSE	FALSE
Human pTyr	1070	HGS_HUMAN_216	HGS	Y216			VRVCEPCYEQLNRKA	V	R	V	C	E	P	C	Y	E	Q	L	N	R	K	A	1	0.792536	0.18806	0.689695	0.0236675	0.785655	0.0495333	0.894229	0.123239	0.712919	0.0354435	0.992726	0.218367		FALSE	FALSE	FALSE	FALSE	FALSE	FALSE
Human pTyr	1071	HGS_HUMAN_308	HGS	Y308			APPASSLYSSPVNSS	A	P	P	A	S	S	L	Y	S	S	P	V	N	S	S	1	0.62586	0.107842	0.606741	0.100885	0.51243	0.107504	0.540358	0.168223	0.473551	0.052786	0.646727	0.0889282		FALSE	FALSE	FALSE	FALSE	FALSE	FALSE
Human pTyr	1072	HGS_HUMAN_329	HGS	Y329			IDPELARYLNRNYWE	I	D	P	E	L	A	R	Y	L	N	R	N	Y	W	E	2	0.897262	0.142458	0.786036	0.0675781	0.702818	0.1473	0.792118	0.0315793	0.67845	0.136227	0.669603	0.0143943		FALSE	FALSE	FALSE	FALSE	FALSE	FALSE
Human pTyr	1073	HGS_HUMAN_329_YA	HGS	Y329		YA	IDPELARYLNRNAWE	I	D	P	E	L	A	R	Y	L	N	R	N	A	W	E	1	0.80473	0.123836	0.612235	0.105237	0.638442	0.102153	0.738	0.0361559	0.549166	0.00443051	0.810784	0.147888		FALSE	FALSE	FALSE	FALSE	FALSE	FALSE
Human pTyr	1074	HGS_HUMAN_334	HGS	Y334			ARYLNRNYWEKKQEE	A	R	Y	L	N	R	N	Y	W	E	K	K	Q	E	E	2	1.62606	0.825382	1.26065	0.645006	0.997384	0.489281	1.26117	0.480175	1.43578	0.693108	1.26978	0.581812		FALSE	FALSE	FALSE	FALSE	FALSE	FALSE
Human pTyr	1075	HGS_HUMAN_334_YA	HGS	Y334		YA	ARALNRNYWEKKQEE	A	R	A	L	N	R	N	Y	W	E	K	K	Q	E	E	1	1.64496	0.869832	1.37147	0.91822	1.30337	0.691002	1.37052	0.711237	1.29547	0.659343	1.20914	0.583798		FALSE	FALSE	FALSE	FALSE	FALSE	FALSE
Human pTyr	1076	HIPK2_HUMAN_361	HIPK2	Y361			SKAVCSTYLQSRYYR	S	K	A	V	C	S	T	Y	L	Q	S	R	Y	Y	R	3	1.12141	0.384572	0.831275	0.226258	0.786693	0.24678	1.05882	0.158845	0.773828	0.250962	0.898468	0.0771747		FALSE	FALSE	FALSE	FALSE	FALSE	FALSE
Human pTyr	1077	HIPK2_HUMAN_361_YA	HIPK2	Y361		YA	SKAVCSTYLQSRAAR	S	K	A	V	C	S	T	Y	L	Q	S	R	A	A	R	1	0.663834	0.171288	0.852689	0.0451674	0.811077	0.0345933	0.896491	0.240856	0.614007	0.142634	0.851276	0.341755		FALSE	FALSE	FALSE	FALSE	FALSE	FALSE
Human pTyr	1078	HIPK3_HUMAN_359	HIPK3	Y359			SKTVCSTYLQSRYYR	S	K	T	V	C	S	T	Y	L	Q	S	R	Y	Y	R	3	1.39862	0.725216	1.42726	0.673099	1.36171	0.626936	1.47997	0.774457	1.3219	0.600178	1.36957	0.470733		FALSE	FALSE	FALSE	FALSE	FALSE	FALSE
Human pTyr	1079	HIPK3_HUMAN_359_YA	HIPK3	Y359		YA	SKTVCSTYLQSRAAR	S	K	T	V	C	S	T	Y	L	Q	S	R	A	A	R	1	1.14446	0.539725	1.32095	0.575074	1.41032	0.660335	1.21505	0.617282	1.05799	0.549234	1.14477	0.61304		FALSE	FALSE	FALSE	FALSE	FALSE	FALSE
Human pTyr	1080	HLA-A_HUMAN_344	HLA-A	Y344			SDRKGGSYSQAASSD	S	D	R	K	G	G	S	Y	S	Q	A	A	S	S	D	1	0.742211	0.0511969	0.747069	0.129303	0.650503	0.118422	0.594037	0.129925	0.660997	0.0992687	0.617835	0.171274		FALSE	FALSE	FALSE	FALSE	FALSE	FALSE
Human pTyr	1081	HLA-B_HUMAN_344	HLA-B	Y344			SGGKGGSYSQAACSD	S	G	G	K	G	G	S	Y	S	Q	A	A	C	S	D	1	0.732472	0.300028	0.674903	0.263949	0.569278	0.161323	0.766286	0.283059	0.49838	0.162772	0.660612	0.277123		FALSE	FALSE	FALSE	FALSE	FALSE	FALSE
Human pTyr	1082	HLTF_HUMAN_195	HLTF	Y195			SGRAGPSYSMPVHAA	S	G	R	A	G	P	S	Y	S	M	P	V	H	A	A	1	0.721646	0.117927	0.689828	0.204387	0.710861	0.068543	0.676597	0.341532	0.924893	0.224275	0.610805	0.0451448		FALSE	FALSE	FALSE	FALSE	FALSE	FALSE
Human pTyr	1083	HMGN5_HUMAN_76	HMGN5	Y76			EAVVEEDYNENAKNG	E	A	V	V	E	E	D	Y	N	E	N	A	K	N	G	1	0.845067	0.39545	1.03113	0.0652644	0.996938	0.15714	0.963287	0.153377	1.26143	0.365989	0.995251	0.0977426		FALSE	FALSE	FALSE	FALSE	FALSE	FALSE
Human pTyr	1084	HNF4A_HUMAN_144	HNF4A	Y144			ISTRRSSYEDSSLPS	I	S	T	R	R	S	S	Y	E	D	S	S	L	P	S	1	1.23702	0.747723	1.1146	0.713727	1.11048	0.477791	0.756993	0.403826	1.11044	0.715619	0.999581	0.53771		FALSE	FALSE	FALSE	FALSE	FALSE	FALSE
Human pTyr	1085	HNF4A_HUMAN_23	HNF4A	Y23			SAALDPAYTTLEFEN	S	A	A	L	D	P	A	Y	T	T	L	E	F	E	N	1	0.963309	0.337535	4.06413	2.2986	3.79173	1.62669	3.19459	1.34296	0.760013	0.220509	0.906485	0.339047		FALSE	TRUE	TRUE	FALSE	FALSE	FALSE
Human pTyr	1086	HNF4A_HUMAN_288	HNF4A	Y288			IDDNEYAYLKAIIFF	I	D	D	N	E	Y	A	Y	L	K	A	I	I	F	F	2	2.12427	0.628829	1.81061	0.604191	1.9658	0.714123	1.90418	0.366057	1.82359	0.363428	2.22873	0.815306		FALSE	FALSE	FALSE	FALSE	FALSE	FALSE
Human pTyr	1087	HNF4A_HUMAN_288_YA	HNF4A	Y288		YA	IDDNEAAYLKAIIFF	I	D	D	N	E	A	A	Y	L	K	A	I	I	F	F	1	2.07628	0.556241	1.67411	0.244722	1.9114	0.535094	2.06193	0.448872	1.93501	0.143398	2.05708	0.603331		FALSE	FALSE	FALSE	FALSE	FALSE	FALSE
Human pTyr	1088	HNRH1_HUMAN_246	HNRH1	Y246			GYGGYDDYNGYNDGY	G	Y	G	G	Y	D	D	Y	N	G	Y	N	D	G	Y	5	0.592592	0.167494	0.442744	0.0269885	0.491049	0.0427452	0.648488	0.0227623	0.545882	0.0509908	0.577435	0.15835		FALSE	FALSE	FALSE	FALSE	FALSE	FALSE
Human pTyr	1089	HNRH1_HUMAN_246_YA	HNRH1	Y246		YA	GAGGADDYNGANDGA	G	A	G	G	A	D	D	Y	N	G	A	N	D	G	A	1	0.544763	0.154005	0.545764	0.108111	0.490095	0.223248	0.559987	0.0969971	0.486462	0.08292	0.538939	0.081938		FALSE	FALSE	FALSE	FALSE	FALSE	FALSE
Human pTyr	1090	HNRH2_HUMAN_246	HNRH2	Y246			GYGGYDDYGGYNDGY	G	Y	G	G	Y	D	D	Y	G	G	Y	N	D	G	Y	5	0.482596	0.0977332	0.522486	0.0613608	0.541574	0.084659	0.480703	0.0402241	0.482937	0.0349427	0.557061	0.0393575		FALSE	FALSE	FALSE	FALSE	FALSE	FALSE
Human pTyr	1091	HNRH2_HUMAN_246_YA	HNRH2	Y246		YA	GAGGADDYGGANDGA	G	A	G	G	A	D	D	Y	G	G	A	N	D	G	A	1	0.575059	0.213743	0.604647	0.167373	0.473171	0.0411415	0.520757	0.0484401	0.578742	0.147566	0.608564	0.112739		FALSE	FALSE	FALSE	FALSE	FALSE	FALSE
Human pTyr	1092	HNRH3_HUMAN_296	HNRH3	Y296			GMDNQGGYGSVGRMG	G	M	D	N	Q	G	G	Y	G	S	V	G	R	M	G	1	0.679196	0.102913	0.617214	0.135278	0.613048	0.191965	0.667793	0.0937096	0.6277	0.156713	0.674645	0.0472338		FALSE	FALSE	FALSE	FALSE	FALSE	FALSE
Human pTyr	1093	HNRNPK_HUMAN_225	HNRNPK	Y225			IKGRAQPYDPNFYDE	I	K	G	R	A	Q	P	Y	D	P	N	F	Y	D	E	2	0.771908	0.152101	0.796396	0.142456	0.842796	0.211652	0.777053	0.17278	0.69585	0.0241302	0.804435	0.176475		FALSE	FALSE	FALSE	FALSE	FALSE	FALSE
Human pTyr	1094	HNRNPK_HUMAN_225_YA	HNRNPK	Y225		YA	IKGRAQPYDPNFADE	I	K	G	R	A	Q	P	Y	D	P	N	F	A	D	E	1	0.80274	0.129777	0.601832	0.0243869	0.568588	0.187884	0.625092	0.0770683	0.615218	0.0656308	0.82689	0.0675471		FALSE	FALSE	FALSE	FALSE	FALSE	FALSE
Human pTyr	1095	HNRNPK_HUMAN_236	HNRNPK	Y236			FYDETYDYGGFTMMF	F	Y	D	E	T	Y	D	Y	G	G	F	T	M	M	F	3	1.98408	0.648528	1.31688	0.205062	1.91466	0.247398	1.64349	0.55372	1.74944	0.294066	1.80389	0.283478		FALSE	FALSE	FALSE	FALSE	FALSE	FALSE
Human pTyr	1096	HNRNPK_HUMAN_236_YA	HNRNPK	Y236		YA	FADETADYGGFTMMF	F	A	D	E	T	A	D	Y	G	G	F	T	M	M	F	1	1.68235	0.563834	1.52206	0.0914101	1.44656	0.319431	1.75771	0.0952197	1.56214	0.0602557	1.72227	0.270212		FALSE	FALSE	FALSE	FALSE	FALSE	FALSE
Human pTyr	1097	HNRNPK_HUMAN_72	HNRNPK	Y72			IKALRTDYNASVSVP	I	K	A	L	R	T	D	Y	N	A	S	V	S	V	P	1	0.720538	0.130329	0.668688	0.0120347	0.641637	0.169429	0.598326	0.121788	0.643496	0.135901	0.696434	0.241317		FALSE	FALSE	FALSE	FALSE	FALSE	FALSE
Human pTyr	1098	HNRPK_HUMAN_380	HNRPK	Y380			YAGGRGSYGDLGGPI	Y	A	G	G	R	G	S	Y	G	D	L	G	G	P	I	2	0.512177	0.109054	0.626022	0.102582	0.629952	0.15792	0.812157	0.174063	0.523826	0.184297	0.55029	0.145667		FALSE	FALSE	FALSE	FALSE	FALSE	FALSE
Human pTyr	1099	HNRPK_HUMAN_380_YA	HNRPK	Y380		YA	AAGGRGSYGDLGGPI	A	A	G	G	R	G	S	Y	G	D	L	G	G	P	I	1	0.522025	0.116477	0.557895	0.0520311	0.603479	0.0976533	0.608414	0.0827619	0.527928	0.0359698	0.51637	0.0544676		FALSE	FALSE	FALSE	FALSE	FALSE	FALSE
Human pTyr	1100	HOIL1_HUMAN_330	HOIL1	Y330			CPFIDNTYSCSGKLL	C	P	F	I	D	N	T	Y	S	C	S	G	K	L	L	1	0.93968	0.422417	0.885559	0.2303	0.710794	0.181168	0.951044	0.328198	0.83733	0.29941	0.777525	0.135309		FALSE	FALSE	FALSE	FALSE	FALSE	FALSE
Human pTyr	1101	HRAS_HUMAN_137	HRAS	Y137			AQDLARSYGIPYIET	A	Q	D	L	A	R	S	Y	G	I	P	Y	I	E	T	2	0.584005	0.107119	0.607068	0.0497448	0.610863	0.143346	0.618822	0.237754	0.59413	0.138263	0.726675	0.196737		FALSE	FALSE	FALSE	FALSE	FALSE	FALSE
Human pTyr	1102	HRAS_HUMAN_137_YA	HRAS	Y137		YA	AQDLARSYGIPAIET	A	Q	D	L	A	R	S	Y	G	I	P	A	I	E	T	1	0.637101	0.08944	0.588873	0.189269	0.680918	0.168963	0.640155	0.11962	0.645432	0.0669388	0.83059	0.111486		FALSE	FALSE	FALSE	FALSE	FALSE	FALSE
Human pTyr	1103	HRAS_HUMAN_64	HRAS	Y64			DTAGQEEYSAMRDQY	D	T	A	G	Q	E	E	Y	S	A	M	R	D	Q	Y	2	0.918042	0.166119	0.752362	0.24232	0.580081	0.0468902	0.753687	0.0952297	0.537107	0.0723434	0.500069	0.0970789		FALSE	FALSE	FALSE	FALSE	FALSE	FALSE
Human pTyr	1104	HRAS_HUMAN_64_YA	HRAS	Y64		YA	DTAGQEEYSAMRDQA	D	T	A	G	Q	E	E	Y	S	A	M	R	D	Q	A	1	0.700225	0.128332	0.586494	0.129997	0.734891	0.11933	0.642566	0.0573681	0.5802	0.120833	0.731668	0.105877		FALSE	FALSE	FALSE	FALSE	FALSE	FALSE
Human pTyr	1105	HRAS_HUMAN_96	HRAS	Y96			SFEDIHQYREQIKRV	S	F	E	D	I	H	Q	Y	R	E	Q	I	K	R	V	1	0.699087	0.218176	0.602861	0.0998395	0.873813	0.194806	0.898105	0.140835	0.678808	0.202627	0.741999	0.194222		FALSE	FALSE	FALSE	FALSE	FALSE	FALSE
Human pTyr	1106	HS74L_HUMAN_89	HS74L	Y89			TERIRLPYELQKMPN	T	E	R	I	R	L	P	Y	E	L	Q	K	M	P	N	1	0.826158	0.0911656	0.685961	0.0825084	0.674602	0.14311	0.839392	0.0419617	0.682437	0.168703	1.06534	0.201003		FALSE	FALSE	FALSE	FALSE	FALSE	FALSE
Human pTyr	1107	HS90A_HUMAN_313	HS90A	Y313			NEEYGEFYKSLTNDW	N	E	E	Y	G	E	F	Y	K	S	L	T	N	D	W	2	1.2486	0.68734	0.852155	0.164454	0.850191	0.148606	0.389246	0.0219456	0.586995	0.184087	0.691718	0.0817835		FALSE	FALSE	FALSE	FALSE	FALSE	FALSE
Human pTyr	1108	HS90A_HUMAN_313_YA	HS90A	Y313		YA	NEEAGEFYKSLTNDW	N	E	E	A	G	E	F	Y	K	S	L	T	N	D	W	1	0.746695	0.107342	0.682576	0.00905251	0.664935	0.101295	0.807176	0.097549	0.743598	0.0520342	0.713332	0.187789		FALSE	FALSE	FALSE	FALSE	FALSE	FALSE
Human pTyr	1109	HS90A_HUMAN_492	HS90A	Y492			KENQKHIYYITGETK	K	E	N	Q	K	H	I	Y	Y	I	T	G	E	T	K	2	2.43669	0.474196	1.74092	0.135197	1.86792	0.592156	2.03625	0.483685	2.5559	1.34527	1.82833	0.0712988		FALSE	FALSE	FALSE	FALSE	FALSE	FALSE
Human pTyr	1110	HS90A_HUMAN_492_YA	HS90A	Y492		YA	KENQKHIYAITGETK	K	E	N	Q	K	H	I	Y	A	I	T	G	E	T	K	1	1.68287	0.381132	1.21126	0.411303	1.12638	0.131272	1.07118	0.336415	1.29987	0.335447	1.32346	0.2127		FALSE	FALSE	FALSE	FALSE	FALSE	FALSE
Human pTyr	1111	HS90B_HUMAN_484	HS90B	Y484			KETQKSIYYITGESK	K	E	T	Q	K	S	I	Y	Y	I	T	G	E	S	K	2	1.18568	0.599492	0.885984	0.204029	1.1169	0.164686	0.965932	0.253705	1.34553	0.102404	1.13881	0.52725		FALSE	FALSE	FALSE	FALSE	FALSE	FALSE
Human pTyr	1112	HS90B_HUMAN_484_YA	HS90B	Y484		YA	KETQKSIYAITGESK	K	E	T	Q	K	S	I	Y	A	I	T	G	E	S	K	1	1.07131	0.140122	1.0166	0.239339	0.944666	0.261155	1.04091	0.266433	0.955662	0.0816588	1.1513	0.166322		FALSE	FALSE	FALSE	FALSE	FALSE	FALSE
Human pTyr	1113	HSP74_HUMAN_336	HSP74	Y336			KLKKEDIYAVEIVGG	K	L	K	K	E	D	I	Y	A	V	E	I	V	G	G	1	1.40059	0.383823	1.37878	0.10358	1.28553	0.11728	1.28974	0.213135	1.1476	0.150443	1.44188	0.0256312		FALSE	FALSE	FALSE	FALSE	FALSE	FALSE
Human pTyr	1114	HSP74_HUMAN_660	HSP74	Y660			EDTENWLYEDGEDQP	E	D	T	E	N	W	L	Y	E	D	G	E	D	Q	P	1	1.27081	0.271817	1.08287	0.190023	1.12058	0.107783	1.36791	0.124753	1.07749	0.0732347	1.32304	0.16409		FALSE	FALSE	FALSE	FALSE	FALSE	FALSE
Human pTyr	1115	HSP74_HUMAN_89	HSP74	Y89			AEKSNLAYDIVQLPT	A	E	K	S	N	L	A	Y	D	I	V	Q	L	P	T	1	0.85882	0.032288	0.817412	0.0844601	0.748673	0.0732909	0.731977	0.080257	0.869679	0.140213	0.707704	0.177272		FALSE	FALSE	FALSE	FALSE	FALSE	FALSE
Human pTyr	1116	HSP90AA1_HUMAN_38	HSP90AA1	Y38			SLIINTFYSNKEIFL	S	L	I	I	N	T	F	Y	S	N	K	E	I	F	L	1	4.61704	1.48495	3.98321	0.450133	3.61696	0.849337	3.7241	0.278732	4.44419	1.11471	3.48732	1.06003		TRUE	TRUE	TRUE	TRUE	TRUE	TRUE
Human pTyr	1117	HSP90AB1_HUMAN_301	HSP90AB1	Y301			DDITQEEYGEFYKSL	D	D	I	T	Q	E	E	Y	G	E	F	Y	K	S	L	2	1.45157	0.415946	1.10669	0.344829	1.39378	0.601138	1.19593	0.0426632	1.30974	0.295841	1.17995	0.277176		FALSE	FALSE	FALSE	FALSE	FALSE	FALSE
Human pTyr	1118	HSP90AB1_HUMAN_301_YA	HSP90AB1	Y301		YA	DDITQEEYGEFAKSL	D	D	I	T	Q	E	E	Y	G	E	F	A	K	S	L	1	1.5254	0.396931	1.085	0.19666	1.04077	0.172941	1.15536	0.33376	1.02051	0.233323	1.10673	0.227499		FALSE	FALSE	FALSE	FALSE	FALSE	FALSE
Human pTyr	1119	I12R2_HUMAN_800	I12R2	Y800			DLPTHDGYLPSNIDD	D	L	P	T	H	D	G	Y	L	P	S	N	I	D	D	1	1.0491	0.00783495	0.665767	0.0071408	0.814645	0.114192	0.747197	0.110105	0.700936	0.0390015	0.793	0.187428		FALSE	FALSE	FALSE	FALSE	FALSE	FALSE
Human pTyr	1120	ICK_HUMAN_159	ICK	Y159			SKPPYTDYVSTRWYR	S	K	P	P	Y	T	D	Y	V	S	T	R	W	Y	R	3	1.43796	0.30658	1.3015	0.226069	1.42396	0.100149	1.2729	0.360182	1.29984	0.114164	1.49077	0.464327		FALSE	FALSE	FALSE	FALSE	FALSE	FALSE
Human pTyr	1121	ICK_HUMAN_159_YA	ICK	Y159		YA	SKPPATDYVSTRWAR	S	K	P	P	A	T	D	Y	V	S	T	R	W	A	R	1	1.58359	0.42252	1.44624	0.418018	1.46314	0.410336	1.30367	0.301996	1.43039	0.377123	1.46018	0.253143		FALSE	FALSE	FALSE	FALSE	FALSE	FALSE
Human pTyr	1122	ICP22_HHV2H_189	ICP22	Y189			AWTLDLHYIRQCVNQ	A	W	T	L	D	L	H	Y	I	R	Q	C	V	N	Q	1	1.91572	0.353362	1.68333	0.135756	1.48118	0.221915	2.1323	0.586521	1.27362	0.232472	1.74346	0.115191		FALSE	FALSE	FALSE	FALSE	FALSE	FALSE
Human pTyr	1123	IDHC_HUMAN_42	IDHC	Y42			VELDLHSYDLGIENR	V	E	L	D	L	H	S	Y	D	L	G	I	E	N	R	1	0.736948	0.217339	0.599348	0.14019	1.6619	0.221823	1.15857	0.166604	0.63593	0.127246	0.557451	0.0843441		FALSE	FALSE	FALSE	FALSE	FALSE	FALSE
Human pTyr	1124	IF2P_HUMAN_134	IF2P	Y134			AKPKVEMYSGSDDDD	A	K	P	K	V	E	M	Y	S	G	S	D	D	D	D	1	1.32166	0.235411	1.03129	0.133917	1.12171	0.148071	1.31433	0.043785	0.98944	0.179233	1.15475	0.0496128		FALSE	FALSE	FALSE	FALSE	FALSE	FALSE
Human pTyr	1125	IF6_HUMAN_113	IF6	Y113			NVTTCNDYVALVHPD	N	V	T	T	C	N	D	Y	V	A	L	V	H	P	D	1	1.08177	0.285853	1.16907	0.0395973	0.956882	0.188386	1.1961	0.286815	1.09972	0.141736	0.988049	0.0636635		FALSE	FALSE	FALSE	FALSE	FALSE	FALSE
Human pTyr	1126	IFITM3_HUMAN_20	IFITM3	Y20			NSGQPPNYEMLKEEH	N	S	G	Q	P	P	N	Y	E	M	L	K	E	E	H	1	1.19743	0.453927	0.611802	0.130236	0.676496	0.0664724	0.657019	0.0685821	0.593657	0.246001	0.698035	0.212169		FALSE	FALSE	FALSE	FALSE	FALSE	FALSE
Human pTyr	1127	IFNB_HUMAN_24	IFNB	Y24			TTALSMSYNLLGFLQ	T	T	A	L	S	M	S	Y	N	L	L	G	F	L	Q	1	1.58781	0.196996	1.30352	0.198239	1.10439	0.165309	1.58514	0.124174	1.11926	0.16902	1.15421	0.162429		FALSE	FALSE	FALSE	FALSE	FALSE	FALSE
Human pTyr	1128	IGF1R_HUMAN_1280	IGF1R	Y1280			GFREVSFYYSEENKL	G	F	R	E	V	S	F	Y	Y	S	E	E	N	K	L	2	1.72127	0.562356	1.26566	0.0927654	1.33338	0.0474397	1.47559	0.0722599	1.57048	0.201861	1.58599	0.273396		FALSE	FALSE	FALSE	FALSE	FALSE	FALSE
Human pTyr	1129	IGF1R_HUMAN_1280_YA	IGF1R	Y1280		YA	GFREVSFYASEENKL	G	F	R	E	V	S	F	Y	A	S	E	E	N	K	L	1	0.765831	0.132076	0.721616	0.150005	0.688679	0.08494	0.829745	0.211645	0.721449	0.119021	0.841754	0.148871		FALSE	FALSE	FALSE	FALSE	FALSE	FALSE
Human pTyr	1130	IGF1R_HUMAN_1281	IGF1R	Y1281			FREVSFYYSEENKLP	F	R	E	V	S	F	Y	Y	S	E	E	N	K	L	P	2	2.4843	0.192605	1.53811	0.345429	1.60949	0.406642	1.44313	0.214963	1.89605	0.968991	1.1	0.310992		FALSE	FALSE	FALSE	FALSE	FALSE	FALSE
Human pTyr	1131	IGF1R_HUMAN_1281_YA	IGF1R	Y1281		YA	FREVSFAYSEENKLP	F	R	E	V	S	F	A	Y	S	E	E	N	K	L	P	1	0.878886	0.496956	0.837334	0.189591	0.621332	0.259263	0.913121	0.176072	0.686855	0.0136691	1.09864	0.346713		FALSE	FALSE	FALSE	FALSE	FALSE	FALSE
Human pTyr	1132	IGF1R_HUMAN_980	IGF1R	Y980			YASVNPEYFSAADVY	Y	A	S	V	N	P	E	Y	F	S	A	A	D	V	Y	3	0.747002	0.246034	0.622316	0.106262	0.671841	0.16697	0.593189	0.194949	2.30182	0.409344	1.02166	0.313505		FALSE	FALSE	FALSE	FALSE	FALSE	FALSE
Human pTyr	1133	IGF1R_HUMAN_980_YA	IGF1R	Y980		YA	AASVNPEYFSAADVA	A	A	S	V	N	P	E	Y	F	S	A	A	D	V	A	1	0.690381	0.264702	0.713732	0.214598	0.617882	0.250346	0.936175	0.226362	0.77847	0.167897	0.728493	0.27041		FALSE	FALSE	FALSE	FALSE	FALSE	FALSE
Human pTyr	1134	IKBA_HUMAN_42	IKBA	Y42			DSMKDEEYEQMVKEL	D	S	M	K	D	E	E	Y	E	Q	M	V	K	E	L	1	0.999711	0.150057	0.88285	0.259808	0.863325	0.187761	1.19689	0.309894	1.12848	0.307091	0.978519	0.310125		FALSE	FALSE	FALSE	FALSE	FALSE	FALSE
Human pTyr	1135	IKBKB_HUMAN_188	IKBKB	Y188			SFVGTLQYLAPELLE	S	F	V	G	T	L	Q	Y	L	A	P	E	L	L	E	1	0.732727	0.0555553	0.979247	0.132487	1.06009	0.190563	1.0082	0.211612	0.697809	0.0723259	0.968332	0.156894		FALSE	FALSE	FALSE	FALSE	FALSE	FALSE
Human pTyr	1136	IKBKB_HUMAN_199	IKBKB	Y199			ELLEQQKYTVTVDYW	E	L	L	E	Q	Q	K	Y	T	V	T	V	D	Y	W	2	1.53061	0.239989	1.35376	0.132407	1.5411	0.191709	1.54037	0.474012	1.38374	0.203178	1.5691	0.380604		FALSE	FALSE	FALSE	FALSE	FALSE	FALSE
Human pTyr	1137	IKBKB_HUMAN_199_YA	IKBKB	Y199		YA	ELLEQQKYTVTVDAW	E	L	L	E	Q	Q	K	Y	T	V	T	V	D	A	W	1	1.44224	0.346702	1.16732	0.0848742	1.03348	0.0505806	1.44356	0.13799	1.01868	0.100158	1.28685	0.273522		FALSE	FALSE	FALSE	FALSE	FALSE	FALSE
Human pTyr	1138	IL1R1_HUMAN_496	IL1R1	Y496			ELEKIQDYEKMPESI	E	L	E	K	I	Q	D	Y	E	K	M	P	E	S	I	1	1.42708	0.262922	1.29743	0.301968	1.10692	0.320711	1.25978	0.335604	1.03119	0.252932	1.26907	0.333046		FALSE	FALSE	FALSE	FALSE	FALSE	FALSE
Human pTyr	1139	IL2RB_HUMAN_381	IL2RB	Y381			EIEACQVYFTYDPYS	E	I	E	A	C	Q	V	Y	F	T	Y	D	P	Y	S	3	1.74344	0.42656	1.91538	0.246531	1.53142	0.252827	1.56802	0.0294022	1.22387	0.3678	1.6384	0.220388		FALSE	FALSE	FALSE	FALSE	FALSE	FALSE
Human pTyr	1140	IL2RB_HUMAN_381_YA	IL2RB	Y381		YA	EIEACQVYFTADPAS	E	I	E	A	C	Q	V	Y	F	T	A	D	P	A	S	1	1.31338	0.209491	1.19354	0.211479	0.884117	0.0628442	1.35297	0.223733	1.26383	0.247443	1.23428	0.313489		FALSE	FALSE	FALSE	FALSE	FALSE	FALSE
Human pTyr	1141	IL2RB_HUMAN_384	IL2RB	Y384			ACQVYFTYDPYSEED	A	C	Q	V	Y	F	T	Y	D	P	Y	S	E	E	D	3	1.98346	0.38489	2.19589	0.957741	1.37134	0.120802	1.56496	0.287811	1.67858	0.151489	2.01653	0.187498		FALSE	FALSE	FALSE	FALSE	FALSE	FALSE
Human pTyr	1142	IL2RB_HUMAN_384_YA	IL2RB	Y384		YA	ACQVAFTYDPASEED	A	C	Q	V	A	F	T	Y	D	P	A	S	E	E	D	1	3.82384	2.9915	1.08635	0.166532	1.16061	0.095971	1.32417	0.06246	1.01441	0.141836	1.17296	0.215489		TRUE	FALSE	FALSE	FALSE	FALSE	FALSE
Human pTyr	1143	IL2RB_HUMAN_387	IL2RB	Y387			VYFTYDPYSEEDPDE	V	Y	F	T	Y	D	P	Y	S	E	E	D	P	D	E	3	1.57062	0.430226	1.00422	0.0497335	1.05496	0.124622	1.44239	0.151322	1.16939	0.357383	1.28172	0.208555		FALSE	FALSE	FALSE	FALSE	FALSE	FALSE
Human pTyr	1144	IL2RB_HUMAN_387_YA	IL2RB	Y387		YA	VAFTADPYSEEDPDE	V	A	F	T	A	D	P	Y	S	E	E	D	P	D	E	1	1.02194	0.223975	1.17653	0.133746	1.1051	0.120846	1.16028	0.159593	0.986847	0.327579	1.18698	0.0633366		FALSE	FALSE	FALSE	FALSE	FALSE	FALSE
Human pTyr	1145	IL3RB_HUMAN_766	IL3RB	Y766			VKSGFEGYVELPPIE	V	K	S	G	F	E	G	Y	V	E	L	P	P	I	E	1	0.835427	0.263665	0.738476	0.0869163	0.817	0.0273888	0.890275	0.130901	0.945763	0.413322	0.702984	0.0821897		FALSE	FALSE	FALSE	FALSE	FALSE	FALSE
Human pTyr	1146	IL4RA_HUMAN_497	IL4RA	Y497			VIAGNPAYRSFSNSL	V	I	A	G	N	P	A	Y	R	S	F	S	N	S	L	1	0.752728	0.0171191	0.6904	0.170199	0.682415	0.20486	0.878057	0.0160663	0.660722	0.108233	0.768062	0.0799283		FALSE	FALSE	FALSE	FALSE	FALSE	FALSE
Human pTyr	1147	IL4RA_HUMAN_575	IL4RA	Y575			VSAPTSGYQEFVHAV	V	S	A	P	T	S	G	Y	Q	E	F	V	H	A	V	1	0.601658	0.0782698	0.616709	0.189043	0.659457	0.0154258	0.844741	0.112447	0.759351	0.0417822	0.866742	0.178837		FALSE	FALSE	FALSE	FALSE	FALSE	FALSE
Human pTyr	1148	IL4RA_HUMAN_603	IL4RA	Y603			GPPGEAGYKAFSSLL	G	P	P	G	E	A	G	Y	K	A	F	S	S	L	L	1	0.659368	0.340707	0.66285	0.342864	0.51605	0.237174	0.660778	0.279013	0.568714	0.230614	0.683866	0.284461		FALSE	FALSE	FALSE	FALSE	FALSE	FALSE
Human pTyr	1149	IL4RA_HUMAN_631	IL4RA	Y631			ASSGEEGYKPFQDLI	A	S	S	G	E	E	G	Y	K	P	F	Q	D	L	I	1	0.644562	0.201463	0.406654	0.102259	0.596191	0.0893974	0.584283	0.0190158	0.532561	0.0769357	0.839785	0.203079		FALSE	FALSE	FALSE	FALSE	FALSE	FALSE
Human pTyr	1150	IMA4_HUMAN_484	IMA4	Y484			AFEIIDQYFSGDDID	A	F	E	I	I	D	Q	Y	F	S	G	D	D	I	D	1	1.25863	0.348629	1.06488	0.183987	0.915781	0.0313651	1.16161	0.193542	1.37336	0.29588	1.49038	0.266606		FALSE	FALSE	FALSE	FALSE	FALSE	FALSE
Human pTyr	1151	IMDH2_HUMAN_400	IMDH2	Y400			TTEAPGEYFFSDGIR	T	T	E	A	P	G	E	Y	F	F	S	D	G	I	R	1	0.429395	0.0691647	0.578007	0.379964	0.384154	0.200383	0.38355	0.0629048	0.262914	0.0568092	0.592203	0.142368		FALSE	FALSE	FALSE	FALSE	FALSE	FALSE
Human pTyr	1152	INAR1_HUMAN_466	INAR1	Y466			VFLRCINYVFFPSLK	V	F	L	R	C	I	N	Y	V	F	F	P	S	L	K	1	3.0963	0.428788	2.9709	0.744483	2.23236	0.280267	2.90962	0.466517	2.60166	0.590334	2.74454	0.842349		FALSE	FALSE	FALSE	FALSE	FALSE	FALSE
Human pTyr	1153	INAR2_HUMAN_512	INAR2	Y512			DVDLGDGYIMRGGGG	D	V	D	L	G	D	G	Y	I	M	R	G	G	G	G	1	0.476122	0.153371	0.509344	0.130936	0.566513	0.114287	0.48102	0.101613	0.528338	0.109046	0.638573	0.135449		FALSE	FALSE	FALSE	FALSE	FALSE	FALSE
Human pTyr	1154	INP4A_HUMAN_355	INP4A	Y355			DGGSDQNYDIVTIGA	D	G	G	S	D	Q	N	Y	D	I	V	T	I	G	A	1	0.901946	0.150884	0.723104	0.0453371	0.779022	0.08375	0.946317	0.183551	0.991182	0.244758	0.917039	0.134949		FALSE	FALSE	FALSE	FALSE	FALSE	FALSE
Human pTyr	1155	INSR_HUMAN_1011	INSR	Y1011			DVFPCSVYVPDEWEV	D	V	F	P	C	S	V	Y	V	P	D	E	W	E	V	1	1.36748	0.0465312	1.25301	0.0835393	1.39898	0.130331	1.3836	0.143344	1.13693	0.228526	1.29514	0.14897		FALSE	FALSE	FALSE	FALSE	FALSE	FALSE
Human pTyr	1156	INSR_HUMAN_1185	INSR	Y1185			FGMTRDIYETDYYRK	F	G	M	T	R	D	I	Y	E	T	D	Y	Y	R	K	3	1.07713	0.3598	0.887701	0.110418	0.554948	0.0391724	0.794952	0.300543	0.761937	0.166112	0.940437	0.220802		FALSE	FALSE	FALSE	FALSE	FALSE	FALSE
Human pTyr	1157	INSR_HUMAN_1185_YA	INSR	Y1185		YA	FGMTRDIYETDAARK	F	G	M	T	R	D	I	Y	E	T	D	A	A	R	K	1	0.740262	0.117867	0.664585	0.113345	0.769293	0.275736	0.730865	0.257413	0.775113	0.0850995	0.668016	0.241128		FALSE	FALSE	FALSE	FALSE	FALSE	FALSE
Human pTyr	1158	INSR_HUMAN_1190	INSR	Y1190			DIYETDYYRKGGKGL	D	I	Y	E	T	D	Y	Y	R	K	G	G	K	G	L	3	0.869106	0.0207692	0.730897	0.0629821	0.844834	0.0345972	0.665941	0.127895	0.701132	0.026883	0.908885	0.187753		FALSE	FALSE	FALSE	FALSE	FALSE	FALSE
Human pTyr	1159	INSR_HUMAN_1190_YA	INSR	Y1190		YA	DIAETDAYRKGGKGL	D	I	A	E	T	D	A	Y	R	K	G	G	K	G	L	1	0.826504	0.0861423	0.823425	0.115416	0.783923	0.141688	1.0443	0.295773	0.680592	0.0420866	1.02965	0.512205		FALSE	FALSE	FALSE	FALSE	FALSE	FALSE
Human pTyr	1160	INSR_HUMAN_1355	INSR	Y1355			SLGFKRSYEEHIPYT	S	L	G	F	K	R	S	Y	E	E	H	I	P	Y	T	2	0.898414	0.329373	0.668506	0.0365168	0.745165	0.292639	0.616923	0.023801	0.645834	0.271855	0.614823	0.147916		FALSE	FALSE	FALSE	FALSE	FALSE	FALSE
Human pTyr	1161	INSR_HUMAN_1355_YA	INSR	Y1355		YA	SLGFKRSYEEHIPAT	S	L	G	F	K	R	S	Y	E	E	H	I	P	A	T	1	0.861883	0.187983	0.66338	0.137768	0.822359	0.258102	0.890128	0.0749071	0.747418	0.227599	0.825881	0.174341		FALSE	FALSE	FALSE	FALSE	FALSE	FALSE
Human pTyr	1162	INSR_HUMAN_1361	INSR	Y1361			SYEEHIPYTHMNGGK	S	Y	E	E	H	I	P	Y	T	H	M	N	G	G	K	2	0.916535	0.110356	0.586134	0.19776	0.558474	0.19874	0.699037	0.190244	1.14291	0.505098	1.10715	0.359033		FALSE	FALSE	FALSE	FALSE	FALSE	FALSE
Human pTyr	1163	INSR_HUMAN_1361_YA	INSR	Y1361		YA	SAEEHIPYTHMNGGK	S	A	E	E	H	I	P	Y	T	H	M	N	G	G	K	1	0.760453	0.0547048	0.660108	0.0931689	0.708853	0.168474	0.920249	0.209679	0.880951	0.327647	0.94751	0.248942		FALSE	FALSE	FALSE	FALSE	FALSE	FALSE
Human pTyr	1164	INSR_HUMAN_401	INSR	Y401			YLKIRRSYALVSLSF	Y	L	K	I	R	R	S	Y	A	L	V	S	L	S	F	2	1.57827	0.749183	1.7722	0.895918	1.6498	0.669612	1.55178	0.748868	1.67162	0.852241	1.65169	0.543294		FALSE	FALSE	FALSE	FALSE	FALSE	FALSE
Human pTyr	1165	INSR_HUMAN_401_YA	INSR	Y401		YA	ALKIRRSYALVSLSF	A	L	K	I	R	R	S	Y	A	L	V	S	L	S	F	1	1.44781	0.615767	1.26884	0.761908	1.25166	0.768571	1.57976	0.969069	1.37175	0.860148	1.52055	0.712345		FALSE	FALSE	FALSE	FALSE	FALSE	FALSE
Human pTyr	1166	INSR_HUMAN_992	INSR	Y992			DGPLGPLYASSNPEY	D	G	P	L	G	P	L	Y	A	S	S	N	P	E	Y	2	0.439841	0.120047	0.450621	0.0639302	0.877079	0.541623	0.520483	0.0965253	0.497524	0.11665	0.439283	0.210297		FALSE	FALSE	FALSE	FALSE	FALSE	FALSE
Human pTyr	1167	INSR_HUMAN_992_YA	INSR	Y992		YA	DGPLGPLYASSNPEA	D	G	P	L	G	P	L	Y	A	S	S	N	P	E	A	1	0.519291	0.165735	0.600769	0.308262	0.79884	0.325781	0.627259	0.153464	0.5199	0.213373	0.702461	0.13869		FALSE	FALSE	FALSE	FALSE	FALSE	FALSE
Human pTyr	1168	INSR_HUMAN_999	INSR	Y999			YASSNPEYLSASDVF	Y	A	S	S	N	P	E	Y	L	S	A	S	D	V	F	2	0.660537	0.234416	0.446048	0.17725	0.535527	0.123619	0.500112	0.0980135	0.442718	0.152618	0.484019	0.0540923		FALSE	FALSE	FALSE	FALSE	FALSE	FALSE
Human pTyr	1169	INSR_HUMAN_999_YA	INSR	Y999		YA	AASSNPEYLSASDVF	A	A	S	S	N	P	E	Y	L	S	A	S	D	V	F	1	0.575773	0.250594	0.418039	0.192151	0.573029	0.203226	0.642928	0.247093	0.592417	0.163115	0.636971	0.208619		FALSE	FALSE	FALSE	FALSE	FALSE	FALSE
Human pTyr	1170	INSRR_HUMAN_1141	INSRR	Y1141			FGMTRDVYETDYYRK	F	G	M	T	R	D	V	Y	E	T	D	Y	Y	R	K	3	0.877161	0.306021	0.779545	0.195909	0.751953	0.11834	0.759412	0.231407	0.819587	0.049919	0.847991	0.175102		FALSE	FALSE	FALSE	FALSE	FALSE	FALSE
Human pTyr	1171	INSRR_HUMAN_1141_YA	INSRR	Y1141		YA	FGMTRDVYETDAARK	F	G	M	T	R	D	V	Y	E	T	D	A	A	R	K	1	0.702371	0.153739	0.714261	0.100403	0.912139	0.149397	0.828404	0.196151	0.798886	0.0200815	0.835849	0.12804		FALSE	FALSE	FALSE	FALSE	FALSE	FALSE
Human pTyr	1172	INSRR_HUMAN_1146	INSRR	Y1146			DVYETDYYRKGGKGL	D	V	Y	E	T	D	Y	Y	R	K	G	G	K	G	L	3	0.832096	0.153655	0.814822	0.114253	0.690972	0.0984482	0.740344	0.0471214	0.633544	0.113393	0.810075	0.0616078		FALSE	FALSE	FALSE	FALSE	FALSE	FALSE
Human pTyr	1173	INSRR_HUMAN_1146_YA	INSRR	Y1146		YA	DVAETDAYRKGGKGL	D	V	A	E	T	D	A	Y	R	K	G	G	K	G	L	1	0.896694	0.20835	0.724418	0.102195	0.84721	0.191377	0.763029	0.0629514	0.690713	0.0853436	0.771814	0.108675		FALSE	FALSE	FALSE	FALSE	FALSE	FALSE
Human pTyr	1174	IQGA1_HUMAN_172	IQGA1	Y172			APQIQDLYGKVDFTE	A	P	Q	I	Q	D	L	Y	G	K	V	D	F	T	E	1	0.664555	0.150073	0.703873	0.164113	0.503476	0.179176	0.785895	0.111149	0.850654	0.126841	0.593973	0.0742205		FALSE	FALSE	FALSE	FALSE	FALSE	FALSE
Human pTyr	1175	IQGA3_HUMAN_162	IQGA3	Y162			APQIHDLYGKVKFTA	A	P	Q	I	H	D	L	Y	G	K	V	K	F	T	A	1	1.04256	0.113588	0.842327	0.142973	0.992853	0.0586129	1.02437	0.0783815	1.12433	0.167576	1.33397	0.576509		FALSE	FALSE	FALSE	FALSE	FALSE	FALSE
Human pTyr	1176	IRS1_HUMAN_1179	IRS1	Y1179			GLENGLNYIDLDLVK	G	L	E	N	G	L	N	Y	I	D	L	D	L	V	K	1	1.82388	0.55427	4.02339	1.75119	5.83137	2.39788	3.81793	1.34528	0.655629	0.121741	0.91382	0.170277		FALSE	TRUE	TRUE	TRUE	FALSE	FALSE
Human pTyr	1177	IRS1_HUMAN_1229	IRS1	Y1229			SSEDLSAYASISFQK	S	S	E	D	L	S	A	Y	A	S	I	S	F	Q	K	1	1.28583	0.0789477	1.65848	0.252308	1.45466	0.311649	1.51569	0.290399	3.16419	1.44608	1.70516	0.35339		FALSE	FALSE	FALSE	FALSE	FALSE	FALSE
Human pTyr	1178	IRS1_HUMAN_465	IRS1	Y465			GEEELSNYICMGGKG	G	E	E	E	L	S	N	Y	I	C	M	G	G	K	G	1	1.3604	0.0882834	1.31185	0.247157	1.01328	0.100154	1.1448	0.208083	1.26316	0.130953	1.10066	0.152591		FALSE	FALSE	FALSE	FALSE	FALSE	FALSE
Human pTyr	1179	IRS1_HUMAN_612	IRS1	Y612			TLHTDDGYMPMSPGV	T	L	H	T	D	D	G	Y	M	P	M	S	P	G	V	1	0.5155	0.117044	0.444934	0.0657439	0.482696	0.0737807	0.762544	0.418579	0.452959	0.0676371	0.62829	0.188174		FALSE	FALSE	FALSE	FALSE	FALSE	FALSE
Human pTyr	1180	IRS1_HUMAN_632	IRS1	Y632			GRKGSGDYMPMSPKS	G	R	K	G	S	G	D	Y	M	P	M	S	P	K	S	1	0.884081	0.15292	0.821736	0.175021	0.800307	0.131849	0.86975	0.265736	0.727751	0.313075	0.887795	0.243642		FALSE	FALSE	FALSE	FALSE	FALSE	FALSE
Human pTyr	1181	IRS1_HUMAN_896	IRS1	Y896			EPKSPGEYVNIEFGS	E	P	K	S	P	G	E	Y	V	N	I	E	F	G	S	1	0.722818	0.0614747	2.21427	1.1791	2.70123	0.734521	2.09655	0.785861	1.00089	0.0769708	0.83463	0.133335		FALSE	FALSE	FALSE	FALSE	FALSE	FALSE
Human pTyr	1182	IRS1_HUMAN_941	IRS1	Y941			EETGTEEYMKMDLGP	E	E	T	G	T	E	E	Y	M	K	M	D	L	G	P	1	0.883605	0.113557	0.590374	0.128238	0.918452	0.52084	1.02601	0.332314	0.77859	0.284045	0.998891	0.029261		FALSE	FALSE	FALSE	FALSE	FALSE	FALSE
Human pTyr	1183	IRS1_HUMAN_989	IRS1	Y989			VPSSRGDYMTMQMSC	V	P	S	S	R	G	D	Y	M	T	M	Q	M	S	C	1	1.0447	0.217355	0.909695	0.234303	1.07385	0.387494	1.01399	0.319114	0.869236	0.231644	0.982046	0.277311		FALSE	FALSE	FALSE	FALSE	FALSE	FALSE
Human pTyr	1184	IRS2_HUMAN_1253	IRS2	Y1253			GFQNGLNYIAIDVRE	G	F	Q	N	G	L	N	Y	I	A	I	D	V	R	E	1	0.980661	0.0960746	1.76012	0.692123	3.54437	1.83079	2.2346	0.775169	0.839035	0.0793047	0.790637	0.187909		FALSE	FALSE	TRUE	FALSE	FALSE	FALSE
Human pTyr	1185	IRS2_HUMAN_540	IRS2	Y540			GGGGGEFYGYMTMDR	G	G	G	G	G	E	F	Y	G	Y	M	T	M	D	R	2	1.52063	0.442237	1.05377	0.200733	1.20996	0.0460497	1.42284	0.149592	1.1356	0.111432	1.30582	0.0740779		FALSE	FALSE	FALSE	FALSE	FALSE	FALSE
Human pTyr	1186	IRS2_HUMAN_540_YA	IRS2	Y540		YA	GGGGGEFYGAMTMDR	G	G	G	G	G	E	F	Y	G	A	M	T	M	D	R	1	0.62414	0.155786	0.502255	0.0588269	0.50818	0.0896948	0.709498	0.212278	0.557101	0.0256696	0.580968	0.09311		FALSE	FALSE	FALSE	FALSE	FALSE	FALSE
Human pTyr	1187	IRS2_HUMAN_653	IRS2	Y653			NLGADDGYMPMTPGA	N	L	G	A	D	D	G	Y	M	P	M	T	P	G	A	1	0.42157	0.0703033	0.477166	0.140664	0.50565	0.0614335	0.476285	0.0291985	0.432497	0.0551311	0.545826	0.0418199		FALSE	FALSE	FALSE	FALSE	FALSE	FALSE
Human pTyr	1188	IRS2_HUMAN_675	IRS2	Y675			GSCRSDDYMPMSPAS	G	S	C	R	S	D	D	Y	M	P	M	S	P	A	S	1	1.08058	0.119449	0.853102	0.0536836	0.811173	0.0892	1.17022	0.183054	0.926602	0.1854	0.933577	0.162432		FALSE	FALSE	FALSE	FALSE	FALSE	FALSE
Human pTyr	1189	IRS2_HUMAN_919	IRS2	Y919			EPKSPGEYINIDFGE	E	P	K	S	P	G	E	Y	I	N	I	D	F	G	E	1	1.14947	0.0628232	3.11659	1.77214	4.30981	1.7798	3.23589	0.745678	1.09512	0.399508	1.01711	0.183298		FALSE	FALSE	TRUE	TRUE	FALSE	FALSE
Human pTyr	1190	IRS4_HUMAN_921	IRS4	Y921			EADSSSDYVNMDFTK	E	A	D	S	S	S	D	Y	V	N	M	D	F	T	K	1	1.04424	0.225567	2.83694	0.857673	1.10825	0.504914	1.14017	0.195371	0.838357	0.158203	0.892482	0.206748		FALSE	FALSE	FALSE	FALSE	FALSE	FALSE
Human pTyr	1191	ISLR2_HUMAN_719	ISLR2	Y719			EFEAGSEYSDRLPLG	E	F	E	A	G	S	E	Y	S	D	R	L	P	L	G	1	0.598911	0.0649273	0.485492	0.0806078	0.594961	0.0197616	0.524088	0.00633789	0.453751	0.0712667	0.627499	0.216266		FALSE	FALSE	FALSE	FALSE	FALSE	FALSE
Human pTyr	1192	IST1_HUMAN_43	IST1	Y43			ARKEIADYLAAGKDE	A	R	K	E	I	A	D	Y	L	A	A	G	K	D	E	1	0.755764	0.0933079	0.764021	0.205429	0.653661	0.0699202	0.702118	0.0847066	0.893342	0.172459	0.810744	0.0720799		FALSE	FALSE	FALSE	FALSE	FALSE	FALSE
Human pTyr	1193	ITB1_HUMAN_783	ITB1	Y783			DTGENPIYKSAVTTV	D	T	G	E	N	P	I	Y	K	S	A	V	T	T	V	1	0.676456	0.211025	0.577315	0.0958268	0.532468	0.0778012	0.612229	0.117238	0.58069	0.15748	0.599503	0.0702967		FALSE	FALSE	FALSE	FALSE	FALSE	FALSE
Human pTyr	1194	ITB3_HUMAN_773	ITB3	Y773			DTANNPLYKEATSTF	D	T	A	N	N	P	L	Y	K	E	A	T	S	T	F	1	0.667695	0.256443	0.669415	0.0771231	0.713815	0.140331	0.70496	0.139031	0.599989	0.034776	0.732474	0.232816		FALSE	FALSE	FALSE	FALSE	FALSE	FALSE
Human pTyr	1195	ITB3_HUMAN_785	ITB3	Y785			STFTNITYRGTGGGG	S	T	F	T	N	I	T	Y	R	G	T	G	G	G	G	1	0.864121	0.229652	0.635355	0.0887957	0.75867	0.130228	0.692372	0.149452	0.652764	0.119385	0.822753	0.0613711		FALSE	FALSE	FALSE	FALSE	FALSE	FALSE
Human pTyr	1196	ITB7_HUMAN_778	ITB7	Y778			KQDSNPLYKSAITTT	K	Q	D	S	N	P	L	Y	K	S	A	I	T	T	T	1	0.699773	0.133567	0.546595	0.140346	0.547788	0.115201	0.770982	0.235535	0.545157	0.0461527	0.772764	0.0855691		FALSE	FALSE	FALSE	FALSE	FALSE	FALSE
Human pTyr	1197	ITGB7_HUMAN_753	ITGB7	Y753			YRLSVEIYDRREYSR	Y	R	L	S	V	E	I	Y	D	R	R	E	Y	S	R	3	0.792843	0.199562	1.38571	0.0866712	0.764537	0.335666	0.968832	0.260358	0.935914	0.106953	1.33625	0.318143		FALSE	FALSE	FALSE	FALSE	FALSE	FALSE
Human pTyr	1198	ITGB7_HUMAN_753_YA	ITGB7	Y753		YA	ARLSVEIYDRREASR	A	R	L	S	V	E	I	Y	D	R	R	E	A	S	R	1	1.4055	0.106182	1.46082	0.333539	1.26399	0.431317	1.64226	0.521619	1.35812	0.292308	1.68092	0.290194		FALSE	FALSE	FALSE	FALSE	FALSE	FALSE
Human pTyr	1199	ITGB7_HUMAN_758	ITGB7	Y758			EIYDRREYSRFEKEQ	E	I	Y	D	R	R	E	Y	S	R	F	E	K	E	Q	2	0.964327	0.361587	0.726875	0.320045	0.85797	0.456927	0.781336	0.277234	0.865622	0.268863	0.960688	0.318099		FALSE	FALSE	FALSE	FALSE	FALSE	FALSE
Human pTyr	1200	ITGB7_HUMAN_758_YA	ITGB7	Y758		YA	EIADRREYSRFEKEQ	E	I	A	D	R	R	E	Y	S	R	F	E	K	E	Q	1	0.935674	0.0875436	0.718358	0.1039	0.770711	0.201996	0.782356	0.190854	0.76147	0.114588	1.08685	0.144306		FALSE	FALSE	FALSE	FALSE	FALSE	FALSE
Human pTyr	1201	ITK_HUMAN_180	ITK	Y180			ETVVIALYDYQTNDP	E	T	V	V	I	A	L	Y	D	Y	Q	T	N	D	P	2	1.47468	0.435012	1.05828	0.159777	1.26862	0.140968	1.30611	0.235007	1.31294	0.0848563	1.20353	0.228211		FALSE	FALSE	FALSE	FALSE	FALSE	FALSE
Human pTyr	1202	ITK_HUMAN_180_YA	ITK	Y180		YA	ETVVIALYDAQTNDP	E	T	V	V	I	A	L	Y	D	A	Q	T	N	D	P	1	0.800405	0.0746565	0.830736	0.22551	0.795382	0.072863	0.907848	0.169223	0.820771	0.277182	0.914551	0.174944		FALSE	FALSE	FALSE	FALSE	FALSE	FALSE
Human pTyr	1203	ITPR1_HUMAN_2664	ITPR1	Y2664			KVKDSTEYTGPESYV	K	V	K	D	S	T	E	Y	T	G	P	E	S	Y	V	2	1.1429	0.182944	0.943435	0.132031	1.33676	0.292019	0.850091	0.117656	0.891173	0.0454516	1.11005	0.156327		FALSE	FALSE	FALSE	FALSE	FALSE	FALSE
Human pTyr	1204	ITPR1_HUMAN_2664_YA	ITPR1	Y2664		YA	KVKDSTEYTGPESAV	K	V	K	D	S	T	E	Y	T	G	P	E	S	A	V	1	0.911649	0.227122	0.879518	0.139626	0.977894	0.191933	1.06771	0.29853	0.853328	0.167933	0.937912	0.205089		FALSE	FALSE	FALSE	FALSE	FALSE	FALSE
Human pTyr	1205	ITPR1_HUMAN_353	ITPR1	Y353			NAQEKMVYSLVSVPE	N	A	Q	E	K	M	V	Y	S	L	V	S	V	P	E	1	0.890046	0.188246	0.795889	0.0948396	0.775223	0.102106	0.73024	0.147473	1.75567	0.928366	0.908148	0.0659796		FALSE	FALSE	FALSE	FALSE	FALSE	FALSE
Human pTyr	1206	ITPR1_HUMAN_482	ITPR1	Y482			KLLEDLVYFVTGGTN	K	L	L	E	D	L	V	Y	F	V	T	G	G	T	N	1	1.95809	0.0789273	1.30923	0.0936964	1.35091	0.230703	1.53368	0.183583	1.525	0.314139	1.90651	0.17674		FALSE	FALSE	FALSE	FALSE	FALSE	FALSE
Human pTyr	1207	ITPR2_HUMAN_2607	ITPR2	Y2607			KVKDPTEYTGPESYV	K	V	K	D	P	T	E	Y	T	G	P	E	S	Y	V	2	0.936079	0.236913	0.828111	0.207746	0.933508	0.28938	0.90821	0.126235	0.801432	0.110665	0.798477	0.177898		FALSE	FALSE	FALSE	FALSE	FALSE	FALSE
Human pTyr	1208	ITPR2_HUMAN_2607_YA	ITPR2	Y2607		YA	KVKDPTEYTGPESAV	K	V	K	D	P	T	E	Y	T	G	P	E	S	A	V	1	1.06868	0.158816	0.860854	0.271145	0.887537	0.272363	1.11935	0.179141	1.0392	0.263362	0.963181	0.215015		FALSE	FALSE	FALSE	FALSE	FALSE	FALSE
Human pTyr	1209	ITSN2_HUMAN_553	ITSN2	Y553			EYQNKLIYLVPEKQL	E	Y	Q	N	K	L	I	Y	L	V	P	E	K	Q	L	2	1.43742	0.337052	3.62127	1.35419	9.34799	5.16581	5.49491	2.40461	0.932484	0.260149	0.733662	0.0453113		FALSE	TRUE	TRUE	TRUE	FALSE	FALSE
Human pTyr	1210	ITSN2_HUMAN_553_YA	ITSN2	Y553		YA	EAQNKLIYLVPEKQL	E	A	Q	N	K	L	I	Y	L	V	P	E	K	Q	L	1	1.63704	0.501929	4.45414	2.89727	13.4387	10.6389	8.14333	4.82925	0.826787	0.0841326	0.865849	0.111682		FALSE	TRUE	TRUE	TRUE	FALSE	FALSE
Human pTyr	1211	JAK1_HUMAN_1034	JAK1	Y1034			AIETDKEYYTVKDDR	A	I	E	T	D	K	E	Y	Y	T	V	K	D	D	R	2	1.52973	0.423764	0.916939	0.0395649	1.12082	0.195815	1.06695	0.262756	1.27672	0.544375	1.22417	0.39479		FALSE	FALSE	FALSE	FALSE	FALSE	FALSE
Human pTyr	1212	JAK1_HUMAN_1034_YA	JAK1	Y1034		YA	AIETDKEYATVKDDR	A	I	E	T	D	K	E	Y	A	T	V	K	D	D	R	1	1.02197	0.124878	1.03073	0.189691	0.758639	0.229018	1.22173	0.147368	0.867444	0.208961	1.19246	0.174195		FALSE	FALSE	FALSE	FALSE	FALSE	FALSE
Human pTyr	1213	JAK1_HUMAN_1035	JAK1	Y1035			IETDKEYYTVKDDRD	I	E	T	D	K	E	Y	Y	T	V	K	D	D	R	D	2	1.17634	0.306132	1.10491	0.381862	1.82978	0.29722	1.37524	0.639957	1.47983	0.586029	1.40552	0.317539		FALSE	FALSE	FALSE	FALSE	FALSE	FALSE
Human pTyr	1214	JAK1_HUMAN_1035_YA	JAK1	Y1035		YA	IETDKEAYTVKDDRD	I	E	T	D	K	E	A	Y	T	V	K	D	D	R	D	1	1.22124	0.28749	1.15103	0.188407	1.0951	0.140054	1.08608	0.0565708	1.03947	0.245093	1.21435	0.182103		FALSE	FALSE	FALSE	FALSE	FALSE	FALSE
Human pTyr	1215	JAK1_HUMAN_3	JAK1	Y3			GGGGGMQYLNIKEDC	G	G	G	G	G	M	Q	Y	L	N	I	K	E	D	C	1	0.687099	0.377218	0.821155	0.501103	0.73496	0.254705	0.819839	0.445208	0.621391	0.32498	0.886663	0.499352		FALSE	FALSE	FALSE	FALSE	FALSE	FALSE
Human pTyr	1216	JAK2_HUMAN_1007	JAK2	Y1007			VLPQDKEYYKVKEPG	V	L	P	Q	D	K	E	Y	Y	K	V	K	E	P	G	2	1.44574	0.617351	1.39839	0.409902	1.27907	0.643816	1.46466	0.545092	1.26357	0.322885	1.60757	0.680915		FALSE	FALSE	FALSE	FALSE	FALSE	FALSE
Human pTyr	1217	JAK2_HUMAN_1007_YA	JAK2	Y1007		YA	VLPQDKEYAKVKEPG	V	L	P	Q	D	K	E	Y	A	K	V	K	E	P	G	1	0.987509	0.0282201	0.821477	0.190402	0.853854	0.189634	1.20439	0.213509	1.2755	0.113267	1.05197	0.105674		FALSE	FALSE	FALSE	FALSE	FALSE	FALSE
Human pTyr	1218	JAK2_HUMAN_119	JAK2	Y119			VLYRIRFYFPRWYCS	V	L	Y	R	I	R	F	Y	F	P	R	W	Y	C	S	3	0.756518	0.518767	0.826848	0.482769	1.0108	0.48513	0.98757	0.568936	0.842154	0.476245	0.939714	0.542113		FALSE	FALSE	FALSE	FALSE	FALSE	FALSE
Human pTyr	1219	JAK2_HUMAN_119_YA	JAK2	Y119		YA	VLARIRFYFPRWACS	V	L	A	R	I	R	F	Y	F	P	R	W	A	C	S	1	1.22551	0.739662	0.908655	0.56808	1.08221	0.580565	0.907627	0.497481	0.916679	0.532132	1.00286	0.506736		FALSE	FALSE	FALSE	FALSE	FALSE	FALSE
Human pTyr	1220	JAK2_HUMAN_372	JAK2	Y372			FVSLIDGYYRLTADA	F	V	S	L	I	D	G	Y	Y	R	L	T	A	D	A	2	2.37655	0.450105	4.06404	1.8304	1.71101	0.158516	2.03831	0.517374	9.42848	5.62573	5.68274	4.62815		FALSE	TRUE	FALSE	FALSE	TRUE	TRUE
Human pTyr	1221	JAK2_HUMAN_372_YA	JAK2	Y372		YA	FVSLIDGYARLTADA	F	V	S	L	I	D	G	Y	A	R	L	T	A	D	A	1	0.732253	0.141181	0.812181	0.19253	0.558705	0.197481	0.775756	0.186672	8.80978	7.05359	3.15894	2.48776		FALSE	FALSE	FALSE	FALSE	TRUE	FALSE
Human pTyr	1222	JAK2_HUMAN_373	JAK2	Y373			VSLIDGYYRLTADAH	V	S	L	I	D	G	Y	Y	R	L	T	A	D	A	H	2	0.743843	0.0749346	0.85814	0.059479	0.67964	0.0714268	0.75931	0.109195	15.9411	11.1679	7.94782	7.41611		FALSE	FALSE	FALSE	FALSE	TRUE	TRUE
Human pTyr	1223	JAK2_HUMAN_373_YA	JAK2	Y373		YA	VSLIDGAYRLTADAH	V	S	L	I	D	G	A	Y	R	L	T	A	D	A	H	1	0.447819	0.0710526	0.46314	0.00184429	0.496267	0.0520568	0.488465	0.0285456	0.411577	0.0377149	0.462405	0.0483807		FALSE	FALSE	FALSE	FALSE	FALSE	FALSE
Human pTyr	1224	JAK2_HUMAN_570	JAK2	Y570			VRREVGDYGQLHETE	V	R	R	E	V	G	D	Y	G	Q	L	H	E	T	E	1	0.805727	0.244458	0.909306	0.455851	0.866035	0.267788	0.846006	0.309067	1.09659	0.72059	1.57477	0.727605		FALSE	FALSE	FALSE	FALSE	FALSE	FALSE
Human pTyr	1225	JAK2_HUMAN_813	JAK2	Y813			NSLFTPDYELLTEND	N	S	L	F	T	P	D	Y	E	L	L	T	E	N	D	1	0.875709	0.16864	0.710147	0.00442658	0.684283	0.0598005	0.820063	0.0742402	0.669875	0.11623	0.664709	0.11375		FALSE	FALSE	FALSE	FALSE	FALSE	FALSE
Human pTyr	1226	JAK2_HUMAN_868	JAK2	Y868			GSVEMCRYDPLQDNT	G	S	V	E	M	C	R	Y	D	P	L	Q	D	N	T	1	1.09902	0.144655	1.04448	0.0645198	0.894376	0.114601	1.12708	0.0757564	1.01373	0.117624	1.11976	0.106856		FALSE	FALSE	FALSE	FALSE	FALSE	FALSE
Human pTyr	1227	JAK2_HUMAN_972	JAK2	Y972			EYLGTKRYIHRDLAT	E	Y	L	G	T	K	R	Y	I	H	R	D	L	A	T	2	1.07829	0.328236	0.878028	0.131674	0.751129	0.17021	1.03055	0.257816	0.887247	0.00754957	0.937	0.127922		FALSE	FALSE	FALSE	FALSE	FALSE	FALSE
Human pTyr	1228	JAK2_HUMAN_972_YA	JAK2	Y972		YA	EALGTKRYIHRDLAT	E	A	L	G	T	K	R	Y	I	H	R	D	L	A	T	1	1.03555	0.11146	0.84337	0.0674264	0.77344	0.117081	0.992765	0.133239	0.725806	0.170979	0.829293	0.148849		FALSE	FALSE	FALSE	FALSE	FALSE	FALSE
Human pTyr	1229	JAK3_HUMAN_785	JAK3	Y785			NSLISSDYELLSDPT	N	S	L	I	S	S	D	Y	E	L	L	S	D	P	T	1	0.598074	0.304417	0.486384	0.176417	0.730484	0.285622	0.436352	0.185683	0.490027	0.168754	0.665589	0.0616389		FALSE	FALSE	FALSE	FALSE	FALSE	FALSE
Human pTyr	1230	JAK3_HUMAN_904	JAK3	Y904			SLRLVMEYLPSGCLR	S	L	R	L	V	M	E	Y	L	P	S	G	C	L	R	1	1.83192	0.0916097	1.5985	0.206981	1.63466	0.0872989	1.80155	0.20396	1.41973	0.225677	1.95249	0.154792		FALSE	FALSE	FALSE	FALSE	FALSE	FALSE
Human pTyr	1231	JUNB_HUMAN_182	JUNB	Y182			GPEPPPVYTNLSSYS	G	P	E	P	P	P	V	Y	T	N	L	S	S	Y	S	2	0.486456	0.0415072	0.487926	0.0515344	0.639255	0.154472	0.758749	0.188311	0.503212	0.0357311	0.482451	0.0939862		FALSE	FALSE	FALSE	FALSE	FALSE	FALSE
Human pTyr	1232	JUNB_HUMAN_182_YA	JUNB	Y182		YA	GPEPPPVYTNLSSAS	G	P	E	P	P	P	V	Y	T	N	L	S	S	A	S	1	0.693494	0.187116	0.545359	0.0320849	0.599685	0.146463	0.479372	0.0630603	0.519257	0.0226933	0.639367	0.152714		FALSE	FALSE	FALSE	FALSE	FALSE	FALSE
Human pTyr	1233	JUNB_HUMAN_188	JUNB	Y188			VYTNLSSYSPASASS	V	Y	T	N	L	S	S	Y	S	P	A	S	A	S	S	2	0.561266	0.131983	0.565836	0.0171303	0.463581	0.116235	0.536091	0.16349	0.781166	0.181306	0.618526	0.161147		FALSE	FALSE	FALSE	FALSE	FALSE	FALSE
Human pTyr	1234	JUNB_HUMAN_188_YA	JUNB	Y188		YA	VATNLSSYSPASASS	V	A	T	N	L	S	S	Y	S	P	A	S	A	S	S	1	0.648632	0.147798	0.560784	0.0432865	0.530925	0.0898528	0.732185	0.205513	0.671051	0.102885	0.669092	0.195718		FALSE	FALSE	FALSE	FALSE	FALSE	FALSE
Human pTyr	1235	JUP_HUMAN_133	JUP	Y133			AIVHLINYQDDAELA	A	I	V	H	L	I	N	Y	Q	D	D	A	E	L	A	1	1.30776	0.553166	0.77567	0.103041	0.785521	0.025493	0.791467	0.298	0.669042	0.057908	0.999987	0.0853986		FALSE	FALSE	FALSE	FALSE	FALSE	FALSE
Human pTyr	1236	JUP_HUMAN_550	JUP	Y550			AAGTQQPYTDGVRME	A	A	G	T	Q	Q	P	Y	T	D	G	V	R	M	E	1	0.676943	0.161292	0.694214	0.142632	0.679518	0.0509994	0.500394	0.0586898	0.54848	0.0794051	0.604158	0.133021		FALSE	FALSE	FALSE	FALSE	FALSE	FALSE
Human pTyr	1237	K1C18_HUMAN_36	K1C18	Y36			VSSAASVYAGAGGSG	V	S	S	A	A	S	V	Y	A	G	A	G	G	S	G	1	0.494359	0.16083	0.5482	0.129634	0.546041	0.185772	0.577768	0.13318	0.533534	0.126109	0.598776	0.126058		FALSE	FALSE	FALSE	FALSE	FALSE	FALSE
Human pTyr	1238	K2C8_HUMAN_228	K2C8	Y228			INFLRQLYEEEIREL	I	N	F	L	R	Q	L	Y	E	E	E	I	R	E	L	1	1.26009	0.183923	1.08369	0.0666103	1.23275	0.396397	1.15766	0.354072	0.907929	0.0705844	1.22436	0.130549		FALSE	FALSE	FALSE	FALSE	FALSE	FALSE
Human pTyr	1239	KAPCA_HUMAN_331	KAPCA	Y331			DTSNFDDYEEEEIRV	D	T	S	N	F	D	D	Y	E	E	E	E	I	R	V	1	1.57262	0.27337	1.09775	0.161815	1.19772	0.0950993	1.49772	0.559823	1.15846	0.324578	1.2713	0.246439		FALSE	FALSE	FALSE	FALSE	FALSE	FALSE
Human pTyr	1240	KAPCB_HUMAN_331	KAPCB	Y331			DTSNFDDYEEEDIRV	D	T	S	N	F	D	D	Y	E	E	E	D	I	R	V	1	1.39489	0.150429	1.25066	0.277804	1.38922	0.227837	1.55493	0.676953	1.16438	0.192457	1.18598	0.160247		FALSE	FALSE	FALSE	FALSE	FALSE	FALSE
Human pTyr	1241	KAPCB_HUMAN_69	KAPCB	Y69			KHKATEQYYAMKILD	K	H	K	A	T	E	Q	Y	Y	A	M	K	I	L	D	2	3.49223	0.760025	2.4456	0.441561	2.63183	0.462972	2.4688	0.256945	2.67942	0.13793	2.63738	0.070606		TRUE	FALSE	FALSE	FALSE	FALSE	FALSE
Human pTyr	1242	KAPCB_HUMAN_69_YA	KAPCB	Y69		YA	KHKATEQYAAMKILD	K	H	K	A	T	E	Q	Y	A	A	M	K	I	L	D	1	2.73158	0.568248	1.68804	0.318725	1.91796	0.309568	2.3867	0.335216	2.11179	0.17332	1.95391	0.196622		FALSE	FALSE	FALSE	FALSE	FALSE	FALSE
Human pTyr	1243	KAT6A_HUMAN_899	KAT6A	Y899			SSAPQEQYGECGEKS	S	S	A	P	Q	E	Q	Y	G	E	C	G	E	K	S	1	0.948538	0.331176	0.747965	0.221933	0.925253	0.159203	0.953014	0.325069	0.789902	0.231846	1.03626	0.314251		FALSE	FALSE	FALSE	FALSE	FALSE	FALSE
Human pTyr	1244	KCC2A_HUMAN_13	KCC2A	Y13			CTRFTEEYQLFEELG	C	T	R	F	T	E	E	Y	Q	L	F	E	E	L	G	1	1.64363	0.122484	1.26507	0.20121	1.21119	0.0543748	1.38117	0.201037	1.48002	0.131476	1.19895	0.0597938		FALSE	FALSE	FALSE	FALSE	FALSE	FALSE
Human pTyr	1245	KCC2B_HUMAN_17	KCC2B	Y17			FTDEYQLYEDIGKGA	F	T	D	E	Y	Q	L	Y	E	D	I	G	K	G	A	2	0.700193	0.0167683	0.690338	0.181564	0.733369	0.131405	0.948333	0.289131	0.71846	0.0873803	0.836624	0.197226		FALSE	FALSE	FALSE	FALSE	FALSE	FALSE
Human pTyr	1246	KCC2B_HUMAN_17_YA	KCC2B	Y17		YA	FTDEAQLYEDIGKGA	F	T	D	E	A	Q	L	Y	E	D	I	G	K	G	A	1	0.706985	0.115511	0.808431	0.153598	0.949051	0.0608965	0.675984	0.277575	0.752523	0.230447	0.807224	0.161245		FALSE	FALSE	FALSE	FALSE	FALSE	FALSE
Human pTyr	1247	KCNA3_HUMAN_162	KCNA3	Y162			SFDAILYYYQSGGRI	S	F	D	A	I	L	Y	Y	Y	Q	S	G	G	R	I	3	2.14085	0.442711	1.79535	0.387353	1.77868	0.683238	1.7524	0.28475	1.77843	0.284216	1.96318	0.361432		FALSE	FALSE	FALSE	FALSE	FALSE	FALSE
Human pTyr	1248	KCNA3_HUMAN_162_YA	KCNA3	Y162		YA	SFDAILAYAQSGGRI	S	F	D	A	I	L	A	Y	A	Q	S	G	G	R	I	1	1.06905	0.258898	0.959484	0.0201215	0.857342	0.0640567	0.869819	0.108076	0.777095	0.0517942	1.01757	0.080962		FALSE	FALSE	FALSE	FALSE	FALSE	FALSE
Human pTyr	1249	KCNA3_HUMAN_163	KCNA3	Y163			FDAILYYYQSGGRIR	F	D	A	I	L	Y	Y	Y	Q	S	G	G	R	I	R	3	1.24881	0.292042	0.744287	0.136751	1.14721	0.0368542	0.790453	0.364786	0.762292	0.173194	1.23928	0.517593		FALSE	FALSE	FALSE	FALSE	FALSE	FALSE
Human pTyr	1250	KCNA3_HUMAN_163_YA	KCNA3	Y163		YA	FDAILAAYQSGGRIR	F	D	A	I	L	A	A	Y	Q	S	G	G	R	I	R	1	0.86399	0.298575	0.89269	0.114857	0.734149	0.295209	0.762586	0.276883	0.912626	0.276947	0.706563	0.164225		FALSE	FALSE	FALSE	FALSE	FALSE	FALSE
Human pTyr	1251	KCNA3_HUMAN_187	KCNA3	Y187			FSEEIRFYQLGEEAM	F	S	E	E	I	R	F	Y	Q	L	G	E	E	A	M	1	0.692433	0.0706643	0.68268	0.133462	0.731809	0.105901	0.745397	0.0592279	0.598408	0.125595	0.747016	0.0719172		FALSE	FALSE	FALSE	FALSE	FALSE	FALSE
Human pTyr	1252	KCNA3_HUMAN_499	KCNA3	Y499			EGEEQSQYMHVGSCQ	E	G	E	E	Q	S	Q	Y	M	H	V	G	S	C	Q	1	1.18027	0.180829	1.16972	0.244818	0.886331	0.181169	1.09775	0.133226	0.814599	0.105037	1.02788	0.191297		FALSE	FALSE	FALSE	FALSE	FALSE	FALSE
Human pTyr	1253	KCNB1_HUMAN_128	KCNB1	Y128			YWGIDEIYLESCCQA	Y	W	G	I	D	E	I	Y	L	E	S	C	C	Q	A	2	1.68039	0.878152	1.2454	0.4723	1.22607	0.23656	1.07416	0.448697	1.28067	0.25424	1.33977	0.474534		FALSE	FALSE	FALSE	FALSE	FALSE	FALSE
Human pTyr	1254	KCNB1_HUMAN_128_YA	KCNB1	Y128		YA	AWGIDEIYLESCCQA	A	W	G	I	D	E	I	Y	L	E	S	C	C	Q	A	1	0.666639	0.22202	0.733187	0.213834	0.754603	0.123155	0.778298	0.205712	0.63919	0.102164	0.761971	0.18655		FALSE	FALSE	FALSE	FALSE	FALSE	FALSE
Human pTyr	1255	KCND3_HUMAN_108	KCND3	Y108			GKLHYPRYECISAYD	G	K	L	H	Y	P	R	Y	E	C	I	S	A	Y	D	3	1.99648	0.391821	1.47571	0.255736	1.6335	0.0561967	1.77403	0.339279	1.55841	0.0930323	1.53846	0.118505		FALSE	FALSE	FALSE	FALSE	FALSE	FALSE
Human pTyr	1256	KCND3_HUMAN_108_YA	KCND3	Y108		YA	GKLHAPRYECISAAD	G	K	L	H	A	P	R	Y	E	C	I	S	A	A	D	1	2.23585	0.592383	1.46014	0.0655781	1.46165	0.122707	1.75853	0.302453	1.65879	0.180873	1.73325	0.196571		FALSE	FALSE	FALSE	FALSE	FALSE	FALSE
Human pTyr	1257	KCND3_HUMAN_136	KCND3	Y136			GDCCYEEYKDRKREN	G	D	C	C	Y	E	E	Y	K	D	R	K	R	E	N	2	0.62874	0.0175731	0.681967	0.193635	0.752964	0.15639	0.701226	0.111928	0.618128	0.0867874	0.68949	0.121847		FALSE	FALSE	FALSE	FALSE	FALSE	FALSE
Human pTyr	1258	KCND3_HUMAN_136_YA	KCND3	Y136		YA	GDCCAEEYKDRKREN	G	D	C	C	A	E	E	Y	K	D	R	K	R	E	N	1	0.599905	0.11315	0.62548	0.064798	0.650559	0.093209	0.881218	0.176412	0.71112	0.15134	0.748096	0.0242373		FALSE	FALSE	FALSE	FALSE	FALSE	FALSE
Human pTyr	1259	KCNJ1_HUMAN_337	KCNJ1	Y337			SKTKEGKYRVDFHNF	S	K	T	K	E	G	K	Y	R	V	D	F	H	N	F	1	1.89024	0.225847	1.61744	0.376779	1.52928	0.466658	1.47679	0.103081	2.0529	0.730257	1.73558	0.283504		FALSE	FALSE	FALSE	FALSE	FALSE	FALSE
Human pTyr	1260	KCNJ4_HUMAN_234	KCNJ4	Y234			YMTQEGEYLPLDQRD	Y	M	T	Q	E	G	E	Y	L	P	L	D	Q	R	D	2	0.60296	0.0346568	0.718814	0.17939	0.502781	0.0501485	0.566909	0.0687094	0.548298	0.0720045	0.645766	0.0134883		FALSE	FALSE	FALSE	FALSE	FALSE	FALSE
Human pTyr	1261	KCNJ4_HUMAN_234_YA	KCNJ4	Y234		YA	AMTQEGEYLPLDQRD	A	M	T	Q	E	G	E	Y	L	P	L	D	Q	R	D	1	0.868167	0.11947	0.721675	0.0708667	0.778641	0.148832	0.847176	0.144253	0.662113	0.1071	0.673139	0.150115		FALSE	FALSE	FALSE	FALSE	FALSE	FALSE
Human pTyr	1262	KCNN1_HUMAN_109	KCNN1	Y109			KRKRLSDYALIFGMF	K	R	K	R	L	S	D	Y	A	L	I	F	G	M	F	1	0.843042	0.501471	0.65763	0.302201	0.696765	0.198921	0.777595	0.266169	0.877083	0.465523	0.876464	0.491671		FALSE	FALSE	FALSE	FALSE	FALSE	FALSE
Human pTyr	1263	KCNN2_HUMAN_160	KCNN2	Y160			TELSWGAYDKASLYS	T	E	L	S	W	G	A	Y	D	K	A	S	L	Y	S	2	0.560728	0.0747708	0.712416	0.0247257	0.788346	0.102151	0.716922	0.0721723	0.967624	0.449762	0.927031	0.0874091		FALSE	FALSE	FALSE	FALSE	FALSE	FALSE
Human pTyr	1264	KCNN2_HUMAN_160_YA	KCNN2	Y160		YA	TELSWGAYDKASLAS	T	E	L	S	W	G	A	Y	D	K	A	S	L	A	S	1	0.668003	0.210489	0.596409	0.0409795	0.505056	0.207006	0.465271	0.0131427	0.59703	0.231672	0.559005	0.135261		FALSE	FALSE	FALSE	FALSE	FALSE	FALSE
Human pTyr	1265	KCRB_HUMAN_125	KCRB	Y125			GDDLDPNYVLSSRVR	G	D	D	L	D	P	N	Y	V	L	S	S	R	V	R	1	0.587687	0.155085	0.522026	0.0695494	0.585163	0.0642667	0.680539	0.0828362	0.622093	0.204955	0.642631	0.0989736		FALSE	FALSE	FALSE	FALSE	FALSE	FALSE
Human pTyr	1266	KCRS_HUMAN_255	KCRS	Y255			ARGIWHNYDKTFLIW	A	R	G	I	W	H	N	Y	D	K	T	F	L	I	W	1	1.9631	0.432886	1.50531	0.0415449	1.33208	0.243989	1.88629	0.400886	2.50003	1.21051	1.41017	0.113484		FALSE	FALSE	FALSE	FALSE	FALSE	FALSE
Human pTyr	1267	KDM1A_HUMAN_135	KDM1A	Y135			ANLSEDEYYSEEERN	A	N	L	S	E	D	E	Y	Y	S	E	E	E	R	N	2	1.03814	0.267992	1.25794	0.482844	0.860518	0.219896	1.25025	0.560785	1.08117	0.415611	1.38363	0.263531		FALSE	FALSE	FALSE	FALSE	FALSE	FALSE
Human pTyr	1268	KDM1A_HUMAN_135_YA	KDM1A	Y135		YA	ANLSEDEYASEEERN	A	N	L	S	E	D	E	Y	A	S	E	E	E	R	N	1	1.4785	0.314586	1.1816	0.472164	1.23791	0.452542	1.32385	0.397073	1.10437	0.349083	1.26809	0.350489		FALSE	FALSE	FALSE	FALSE	FALSE	FALSE
Human pTyr	1269	KDM3A_HUMAN_1114	KDM3A	Y1114			ITPEDRKYGTTNLHL	I	T	P	E	D	R	K	Y	G	T	T	N	L	H	L	1	0.837848	0.173677	0.747485	0.184782	0.75536	0.151309	0.703673	0.347685	0.705131	0.0847976	0.775276	0.0947207		FALSE	FALSE	FALSE	FALSE	FALSE	FALSE
Human pTyr	1270	KDM5A_HUMAN_1595	KDM5A	Y1595			VLDIPSKYDWSGAEE	V	L	D	I	P	S	K	Y	D	W	S	G	A	E	E	1	0.784979	0.258725	0.842807	0.298715	0.657545	0.166845	0.80817	0.210437	0.898729	0.154044	1.03018	0.154321		FALSE	FALSE	FALSE	FALSE	FALSE	FALSE
Human pTyr	1271	KHDR1_HUMAN_387	KHDR1	Y387			YEGYEGYYSQSQGDS	Y	E	G	Y	E	G	Y	Y	S	Q	S	Q	G	D	S	4	1.05476	0.496233	0.813235	0.0863209	0.597438	0.112961	0.772157	0.0990409	1.00832	0.043564	1.49381	1.17061		FALSE	FALSE	FALSE	FALSE	FALSE	FALSE
Human pTyr	1272	KHDR1_HUMAN_387_YA	KHDR1	Y387		YA	AEGAEGAYSQSQGDS	A	E	G	A	E	G	A	Y	S	Q	S	Q	G	D	S	1	0.778132	0.303879	0.622357	0.154136	0.619798	0.19827	0.625792	0.161029	0.612468	0.012499	0.762036	0.323275		FALSE	FALSE	FALSE	FALSE	FALSE	FALSE
Human pTyr	1273	KHDR1_HUMAN_435	KHDR1	Y435			ARPVKGAYREHPYGR	A	R	P	V	K	G	A	Y	R	E	H	P	Y	G	R	2	2.1414	1.03161	1.73985	0.824453	2.11695	1.07174	1.8297	0.794258	1.97649	1.09906	2.48764	1.28589		FALSE	FALSE	FALSE	FALSE	FALSE	FALSE
Human pTyr	1274	KHDR1_HUMAN_435_YA	KHDR1	Y435		YA	ARPVKGAYREHPAGR	A	R	P	V	K	G	A	Y	R	E	H	P	A	G	R	1	3.1149	0.156567	2.59643	0.464402	2.40982	0.530901	2.27802	0.193052	2.47148	0.840806	2.27102	0.326477		FALSE	FALSE	FALSE	FALSE	FALSE	FALSE
Human pTyr	1275	KHDR1_HUMAN_440	KHDR1	Y440			GAYREHPYGRYGGGG	G	A	Y	R	E	H	P	Y	G	R	Y	G	G	G	G	3	2.51265	0.471245	2.0172	0.229336	1.87787	0.284199	2.2897	0.344298	2.16033	0.411479	2.11614	0.152425		FALSE	FALSE	FALSE	FALSE	FALSE	FALSE
Human pTyr	1276	KHDR1_HUMAN_440_YA	KHDR1	Y440		YA	GAAREHPYGRAGGGG	G	A	A	R	E	H	P	Y	G	R	A	G	G	G	G	1	1.28564	0.15691	1.08485	0.0339135	1.05401	0.0767702	1.00663	0.064425	1.17935	0.339263	1.23998	0.125076		FALSE	FALSE	FALSE	FALSE	FALSE	FALSE
Human pTyr	1277	KHSRP_HUMAN_317	KHSRP	Y317			GFGDRNEYGSRIGGG	G	F	G	D	R	N	E	Y	G	S	R	I	G	G	G	1	0.565911	0.136795	0.64468	0.0680671	0.595274	0.060553	0.580301	0.103277	0.497553	0.119511	0.632981	0.0496737		FALSE	FALSE	FALSE	FALSE	FALSE	FALSE
Human pTyr	1278	KHSRP_HUMAN_583	KHSRP	Y583			WAAYYSHYYQQPPGP	W	A	A	Y	Y	S	H	Y	Y	Q	Q	P	P	G	P	4	2.81069	0.557799	2.16943	0.347529	2.23415	0.543765	2.35063	0.419417	2.12019	0.263241	2.09281	0.606832		FALSE	FALSE	FALSE	FALSE	FALSE	FALSE
Human pTyr	1279	KHSRP_HUMAN_583_YA	KHSRP	Y583		YA	WAAAASHYAQQPPGP	W	A	A	A	A	S	H	Y	A	Q	Q	P	P	G	P	1	#DIV/0!	#DIV/0!	#DIV/0!	#DIV/0!	#DIV/0!	#DIV/0!	#DIV/0!	#DIV/0!	#DIV/0!	#DIV/0!	#DIV/0!	#DIV/0!		#DIV/0!	#DIV/0!	#DIV/0!	#DIV/0!	#DIV/0!	#DIV/0!
Human pTyr	1280	KHSRP_HUMAN_688	KHSRP	Y688			YYRQQAAYYGQTPGP	Y	Y	R	Q	Q	A	A	Y	Y	G	Q	T	P	G	P	4	0.623224	0.426824	0.411062	0.141559	0.695026	0.181862	0.598008	0.233676	0.43084	0.103263	0.585949	0.223913		FALSE	FALSE	FALSE	FALSE	FALSE	FALSE
Human pTyr	1281	KHSRP_HUMAN_688_YA	KHSRP	Y688		YA	AARQQAAYAGQTPGP	A	A	R	Q	Q	A	A	Y	A	G	Q	T	P	G	P	1	0.722698	0.256228	0.545123	0.0454372	0.438804	0.131537	0.549845	0.0777187	0.488984	0.0697169	0.477752	0.0794475		FALSE	FALSE	FALSE	FALSE	FALSE	FALSE
Human pTyr	1282	KI67_HUMAN_1552	KI67	Y1552			VSGEKNIYAFMGTPV	V	S	G	E	K	N	I	Y	A	F	M	G	T	P	V	1	0.748274	0.127052	0.827133	0.109561	0.650331	0.0942901	0.721232	0.0949906	1.02799	0.217768	0.893769	0.312688		FALSE	FALSE	FALSE	FALSE	FALSE	FALSE
Human pTyr	1283	KIRR1_HUMAN_605	KIRR1	Y605			MKDPTNGYYNVRAHE	M	K	D	P	T	N	G	Y	Y	N	V	R	A	H	E	2	1.33385	0.431083	1.21202	0.206932	1.14794	0.267321	1.35301	0.340943	1.16535	0.339786	1.30806	0.350103		FALSE	FALSE	FALSE	FALSE	FALSE	FALSE
Human pTyr	1284	KIRR1_HUMAN_605_YA	KIRR1	Y605		YA	MKDPTNGYANVRAHE	M	K	D	P	T	N	G	Y	A	N	V	R	A	H	E	1	0.900912	0.245138	0.687983	0.145233	0.747049	0.064866	0.658147	0.0152061	4.21467	1.66072	1.38881	0.46001		FALSE	FALSE	FALSE	FALSE	TRUE	FALSE
Human pTyr	1285	KIRR1_HUMAN_606	KIRR1	Y606			KDPTNGYYNVRAHED	K	D	P	T	N	G	Y	Y	N	V	R	A	H	E	D	2	1.26814	0.47313	1.08954	0.142341	1.03651	0.362421	1.09022	0.360008	1.0266	0.209992	1.20257	0.253288		FALSE	FALSE	FALSE	FALSE	FALSE	FALSE
Human pTyr	1286	KIRR1_HUMAN_606_YA	KIRR1	Y606		YA	KDPTNGAYNVRAHED	K	D	P	T	N	G	A	Y	N	V	R	A	H	E	D	1	0.69009	0.0519232	0.751934	0.0936603	0.643265	0.0453719	0.782356	0.231687	0.753064	0.090223	0.774853	0.0640349		FALSE	FALSE	FALSE	FALSE	FALSE	FALSE
Human pTyr	1287	KIRR1_HUMAN_724	KIRR1	Y724			ERTPYEAYDPIGKYA	E	R	T	P	Y	E	A	Y	D	P	I	G	K	Y	A	3	0.638704	0.121435	0.55372	0.103732	0.684369	0.197953	0.519957	0.124495	0.517592	0.113658	0.573136	0.0398594		FALSE	FALSE	FALSE	FALSE	FALSE	FALSE
Human pTyr	1288	KIRR1_HUMAN_724_YA	KIRR1	Y724		YA	ERTPAEAYDPIGKAA	E	R	T	P	A	E	A	Y	D	P	I	G	K	A	A	1	0.628579	0.135392	0.577923	0.00541601	0.790682	0.0713829	0.661451	0.101402	0.61888	0.0973707	0.678068	0.116138		FALSE	FALSE	FALSE	FALSE	FALSE	FALSE
Human pTyr	1289	KIT_HUMAN_547	KIT	Y547			VMILTYKYLQKPMYE	V	M	I	L	T	Y	K	Y	L	Q	K	P	M	Y	E	3	2.01794	0.549777	1.72912	0.149034	1.73745	0.276352	1.68775	0.427425	1.9014	0.324362	1.99127	0.543798		FALSE	FALSE	FALSE	FALSE	FALSE	FALSE
Human pTyr	1290	KIT_HUMAN_547_YA	KIT	Y547		YA	VMILTAKYLQKPMAE	V	M	I	L	T	A	K	Y	L	Q	K	P	M	A	E	1	1.04777	0.221109	0.79587	0.284529	0.916651	0.165846	1.1097	0.0882013	0.88751	0.303181	1.07089	0.34892		FALSE	FALSE	FALSE	FALSE	FALSE	FALSE
Human pTyr	1291	KIT_HUMAN_553	KIT	Y553			KYLQKPMYEVQWKVV	K	Y	L	Q	K	P	M	Y	E	V	Q	W	K	V	V	2	2.39127	0.213369	1.45098	0.10455	1.59959	0.160747	1.83956	0.181983	1.90676	0.196152	1.78107	0.251244		FALSE	FALSE	FALSE	FALSE	FALSE	FALSE
Human pTyr	1292	KIT_HUMAN_553_YA	KIT	Y553		YA	KALQKPMYEVQWKVV	K	A	L	Q	K	P	M	Y	E	V	Q	W	K	V	V	1	1.61505	0.446348	1.33385	0.176289	1.28741	0.250745	1.64237	0.266772	1.35136	0.178271	1.61078	0.148955		FALSE	FALSE	FALSE	FALSE	FALSE	FALSE
Human pTyr	1293	KIT_HUMAN_568	KIT	Y568			EEINGNNYVYIDPTQ	E	E	I	N	G	N	N	Y	V	Y	I	D	P	T	Q	2	0.77269	0.186278	0.771936	0.104828	0.761825	0.364529	0.692731	0.175708	0.885571	0.47024	0.92224	0.165451		FALSE	FALSE	FALSE	FALSE	FALSE	FALSE
Human pTyr	1294	KIT_HUMAN_568_YA	KIT	Y568		YA	EEINGNNYVAIDPTQ	E	E	I	N	G	N	N	Y	V	A	I	D	P	T	Q	1	0.627474	0.058926	0.625161	0.228945	0.726269	0.116297	0.654446	0.0723905	0.517971	0.0730907	0.835757	0.245827		FALSE	FALSE	FALSE	FALSE	FALSE	FALSE
Human pTyr	1295	KIT_HUMAN_570	KIT	Y570			INGNNYVYIDPTQLP	I	N	G	N	N	Y	V	Y	I	D	P	T	Q	L	P	2	0.541682	0.132054	0.784157	0.110587	1.00122	0.0843036	0.343826	0.228355	1.92011	0.777653	0.842846	0.245451		FALSE	FALSE	FALSE	FALSE	FALSE	FALSE
Human pTyr	1296	KIT_HUMAN_570_YA	KIT	Y570		YA	INGNNAVYIDPTQLP	I	N	G	N	N	A	V	Y	I	D	P	T	Q	L	P	1	0.796235	0.271115	0.601464	0.123763	0.774268	0.531864	1.00919	0.545263	0.56869	0.190044	0.800326	0.404042		FALSE	FALSE	FALSE	FALSE	FALSE	FALSE
Human pTyr	1297	KIT_HUMAN_703	KIT	Y703			DHAEAALYKNLLHSK	D	H	A	E	A	A	L	Y	K	N	L	L	H	S	K	1	1.06068	0.298048	0.949513	0.272195	0.68666	0.133948	1.04214	0.324025	0.854494	0.175403	1.07418	0.226246		FALSE	FALSE	FALSE	FALSE	FALSE	FALSE
Human pTyr	1298	KIT_HUMAN_721	KIT	Y721			CSDSTNEYMDMKPGV	C	S	D	S	T	N	E	Y	M	D	M	K	P	G	V	1	1.00632	0.146395	1.20907	0.232073	1.08805	0.0386264	1.23649	0.197245	0.92683	0.212711	1.3751	0.152294		FALSE	FALSE	FALSE	FALSE	FALSE	FALSE
Human pTyr	1299	KIT_HUMAN_730	KIT	Y730			DMKPGVSYVVPTKAD	D	M	K	P	G	V	S	Y	V	V	P	T	K	A	D	1	0.852745	0.172851	0.749731	0.182242	0.635922	0.0196739	0.591967	0.138945	0.782365	0.108017	0.910004	0.0647315		FALSE	FALSE	FALSE	FALSE	FALSE	FALSE
Human pTyr	1300	KIT_HUMAN_823	KIT	Y823			DIKNDSNYVVKGNAR	D	I	K	N	D	S	N	Y	V	V	K	G	N	A	R	1	0.756294	0.0239437	0.704191	0.168169	0.855368	0.255964	0.783919	0.077004	0.866277	0.282957	0.820959	0.156493		FALSE	FALSE	FALSE	FALSE	FALSE	FALSE
Human pTyr	1301	KIT_HUMAN_900	KIT	Y900			EHAPAEMYDIMKTCW	E	H	A	P	A	E	M	Y	D	I	M	K	T	C	W	1	1.53163	0.178635	1.22415	0.0529246	1.22041	0.279689	1.10962	0.244322	1.20688	0.0472586	1.19509	0.24942		FALSE	FALSE	FALSE	FALSE	FALSE	FALSE
Human pTyr	1302	KIT_HUMAN_936	KIT	Y936			SESTNHIYSNLANCS	S	E	S	T	N	H	I	Y	S	N	L	A	N	C	S	1	1.13648	0.132166	0.846318	0.142397	0.695374	0.0468483	1.37771	0.204548	0.914737	0.188803	1.02415	0.231854		FALSE	FALSE	FALSE	FALSE	FALSE	FALSE
Human pTyr	1303	KLC1_HUMAN_449	KLC1	Y449			DGTSFGEYGGWYKAC	D	G	T	S	F	G	E	Y	G	G	W	Y	K	A	C	2	1.10696	0.26593	0.948689	0.113032	0.845039	0.115103	1.04775	0.112989	0.88109	0.0267546	1.11139	0.200763		FALSE	FALSE	FALSE	FALSE	FALSE	FALSE
Human pTyr	1304	KLC1_HUMAN_449_YA	KLC1	Y449		YA	DGTSFGEYGGWAKAC	D	G	T	S	F	G	E	Y	G	G	W	A	K	A	C	1	0.815392	0.249361	0.710935	0.232375	0.653196	0.168008	0.700433	0.247434	0.684644	0.228738	0.73321	0.161744		FALSE	FALSE	FALSE	FALSE	FALSE	FALSE
Human pTyr	1305	KLC4_HUMAN_449	KLC4	Y449			GGTPYAEYGGWYKAC	G	G	T	P	Y	A	E	Y	G	G	W	Y	K	A	C	3	1.35536	0.126856	1.04501	0.0602643	1.21457	0.188124	1.25736	0.209185	1.0864	0.0755316	1.42026	0.384293		FALSE	FALSE	FALSE	FALSE	FALSE	FALSE
Human pTyr	1306	KLC4_HUMAN_449_YA	KLC4	Y449		YA	GGTPAAEYGGWAKAC	G	G	T	P	A	A	E	Y	G	G	W	A	K	A	C	1	0.601061	0.308134	0.637293	0.305738	0.62194	0.301358	0.684924	0.280032	0.598911	0.287	0.619906	0.324453		FALSE	FALSE	FALSE	FALSE	FALSE	FALSE
Human pTyr	1307	KLH22_HUMAN_466	KLH22	Y466			YLKETHCYDPGSNTW	Y	L	K	E	T	H	C	Y	D	P	G	S	N	T	W	2	1.26545	0.319554	1.17856	0.1258	1.1273	0.2656	1.25441	0.18292	1.02159	0.143076	1.2324	0.128605		FALSE	FALSE	FALSE	FALSE	FALSE	FALSE
Human pTyr	1308	KLH22_HUMAN_466_YA	KLH22	Y466		YA	ALKETHCYDPGSNTW	A	L	K	E	T	H	C	Y	D	P	G	S	N	T	W	1	1.26868	0.142776	1.0151	0.156281	1.00539	0.0510605	1.1178	0.216142	0.953075	0.144172	1.12799	0.14441		FALSE	FALSE	FALSE	FALSE	FALSE	FALSE
Human pTyr	1309	KPCA_HUMAN_658	KPCA	Y658			SDFEGFSYVNPQFVH	S	D	F	E	G	F	S	Y	V	N	P	Q	F	V	H	1	0.79948	0.0544265	0.842154	0.0552562	0.834367	0.117893	0.842242	0.20264	0.660058	0.0858278	0.782606	0.173624		FALSE	FALSE	FALSE	FALSE	FALSE	FALSE
Human pTyr	1310	KPCB_HUMAN_662	KPCB	Y662			NEFAGFSYTNPEFVI	N	E	F	A	G	F	S	Y	T	N	P	E	F	V	I	1	0.932851	0.117786	1.62146	0.442512	1.32218	0.152425	1.05643	0.184692	0.884433	0.132191	0.995529	0.215435		FALSE	FALSE	FALSE	FALSE	FALSE	FALSE
Human pTyr	1311	KPCD_HUMAN_155	KPCD	Y155			IKQAKIHYIKNHEFI	I	K	Q	A	K	I	H	Y	I	K	N	H	E	F	I	1	2.01666	0.599803	1.42735	0.753649	2.17699	0.992874	1.34577	0.408361	1.91891	0.814251	1.29651	0.649518		FALSE	FALSE	FALSE	FALSE	FALSE	FALSE
Human pTyr	1312	KPCD_HUMAN_313	KPCD	Y313			SSEPVGIYQGFEKKT	S	S	E	P	V	G	I	Y	Q	G	F	E	K	K	T	1	0.790754	0.314733	0.506026	0.114213	0.819588	0.093451	0.737786	0.166572	0.756189	0.0866859	0.778125	0.259346		FALSE	FALSE	FALSE	FALSE	FALSE	FALSE
Human pTyr	1313	KPCD_HUMAN_334	KPCD	Y334			MQDNSGTYGKIWEGS	M	Q	D	N	S	G	T	Y	G	K	I	W	E	G	S	1	0.666138	0.197641	0.735459	0.13136	0.681362	0.11558	0.805099	0.136669	0.635679	0.0678482	0.583978	0.102587		FALSE	FALSE	FALSE	FALSE	FALSE	FALSE
Human pTyr	1314	KPCD_HUMAN_374	KPCD	Y374			ELKGRGEYFAIKALK	E	L	K	G	R	G	E	Y	F	A	I	K	A	L	K	1	1.5325	0.0512426	1.29086	0.113	1.25835	0.383099	1.25923	0.0817865	1.43504	0.324002	1.33482	0.101066		FALSE	FALSE	FALSE	FALSE	FALSE	FALSE
Human pTyr	1315	KPCD_HUMAN_567	KPCD	Y567			IRVDTPHYPRWITKE	I	R	V	D	T	P	H	Y	P	R	W	I	T	K	E	1	1.51132	0.704214	1.45039	0.11097	1.30336	0.234739	1.54602	0.630353	1.33811	0.0661618	1.46396	0.175942		FALSE	FALSE	FALSE	FALSE	FALSE	FALSE
Human pTyr	1316	KPCD_HUMAN_64	KPCD	Y64			STFDAHIYEGRVIQI	S	T	F	D	A	H	I	Y	E	G	R	V	I	Q	I	1	0.612771	0.113122	0.632765	0.0680208	0.730421	0.110211	0.635148	0.0917158	0.61708	0.0511115	0.620953	0.0411251		FALSE	FALSE	FALSE	FALSE	FALSE	FALSE
Human pTyr	1317	KPCD1_HUMAN_432	KPCD1	Y432			KEGWMVHYTSKDTLR	K	E	G	W	M	V	H	Y	T	S	K	D	T	L	R	1	1.57131	0.354342	0.968507	0.132347	1.11774	0.328621	1.25495	0.232308	1.14669	0.187409	1.13126	0.0248101		FALSE	FALSE	FALSE	FALSE	FALSE	FALSE
Human pTyr	1318	KPCD1_HUMAN_463	KPCD1	Y463			NDTGSRYYKEIPLSE	N	D	T	G	S	R	Y	Y	K	E	I	P	L	S	E	2	0.837739	0.164617	0.944585	0.350994	0.83605	0.30117	0.852627	0.14391	0.696884	0.0331913	0.731795	0.12981		FALSE	FALSE	FALSE	FALSE	FALSE	FALSE
Human pTyr	1319	KPCD1_HUMAN_463_YA	KPCD1	Y463		YA	NDTGSRAYKEIPLSE	N	D	T	G	S	R	A	Y	K	E	I	P	L	S	E	1	0.904377	0.135986	0.817116	0.120071	0.803379	0.122376	0.798872	0.151533	0.623217	0.0597544	0.812457	0.151697		FALSE	FALSE	FALSE	FALSE	FALSE	FALSE
Human pTyr	1320	KPCD1_HUMAN_502	KPCD1	Y502			TTANVVYYVGENVVN	T	T	A	N	V	V	Y	Y	V	G	E	N	V	V	N	2	0.822058	0.379464	0.632835	0.0175352	0.540184	0.0349975	0.661741	0.0385866	1.34955	0.711744	0.851183	0.175767		FALSE	FALSE	FALSE	FALSE	FALSE	FALSE
Human pTyr	1321	KPCD1_HUMAN_502_YA	KPCD1	Y502		YA	TTANVVAYVGENVVN	T	T	A	N	V	V	A	Y	V	G	E	N	V	V	N	1	0.552864	0.00171579	0.503341	0.0811721	0.537706	0.101149	0.52175	0.1443	0.524994	0.0663217	0.496701	0.134265		FALSE	FALSE	FALSE	FALSE	FALSE	FALSE
Human pTyr	1322	KPCD1_HUMAN_95	KPCD1	Y95			KFPECGFYGMYDKIL	K	F	P	E	C	G	F	Y	G	M	Y	D	K	I	L	2	1.80224	0.284964	1.38264	0.294847	1.73769	0.643253	1.48279	0.539349	1.55292	0.25474	1.53444	0.428401		FALSE	FALSE	FALSE	FALSE	FALSE	FALSE
Human pTyr	1323	KPCD1_HUMAN_95_YA	KPCD1	Y95		YA	KFPECGFYGMADKIL	K	F	P	E	C	G	F	Y	G	M	A	D	K	I	L	1	1.41797	0.274172	1.26332	0.2206	1.40509	0.164364	1.31762	0.240494	1.0613	0.120422	1.39291	0.182224		FALSE	FALSE	FALSE	FALSE	FALSE	FALSE
Human pTyr	1324	KPCD2_HUMAN_438	KPCD2	Y438			NNTTNRYYKEIPLSE	N	N	T	T	N	R	Y	Y	K	E	I	P	L	S	E	2	0.895411	0.262298	0.785273	0.248312	0.807122	0.256317	0.928903	0.0999663	0.94347	0.462623	1.03066	0.119811		FALSE	FALSE	FALSE	FALSE	FALSE	FALSE
Human pTyr	1325	KPCD2_HUMAN_438_YA	KPCD2	Y438		YA	NNTTNRAYKEIPLSE	N	N	T	T	N	R	A	Y	K	E	I	P	L	S	E	1	0.633867	0.176935	0.622967	0.214904	0.745566	0.317184	0.800509	0.266234	0.64687	0.221292	0.821788	0.235379		FALSE	FALSE	FALSE	FALSE	FALSE	FALSE
Human pTyr	1326	KPCD2_HUMAN_717	KPCD2	Y717			SVVGTPAYLAPEVLL	S	V	V	G	T	P	A	Y	L	A	P	E	V	L	L	1	0.670063	0.264375	0.538874	0.0634367	0.545621	0.0676525	0.628683	0.10753	0.658499	0.206187	0.559968	0.0524675		FALSE	FALSE	FALSE	FALSE	FALSE	FALSE
Human pTyr	1327	KPCG_HUMAN_675	KPCG	Y675			ADFQGFTYVNPDFVH	A	D	F	Q	G	F	T	Y	V	N	P	D	F	V	H	1	0.905646	0.370229	1.008	0.186325	0.94561	0.314703	1.15458	0.297699	0.652386	0.0845567	0.692245	0.0188096		FALSE	FALSE	FALSE	FALSE	FALSE	FALSE
Human pTyr	1328	KPCT_HUMAN_90	KPCT	Y90			SETTVELYSLAERCR	S	E	T	T	V	E	L	Y	S	L	A	E	R	C	R	1	1.11776	0.210813	0.941196	0.242913	0.829973	0.0276085	1.03859	0.0920877	0.784169	0.121258	0.984232	0.220462		FALSE	FALSE	FALSE	FALSE	FALSE	FALSE
Human pTyr	1329	KPYM_HUMAN_105	KPYM	Y105			FASDPILYRPVAVAL	F	A	S	D	P	I	L	Y	R	P	V	A	V	A	L	1	0.973514	0.278795	0.74169	0.111248	0.801729	0.0882638	0.804228	0.110462	0.741695	0.102787	0.86357	0.192023		FALSE	FALSE	FALSE	FALSE	FALSE	FALSE
Human pTyr	1330	KPYM_HUMAN_148	KPYM	Y148			KITLDNAYMEKCDEN	K	I	T	L	D	N	A	Y	M	E	K	C	D	E	N	1	0.831497	0.435521	0.993159	0.286721	1.00106	0.233233	1.04904	0.354571	1.02869	0.376889	1.05903	0.33187		FALSE	FALSE	FALSE	FALSE	FALSE	FALSE
Human pTyr	1331	KPYM_HUMAN_175	KPYM	Y175			VEVGSKIYVDDGLIS	V	E	V	G	S	K	I	Y	V	D	D	G	L	I	S	1	0.538736	0.199817	0.597051	0.113016	0.63442	0.273462	0.727457	0.122979	0.628294	0.161928	0.929628	0.413922		FALSE	FALSE	FALSE	FALSE	FALSE	FALSE
Human pTyr	1332	KPYR_HUMAN_148	KPYR	Y148			FAGSPLSYRPVAIAL	F	A	G	S	P	L	S	Y	R	P	V	A	I	A	L	1	0.929457	0.520252	1.01679	0.409905	0.786266	0.0712556	1.00267	0.340612	0.843248	0.250025	0.851253	0.148085		FALSE	FALSE	FALSE	FALSE	FALSE	FALSE
Human pTyr	1333	KS6A3_HUMAN_529	KS6A3	Y529			TITKTVEYLHAQGVV	T	I	T	K	T	V	E	Y	L	H	A	Q	G	V	V	1	1.19541	0.0886154	1.05112	0.310572	1.04825	0.114815	0.901044	0.206074	0.995421	0.0819006	1.12798	0.0286669		FALSE	FALSE	FALSE	FALSE	FALSE	FALSE
Human pTyr	1334	KSYK_HUMAN_131	KSYK	Y131			KENLIREYVKQTWNL	K	E	N	L	I	R	E	Y	V	K	Q	T	W	N	L	1	1.35134	0.384377	1.22978	0.281825	1.06925	0.202599	1.15363	0.232073	1.16275	0.201564	1.08984	0.303659		FALSE	FALSE	FALSE	FALSE	FALSE	FALSE
Human pTyr	1335	KSYK_HUMAN_28	KSYK	Y28			TREEAEDYLVQGGMS	T	R	E	E	A	E	D	Y	L	V	Q	G	G	M	S	1	0.636426	0.236253	0.657102	0.0895283	0.655197	0.255273	0.805322	0.295754	0.543196	0.140055	0.76442	0.225687		FALSE	FALSE	FALSE	FALSE	FALSE	FALSE
Human pTyr	1336	KSYK_HUMAN_296	KSYK	Y296			IISRIKSYSFPKPGH	I	I	S	R	I	K	S	Y	S	F	P	K	P	G	H	1	1.13981	0.631739	0.805546	0.366931	0.899751	0.447576	0.879145	0.245546	0.819118	0.528176	1.15483	0.594605		FALSE	FALSE	FALSE	FALSE	FALSE	FALSE
Human pTyr	1337	KSYK_HUMAN_323	KSYK	Y323			STVSFNPYEPELAPW	S	T	V	S	F	N	P	Y	E	P	E	L	A	P	W	1	0.647579	0.139596	0.511832	0.102605	0.504945	0.0332397	0.540455	0.109997	0.43392	0.042483	0.5937	0.0617251		FALSE	FALSE	FALSE	FALSE	FALSE	FALSE
Human pTyr	1338	KSYK_HUMAN_352	KSYK	Y352			TEVYESPYADPEEIR	T	E	V	Y	E	S	P	Y	A	D	P	E	E	I	R	2	0.945435	0.232197	1.08224	0.336324	0.783971	0.100093	1.07272	0.104983	0.830179	0.167579	1.06463	0.157635		FALSE	FALSE	FALSE	FALSE	FALSE	FALSE
Human pTyr	1339	KSYK_HUMAN_352_YA	KSYK	Y352		YA	TEVAESPYADPEEIR	T	E	V	A	E	S	P	Y	A	D	P	E	E	I	R	1	0.919714	0.134869	1.03712	0.420047	0.830763	0.243847	1.01116	0.189521	0.829789	0.194636	0.960859	0.0723342		FALSE	FALSE	FALSE	FALSE	FALSE	FALSE
Human pTyr	1340	KSYK_HUMAN_364	KSYK	Y364			EIRPKEVYLDRKLLT	E	I	R	P	K	E	V	Y	L	D	R	K	L	L	T	1	0.802451	0.303485	0.819668	0.417994	0.704456	0.323718	0.748173	0.312435	0.553195	0.229576	0.651398	0.160896		FALSE	FALSE	FALSE	FALSE	FALSE	FALSE
Human pTyr	1341	KSYK_HUMAN_507	KSYK	Y507			VLLVTQHYAKISDFG	V	L	L	V	T	Q	H	Y	A	K	I	S	D	F	G	1	2.59782	0.887443	2.10125	0.425282	2.22903	0.0817784	2.51216	0.38824	3.31003	0.647746	2.40445	0.102774		FALSE	FALSE	FALSE	FALSE	TRUE	FALSE
Human pTyr	1342	KSYK_HUMAN_525	KSYK	Y525			ALRADENYYKAQTHG	A	L	R	A	D	E	N	Y	Y	K	A	Q	T	H	G	2	0.906722	0.18126	0.63946	0.184931	0.656036	0.0791435	0.646076	0.121576	0.711019	0.135477	0.879981	0.177608		FALSE	FALSE	FALSE	FALSE	FALSE	FALSE
Human pTyr	1343	KSYK_HUMAN_525_YA	KSYK	Y525		YA	ALRADENYAKAQTHG	A	L	R	A	D	E	N	Y	A	K	A	Q	T	H	G	1	0.746593	0.112699	0.717024	0.0783763	0.763038	0.0272768	0.754494	0.049974	0.673882	0.0883615	0.893481	0.143416		FALSE	FALSE	FALSE	FALSE	FALSE	FALSE
Human pTyr	1344	KSYK_HUMAN_546	KSYK	Y546			YAPECINYYKFSSKS	Y	A	P	E	C	I	N	Y	Y	K	F	S	S	K	S	3	1.90574	0.357197	1.5771	0.335396	1.13966	0.443336	2.34097	0.419546	1.63023	0.339621	1.70207	0.627606		FALSE	FALSE	FALSE	FALSE	FALSE	FALSE
Human pTyr	1345	KSYK_HUMAN_546_YA	KSYK	Y546		YA	AAPECINYAKFSSKS	A	A	P	E	C	I	N	Y	A	K	F	S	S	K	S	1	1.14658	0.36166	0.908465	0.121524	1.20669	0.343548	1.22983	0.2001	1.43475	0.173622	1.24989	0.240172		FALSE	FALSE	FALSE	FALSE	FALSE	FALSE
Human pTyr	1346	KSYK_HUMAN_629	KSYK	Y629			VELRLRNYYYDVVNG	V	E	L	R	L	R	N	Y	Y	Y	D	V	V	N	G	3	1.96122	0.0718571	1.60948	0.34566	1.3477	0.177417	1.4124	0.232827	1.58159	0.210224	1.67053	0.27488		FALSE	FALSE	FALSE	FALSE	FALSE	FALSE
Human pTyr	1347	KSYK_HUMAN_629_YA	KSYK	Y629		YA	VELRLRNYAADVVNG	V	E	L	R	L	R	N	Y	A	A	D	V	V	N	G	1	1.32201	0.255837	1.00162	0.113485	1.12126	0.147508	1.28829	0.208787	1.024	0.0761671	1.18203	0.0531003		FALSE	FALSE	FALSE	FALSE	FALSE	FALSE
Human pTyr	1348	KSYK_HUMAN_630	KSYK	Y630			ELRLRNYYYDVVNGG	E	L	R	L	R	N	Y	Y	Y	D	V	V	N	G	G	3	1.66575	0.524427	1.24173	0.338292	1.3039	0.266396	1.14157	0.318981	1.23244	0.305563	1.23614	0.284724		FALSE	FALSE	FALSE	FALSE	FALSE	FALSE
Human pTyr	1349	KSYK_HUMAN_630_YA	KSYK	Y630		YA	ELRLRNAYADVVNGG	E	L	R	L	R	N	A	Y	A	D	V	V	N	G	G	1	0.953379	0.071345	1.03259	0.204695	0.885093	0.080575	0.910244	0.0440318	3.0438	0.867275	1.35423	0.326887		FALSE	FALSE	FALSE	FALSE	FALSE	FALSE
Human pTyr	1350	L1CAM_HUMAN_1176	L1CAM	Y1176			KDETFGEYRSLESDN	K	D	E	T	F	G	E	Y	R	S	L	E	S	D	N	1	0.898927	0.215578	0.712759	0.214973	0.800889	0.142764	0.904387	0.168338	0.762073	0.227875	0.896808	0.0985299		FALSE	FALSE	FALSE	FALSE	FALSE	FALSE
Human pTyr	1351	LAIR1_HUMAN_251	LAIR1	Y251			GSSQEVTYAQLDHWA	G	S	S	Q	E	V	T	Y	A	Q	L	D	H	W	A	1	2.72688	0.752859	12.1639	7.44555	10.8069	6.74932	6.05524	1.29966	4.31564	2.11144	2.16102	1.34709		FALSE	TRUE	TRUE	TRUE	TRUE	FALSE
Human pTyr	1352	LANC2_HUMAN_198	LANC2	Y198			DLPDELLYGRAGYLY	D	L	P	D	E	L	L	Y	G	R	A	G	Y	L	Y	3	0.731529	0.0590028	0.805221	0.137424	0.793503	0.144047	0.773473	0.123652	0.719517	0.134457	0.708659	0.0622824		FALSE	FALSE	FALSE	FALSE	FALSE	FALSE
Human pTyr	1353	LANC2_HUMAN_198_YA	LANC2	Y198		YA	DLPDELLYGRAGALA	D	L	P	D	E	L	L	Y	G	R	A	G	A	L	A	1	0.527494	0.0848524	0.572178	0.0563096	0.637473	0.0398614	0.532644	0.0957395	0.505659	0.124449	0.567181	0.049859		FALSE	FALSE	FALSE	FALSE	FALSE	FALSE
Human pTyr	1354	LARP1_HUMAN_777	LARP1	Y777			TVPESPNYRNTRTPR	T	V	P	E	S	P	N	Y	R	N	T	R	T	P	R	1	1.20502	0.728902	1.31825	0.871578	0.9344	0.602288	1.05313	0.550385	0.972937	0.570575	1.02125	0.408577		FALSE	FALSE	FALSE	FALSE	FALSE	FALSE
Human pTyr	1355	LASP1_HUMAN_171	LASP1	Y171			IPTSAPVYQQPQQQP	I	P	T	S	A	P	V	Y	Q	Q	P	Q	Q	Q	P	1	0.81398	0.112021	0.743968	0.0527943	0.762574	0.117308	0.74578	0.206558	0.617261	0.0825431	0.748727	0.163561		FALSE	FALSE	FALSE	FALSE	FALSE	FALSE
Human pTyr	1356	LAT_HUMAN_110	LAT	Y110			GANSVASYENEGASG	G	A	N	S	V	A	S	Y	E	N	E	G	A	S	G	1	0.727435	0.255504	0.594487	0.181132	0.652314	0.117654	0.687682	0.247911	0.617607	0.214441	0.62323	0.16876		FALSE	FALSE	FALSE	FALSE	FALSE	FALSE
Human pTyr	1357	LAT_HUMAN_156	LAT	Y156			ADEDEDDYHNPGYLV	A	D	E	D	E	D	D	Y	H	N	P	G	Y	L	V	2	0.906528	0.362987	1.03122	0.528599	1.20242	0.551926	1.24146	0.428875	0.873563	0.324185	1.06162	0.517276		FALSE	FALSE	FALSE	FALSE	FALSE	FALSE
Human pTyr	1358	LAT_HUMAN_156_YA	LAT	Y156		YA	ADEDEDDYHNPGALV	A	D	E	D	E	D	D	Y	H	N	P	G	A	L	V	1	1.3112	0.46874	1.02152	0.409738	0.776769	0.161976	1.11072	0.433705	1.11299	0.209297	1.20461	0.403221		FALSE	FALSE	FALSE	FALSE	FALSE	FALSE
Human pTyr	1359	LAT_HUMAN_161	LAT	Y161			DDYHNPGYLVVLPDS	D	D	Y	H	N	P	G	Y	L	V	V	L	P	D	S	2	0.737911	0.300914	0.666029	0.195982	0.69629	0.101245	0.658409	0.236767	0.584212	0.186225	0.838505	0.265458		FALSE	FALSE	FALSE	FALSE	FALSE	FALSE
Human pTyr	1360	LAT_HUMAN_161_YA	LAT	Y161		YA	DDAHNPGYLVVLPDS	D	D	A	H	N	P	G	Y	L	V	V	L	P	D	S	1	0.779604	0.341043	0.733467	0.272648	0.746642	0.33784	0.729513	0.261834	0.607413	0.16426	0.688519	0.28191		FALSE	FALSE	FALSE	FALSE	FALSE	FALSE
Human pTyr	1361	LAT_HUMAN_200	LAT	Y200			SMESIDDYVNVPESG	S	M	E	S	I	D	D	Y	V	N	V	P	E	S	G	1	0.811369	0.0752841	0.92269	0.310402	0.711267	0.118949	0.876426	0.170582	0.880256	0.252742	0.69447	0.213553		FALSE	FALSE	FALSE	FALSE	FALSE	FALSE
Human pTyr	1362	LAT_HUMAN_220	LAT	Y220			SLDGSREYVNVSQEL	S	L	D	G	S	R	E	Y	V	N	V	S	Q	E	L	1	0.807891	0.119989	0.771456	0.224799	0.880589	0.228698	0.8169	0.211168	0.706271	0.151579	1.03368	0.221589		FALSE	FALSE	FALSE	FALSE	FALSE	FALSE
Human pTyr	1363	LAT_HUMAN_255	LAT	Y255			EEEGAPDYENLQELN	E	E	E	G	A	P	D	Y	E	N	L	Q	E	L	N	1	1.05813	0.216847	0.987833	0.272574	1.02447	0.205284	1.04427	0.25446	0.801077	0.195948	1.19957	0.158317		FALSE	FALSE	FALSE	FALSE	FALSE	FALSE
Human pTyr	1364	LAT2_HUMAN_118	LAT2	Y118			IDPIAMEYYNWGRFS	I	D	P	I	A	M	E	Y	Y	N	W	G	R	F	S	2	1.11148	0.280577	0.99485	0.152194	0.892288	0.0626617	1.08063	0.0917743	1.18992	0.147046	1.09529	0.242445		FALSE	FALSE	FALSE	FALSE	FALSE	FALSE
Human pTyr	1365	LAT2_HUMAN_118_YA	LAT2	Y118		YA	IDPIAMEYANWGRFS	I	D	P	I	A	M	E	Y	A	N	W	G	R	F	S	1	0.887816	0.194014	0.994036	0.10327	0.719961	0.137665	1.22173	0.20434	0.752548	0.0508537	1.10752	0.147211		FALSE	FALSE	FALSE	FALSE	FALSE	FALSE
Human pTyr	1366	LAT2_HUMAN_119	LAT2	Y119			DPIAMEYYNWGRFSK	D	P	I	A	M	E	Y	Y	N	W	G	R	F	S	K	2	2.0667	0.381544	1.46815	0.0461365	1.63426	0.364585	1.94966	0.31657	1.61257	0.178228	1.53848	0.329126		FALSE	FALSE	FALSE	FALSE	FALSE	FALSE
Human pTyr	1367	LAT2_HUMAN_119_YA	LAT2	Y119		YA	DPIAMEAYNWGRFSK	D	P	I	A	M	E	A	Y	N	W	G	R	F	S	K	1	0.924733	0.189959	0.738554	0.163982	0.677654	0.134814	0.85922	0.139908	0.831448	0.101634	0.640085	0.0977617		FALSE	FALSE	FALSE	FALSE	FALSE	FALSE
Human pTyr	1368	LAT2_HUMAN_95	LAT2	Y95			EDPASSRYQNFSKGS	E	D	P	A	S	S	R	Y	Q	N	F	S	K	G	S	1	1.00269	0.264259	0.785952	0.199693	0.671631	0.0524756	0.627954	0.107258	0.714833	0.0726942	0.812188	0.170874		FALSE	FALSE	FALSE	FALSE	FALSE	FALSE
Human pTyr	1369	LAX1_HUMAN_193	LAX1	Y193			SSEDSHDYVNVPTAE	S	S	E	D	S	H	D	Y	V	N	V	P	T	A	E	1	1.71153	0.700583	1.27354	0.40339	1.3754	0.450456	1.4658	0.414809	1.2304	0.332555	1.29933	0.281711		FALSE	FALSE	FALSE	FALSE	FALSE	FALSE
Human pTyr	1370	LAX1_HUMAN_268	LAX1	Y268			SSQISNDYVNMTGLD	S	S	Q	I	S	N	D	Y	V	N	M	T	G	L	D	1	0.655423	0.084758	0.883473	0.15408	0.672091	0.125604	0.71369	0.132634	0.582176	0.137555	0.888335	0.188365		FALSE	FALSE	FALSE	FALSE	FALSE	FALSE
Human pTyr	1371	LAX1_HUMAN_294	LAX1	Y294			AFQCCRDYENVPAAD	A	F	Q	C	C	R	D	Y	E	N	V	P	A	A	D	1	0.769257	0.119651	0.852485	0.108806	0.73914	0.139472	0.883072	0.0517761	0.813661	0.0775018	0.766215	0.0660814		FALSE	FALSE	FALSE	FALSE	FALSE	FALSE
Human pTyr	1372	LAX1_HUMAN_345	LAX1	Y345			TFLASGDYADFQPFT	T	F	L	A	S	G	D	Y	A	D	F	Q	P	F	T	1	0.45408	0.128088	0.626443	0.314512	0.503576	0.0498836	0.343496	0.0776028	0.524277	0.203204	0.472128	0.0741249		FALSE	FALSE	FALSE	FALSE	FALSE	FALSE
Human pTyr	1373	LAX1_HUMAN_373	LAX1	Y373			SNEDSSDYENVLTAK	S	N	E	D	S	S	D	Y	E	N	V	L	T	A	K	1	0.871712	0.137071	0.900732	0.347004	0.808384	0.134611	0.874307	0.196295	0.800396	0.267066	0.865528	0.249275		FALSE	FALSE	FALSE	FALSE	FALSE	FALSE
Human pTyr	1374	LCAP_HUMAN_70	LCAP	Y70			MEEDEEDYESSAKLL	M	E	E	D	E	E	D	Y	E	S	S	A	K	L	L	1	1.47229	0.0902689	1.14372	0.4213	1.0776	0.174229	1.45504	0.329369	1.32182	0.230769	1.36641	0.190593		FALSE	FALSE	FALSE	FALSE	FALSE	FALSE
Human pTyr	1375	LCK_HUMAN_192	LCK	Y192			NLDNGGFYISPRITF	N	L	D	N	G	G	F	Y	I	S	P	R	I	T	F	1	0.841693	0.265375	0.856797	0.127535	0.924598	0.201595	1.04046	0.137816	1.00168	0.120917	1.09962	0.141505		FALSE	FALSE	FALSE	FALSE	FALSE	FALSE
Human pTyr	1376	LCK_HUMAN_505	LCK	Y505			FTATEGQYQPQPGGG	F	T	A	T	E	G	Q	Y	Q	P	Q	P	G	G	G	1	0.502965	0.0947836	0.391859	0.0254796	0.45367	0.0987933	0.470762	0.133905	0.487479	0.0318647	0.518716	0.106808		FALSE	FALSE	FALSE	FALSE	FALSE	FALSE
Human pTyr	1377	LCP2_HUMAN_113	LCP2	Y113			SSFEEDDYESPNDDQ	S	S	F	E	E	D	D	Y	E	S	P	N	D	D	Q	1	1.25277	0.333001	1.09834	0.509314	1.80448	0.184167	1.19058	0.30196	1.12254	0.329007	1.1128	0.359658		FALSE	FALSE	FALSE	FALSE	FALSE	FALSE
Human pTyr	1378	LCP2_HUMAN_128	LCP2	Y128			DGEDDGDYESPNEEE	D	G	E	D	D	G	D	Y	E	S	P	N	E	E	E	1	0.843892	0.585951	0.675997	0.425245	0.70767	0.324287	0.923777	0.541524	0.947892	0.566218	0.780236	0.422278		FALSE	FALSE	FALSE	FALSE	FALSE	FALSE
Human pTyr	1379	LCP2_HUMAN_173	LCP2	Y173			FPNSNSMYIDRPPSG	F	P	N	S	N	S	M	Y	I	D	R	P	P	S	G	1	0.582024	0.0368724	0.508656	0.11665	0.6076	0.0883414	0.578015	0.180736	0.474783	0.120117	0.631568	0.184946		FALSE	FALSE	FALSE	FALSE	FALSE	FALSE
Human pTyr	1380	LCP2_HUMAN_23	LCP2	Y23			DPDSLADYFKKLNYK	D	P	D	S	L	A	D	Y	F	K	K	L	N	Y	K	2	1.56336	0.327722	1.5439	0.130688	1.02271	0.396158	0.962754	0.153103	1.71478	0.166854	1.70033	0.722163		FALSE	FALSE	FALSE	FALSE	FALSE	FALSE
Human pTyr	1381	LCP2_HUMAN_23_YA	LCP2	Y23		YA	DPDSLADYFKKLNAK	D	P	D	S	L	A	D	Y	F	K	K	L	N	A	K	1	1.28654	0.279704	0.786747	0.200454	1.232	0.412443	0.96654	0.201149	0.789111	0.301435	1.05794	0.315161		FALSE	FALSE	FALSE	FALSE	FALSE	FALSE
Human pTyr	1382	LDHA_HUMAN_10	LDHA	Y10			TLKDQLIYNLLKEEQ	T	L	K	D	Q	L	I	Y	N	L	L	K	E	E	Q	1	1.09242	0.200041	0.658046	0.136469	1.01664	0.111141	1.27437	0.377244	0.903605	0.317614	0.810332	0.0564562		FALSE	FALSE	FALSE	FALSE	FALSE	FALSE
Human pTyr	1383	LDHA_HUMAN_239	LDHA	Y239			KQVVESAYEVIKLKG	K	Q	V	V	E	S	A	Y	E	V	I	K	L	K	G	1	0.909671	0.314524	0.668047	0.120682	0.681535	0.0973202	0.683149	0.100589	0.866329	0.16891	0.966949	0.0540109		FALSE	FALSE	FALSE	FALSE	FALSE	FALSE
Human pTyr	1384	LDHA_HUMAN_83	LDHA	Y83			KIVSGKDYNVTANSK	K	I	V	S	G	K	D	Y	N	V	T	A	N	S	K	1	1.26829	0.270159	0.923664	0.129173	1.37429	0.424921	0.880346	0.154437	0.755311	0.324762	0.902007	0.0726617		FALSE	FALSE	FALSE	FALSE	FALSE	FALSE
Human pTyr	1385	LDHB_HUMAN_240	LDHB	Y240			KMVVESAYEVIKLKG	K	M	V	V	E	S	A	Y	E	V	I	K	L	K	G	1	0.839693	0.184672	0.712733	0.150608	0.706918	0.0321022	0.922219	0.0911811	0.719595	0.0890588	0.979875	0.265388		FALSE	FALSE	FALSE	FALSE	FALSE	FALSE
Human pTyr	1386	LEPR_HUMAN_1079	LEPR	Y1079			NDKKSIYYLGVTSIK	N	D	K	K	S	I	Y	Y	L	G	V	T	S	I	K	2	2.44623	0.302976	1.91663	0.225991	2.00516	0.488342	1.8964	0.553987	2.2442	0.294029	2.00498	0.453095		FALSE	FALSE	FALSE	FALSE	FALSE	FALSE
Human pTyr	1387	LEPR_HUMAN_1079_YA	LEPR	Y1079		YA	NDKKSIAYLGVTSIK	N	D	K	K	S	I	A	Y	L	G	V	T	S	I	K	1	0.996774	0.219747	1.01259	0.272137	0.999961	0.0584728	1.09721	0.206804	0.978202	0.233451	1.13044	0.0837603		FALSE	FALSE	FALSE	FALSE	FALSE	FALSE
Human pTyr	1388	LEPR_HUMAN_1141	LEPR	Y1141			SKKTFASYMPQFQTC	S	K	K	T	F	A	S	Y	M	P	Q	F	Q	T	C	1	2.32314	0.846932	1.42319	0.452697	1.56961	0.742359	1.85149	0.486808	1.70213	0.7452	1.81302	0.902205		FALSE	FALSE	FALSE	FALSE	FALSE	FALSE
Human pTyr	1389	LGALS3_HUMAN_107	LGALS3	Y107			AYPATGPYGAPAGPL	A	Y	P	A	T	G	P	Y	G	A	P	A	G	P	L	2	0.415572	0.168365	0.452659	0.0312025	0.303494	0.0352887	0.478504	0.0846318	0.460219	0.146119	0.76006	0.217565		FALSE	FALSE	FALSE	FALSE	FALSE	FALSE
Human pTyr	1390	LGALS3_HUMAN_107_YA	LGALS3	Y107		YA	AAPATGPYGAPAGPL	A	A	P	A	T	G	P	Y	G	A	P	A	G	P	L	1	0.757878	0.310454	0.433031	0.105396	0.549541	0.0373941	0.81001	0.461874	0.48183	0.0499437	0.790084	0.113226		FALSE	FALSE	FALSE	FALSE	FALSE	FALSE
Human pTyr	1391	LGALS3_HUMAN_118	LGALS3	Y118			AGPLIVPYNLPLPGG	A	G	P	L	I	V	P	Y	N	L	P	L	P	G	G	1	0.689688	0.129584	0.50435	0.00964582	0.616211	0.0237263	0.7257	0.163944	0.553702	0.168382	0.639383	0.341139		FALSE	FALSE	FALSE	FALSE	FALSE	FALSE
Human pTyr	1392	LGALS3_HUMAN_79	LGALS3	Y79			GAPAPGVYPGPPSGP	G	A	P	A	P	G	V	Y	P	G	P	P	S	G	P	1	0.404784	0.0726873	0.460929	0.0753945	0.438921	0.0874429	0.418987	0.0633963	0.414203	0.111789	0.564336	0.0495518		FALSE	FALSE	FALSE	FALSE	FALSE	FALSE
Human pTyr	1393	LHX3_HUMAN_227	LHX3	Y227			GRQRWGQYFRNMKRS	G	R	Q	R	W	G	Q	Y	F	R	N	M	K	R	S	1	1.64679	1.54264	0.767902	0.359722	0.95925	0.455834	0.761135	0.453482	0.687145	0.333733	0.73787	0.429658		FALSE	FALSE	FALSE	FALSE	FALSE	FALSE
Human pTyr	1394	LIMC1_HUMAN_313	LIMC1	Y313			GGERPFRYGPRTPVS	G	G	E	R	P	F	R	Y	G	P	R	T	P	V	S	1	1.52455	0.337732	1.38572	0.0296668	1.01203	0.0607651	1.62152	0.286651	1.41826	0.217039	1.25808	0.174173		FALSE	FALSE	FALSE	FALSE	FALSE	FALSE
Human pTyr	1395	LIME1_HUMAN_167	LIME1	Y167			ASPVVAEYARVQKRK	A	S	P	V	V	A	E	Y	A	R	V	Q	K	R	K	1	0.705984	0.250856	0.62263	0.0907143	0.629579	0.230031	0.613749	0.0253927	0.479449	0.216311	0.521066	0.158645		FALSE	FALSE	FALSE	FALSE	FALSE	FALSE
Human pTyr	1396	LIME1_HUMAN_200	LIME1	Y200			AAQVDVLYSRVCKPK	A	A	Q	V	D	V	L	Y	S	R	V	C	K	P	K	1	0.794384	0.308095	0.866245	0.322309	0.815925	0.395049	0.806572	0.281352	1.15456	0.117774	0.945759	0.29014		FALSE	FALSE	FALSE	FALSE	FALSE	FALSE
Human pTyr	1397	LIME1_HUMAN_254	LIME1	Y254			SGPLENVYESIRELG	S	G	P	L	E	N	V	Y	E	S	I	R	E	L	G	1	0.806455	0.383136	0.526835	0.281585	0.824494	0.359497	0.756821	0.379755	0.740565	0.427589	0.754582	0.440127		FALSE	FALSE	FALSE	FALSE	FALSE	FALSE
Human pTyr	1398	LIRB1_HUMAN_533	LIRB1	Y533			DAQEENLYAAVKHTQ	D	A	Q	E	E	N	L	Y	A	A	V	K	H	T	Q	1	0.551205	0.0852479	0.715501	0.11414	0.561644	0.0523271	0.768917	0.157616	1.09232	0.353702	1.00966	0.194975		FALSE	FALSE	FALSE	FALSE	FALSE	FALSE
Human pTyr	1399	LIRB1_HUMAN_614	LIRB1	Y614			EAPQDVTYAQLHSLT	E	A	P	Q	D	V	T	Y	A	Q	L	H	S	L	T	1	0.609684	0.118475	2.71329	1.25939	0.878239	0.27037	0.718169	0.132593	1.10251	0.233596	0.892935	0.164464		FALSE	FALSE	FALSE	FALSE	FALSE	FALSE
Human pTyr	1400	LIRB1_HUMAN_644	LIRB1	Y644			SPAVPSIYATLAIHG	S	P	A	V	P	S	I	Y	A	T	L	A	I	H	G	1	1.61647	0.223971	2.6615	0.85635	1.29915	0.252844	1.49577	0.0862239	2.16946	0.401391	1.74931	0.143557		FALSE	FALSE	FALSE	FALSE	FALSE	FALSE
Human pTyr	1401	LIRB3_HUMAN_595	LIRB3	Y595			EASQDVTYAQLHSLT	E	A	S	Q	D	V	T	Y	A	Q	L	H	S	L	T	1	0.695699	0.205445	2.30817	0.833477	0.621161	0.143518	0.741984	0.176163	1.04977	0.267398	0.749249	0.101078		FALSE	FALSE	FALSE	FALSE	FALSE	FALSE
Human pTyr	1402	LMP2_EBVA8_112	LMP2	Y112			DDSSQHIYEEAGRGS	D	D	S	S	Q	H	I	Y	E	E	A	G	R	G	S	1	0.493957	0.262023	0.66279	0.184628	0.81487	0.218101	0.551044	0.319262	0.491197	0.239253	0.721019	0.28168		FALSE	FALSE	FALSE	FALSE	FALSE	FALSE
Human pTyr	1403	LMTK1_HUMAN_279	LMTK1	Y279			YGLAHCKYREDYFVT	Y	G	L	A	H	C	K	Y	R	E	D	Y	F	V	T	3	2.28001	0.439765	1.27767	0.106986	1.49181	0.182167	1.88726	0.178304	1.34934	0.387177	1.57337	0.370233		FALSE	FALSE	FALSE	FALSE	FALSE	FALSE
Human pTyr	1404	LMTK1_HUMAN_279_YA	LMTK1	Y279		YA	AGLAHCKYREDAFVT	A	G	L	A	H	C	K	Y	R	E	D	A	F	V	T	1	1.70787	0.56765	0.984959	0.303649	1.08691	0.197659	1.26751	0.137168	1.05938	0.13763	1.39893	0.304958		FALSE	FALSE	FALSE	FALSE	FALSE	FALSE
Human pTyr	1405	LMTK2_HUMAN_291	LMTK2	Y291			YGIGFSRYKEDYIET	Y	G	I	G	F	S	R	Y	K	E	D	Y	I	E	T	3	1.17858	0.662117	1.1478	0.0983086	0.983513	0.428	0.941579	0.125236	1.86187	0.811109	0.640298	0.264222		FALSE	FALSE	FALSE	FALSE	FALSE	FALSE
Human pTyr	1406	LMTK2_HUMAN_291_YA	LMTK2	Y291		YA	AGIGFSRYKEDAIET	A	G	I	G	F	S	R	Y	K	E	D	A	I	E	T	1	1.00616	0.207817	1.30105	0.504491	0.976416	0.306358	1.18331	0.406755	0.971564	0.435554	1.01581	0.388816		FALSE	FALSE	FALSE	FALSE	FALSE	FALSE
Human pTyr	1407	LMTK2_HUMAN_295	LMTK2	Y295			FSRYKEDYIETDDKK	F	S	R	Y	K	E	D	Y	I	E	T	D	D	K	K	2	0.844197	0.132431	0.835448	0.394421	1.0282	0.93241	1.11461	0.265488	1.33694	0.417992	1.23732	0.303586		FALSE	FALSE	FALSE	FALSE	FALSE	FALSE
Human pTyr	1408	LMTK2_HUMAN_295_YA	LMTK2	Y295		YA	FSRAKEDYIETDDKK	F	S	R	A	K	E	D	Y	I	E	T	D	D	K	K	1	1.25779	0.417913	0.978931	0.321315	1.25621	0.331359	1.25227	0.381448	1.35144	0.73288	1.20417	0.177174		FALSE	FALSE	FALSE	FALSE	FALSE	FALSE
Human pTyr	1409	LMTK3_HUMAN_292	LMTK3	Y292			YGLAHSNYKEDYYLT	Y	G	L	A	H	S	N	Y	K	E	D	Y	Y	L	T	4	0.798772	0.78012	1.01383	0.513695	0.776164	0.214613	0.744547	0.209225	1.00366	0.316775	1.20039	0.581928		FALSE	FALSE	FALSE	FALSE	FALSE	FALSE
Human pTyr	1410	LMTK3_HUMAN_292_YA	LMTK3	Y292		YA	AGLAHSNYKEDAALT	A	G	L	A	H	S	N	Y	K	E	D	A	A	L	T	1	0.762929	0.348791	0.790351	0.195363	0.658867	0.125934	0.559808	0.0320562	0.788035	0.134442	0.956405	0.345018		FALSE	FALSE	FALSE	FALSE	FALSE	FALSE
Human pTyr	1411	LMTK3_HUMAN_297	LMTK3	Y297			SNYKEDYYLTPERLW	S	N	Y	K	E	D	Y	Y	L	T	P	E	R	L	W	3	0.751643	0.132896	1.43754	0.416764	1.33541	0.241167	1.12591	0.385454	0.92637	0.156068	0.940378	0.260678		FALSE	FALSE	FALSE	FALSE	FALSE	FALSE
Human pTyr	1412	LMTK3_HUMAN_297_YA	LMTK3	Y297		YA	SNAKEDAYLTPERLW	S	N	A	K	E	D	A	Y	L	T	P	E	R	L	W	1	0.78259	0.270916	1.11017	0.183328	1.43451	0.571431	1.10893	0.469887	0.496804	0.11738	0.743955	0.135255		FALSE	FALSE	FALSE	FALSE	FALSE	FALSE
Human pTyr	1413	LPP_HUMAN_244	LPP	Y244			APSSGQIYGSGPQGY	A	P	S	S	G	Q	I	Y	G	S	G	P	Q	G	Y	2	0.682676	0.168733	0.535458	0.00423479	0.66956	0.0842183	0.679253	0.101718	0.55277	0.12017	0.500351	0.110223		FALSE	FALSE	FALSE	FALSE	FALSE	FALSE
Human pTyr	1414	LPP_HUMAN_244_YA	LPP	Y244		YA	APSSGQIYGSGPQGA	A	P	S	S	G	Q	I	Y	G	S	G	P	Q	G	A	1	0.845739	0.470693	0.575413	0.111763	0.63394	0.251459	0.499109	0.0468235	0.423658	0.123396	0.656852	0.0821964		FALSE	FALSE	FALSE	FALSE	FALSE	FALSE
Human pTyr	1415	LPP_HUMAN_301	LPP	Y301			GRYYEGYYAAGPGYG	G	R	Y	Y	E	G	Y	Y	A	A	G	P	G	Y	G	5	1.42939	0.627363	1.12436	0.221067	1.10936	0.115958	1.3803	0.390945	1.30628	0.2336	1.35862	0.070234		FALSE	FALSE	FALSE	FALSE	FALSE	FALSE
Human pTyr	1416	LPP_HUMAN_301_YA	LPP	Y301		YA	GRAAEGAYAAGPGAG	G	R	A	A	E	G	A	Y	A	A	G	P	G	A	G	1	0.717832	0.0451492	0.579089	0.109621	0.816504	0.281143	0.583581	0.10373	0.614861	0.0971286	0.674992	0.15394		FALSE	FALSE	FALSE	FALSE	FALSE	FALSE
Human pTyr	1417	LPXN_HUMAN_22	LPXN	Y22			TLQDSDEYSNPAPLP	T	L	Q	D	S	D	E	Y	S	N	P	A	P	L	P	1	0.537059	0.283424	0.401324	0.0318761	0.493474	0.0581968	0.752114	0.363579	0.595229	0.105954	0.559659	0.0949145		FALSE	FALSE	FALSE	FALSE	FALSE	FALSE
Human pTyr	1418	LPXN_HUMAN_72	LPXN	Y72			NIQELNVYSEAQEPK	N	I	Q	E	L	N	V	Y	S	E	A	Q	E	P	K	1	0.939826	0.231488	0.638877	0.0524383	0.644663	0.0265729	0.815718	0.240957	0.627435	0.0782773	0.728212	0.0764284		FALSE	FALSE	FALSE	FALSE	FALSE	FALSE
Human pTyr	1419	LRC25_HUMAN_284	LRC25	Y284			DLASQPVYCNLQSLG	D	L	A	S	Q	P	V	Y	C	N	L	Q	S	L	G	1	1.53729	0.408031	1.27272	0.33965	1.30997	0.28668	1.48904	0.328151	1.32219	0.272234	1.5593	0.315476		FALSE	FALSE	FALSE	FALSE	FALSE	FALSE
Human pTyr	1420	LRC47_HUMAN_509	LRC47	Y509			KMAEMKKYTLENKEE	K	M	A	E	M	K	K	Y	T	L	E	N	K	E	E	1	1.77076	0.296541	1.09141	0.404419	1.41507	0.521462	1.44476	0.423341	1.29864	0.257724	1.24888	0.503754		FALSE	FALSE	FALSE	FALSE	FALSE	FALSE
Human pTyr	1421	LRP1_HUMAN_4473	LRP1	Y4473			VEIGNPTYKMYEGGE	V	E	I	G	N	P	T	Y	K	M	Y	E	G	G	E	2	0.571318	0.0534244	0.641903	0.0527467	0.727872	0.102429	0.821914	0.276228	0.730293	0.117548	0.711733	0.0910161		FALSE	FALSE	FALSE	FALSE	FALSE	FALSE
Human pTyr	1422	LRP1_HUMAN_4473_YA	LRP1	Y4473		YA	VEIGNPTYKMAEGGE	V	E	I	G	N	P	T	Y	K	M	A	E	G	G	E	1	0.719071	0.0392118	0.817849	0.0665637	0.769914	0.0958637	0.966368	0.264112	0.715785	0.0913348	0.850787	0.115723		FALSE	FALSE	FALSE	FALSE	FALSE	FALSE
Human pTyr	1423	LRP1_HUMAN_4507	LRP1	Y4507			TNFTNPVYATLYMGG	T	N	F	T	N	P	V	Y	A	T	L	Y	M	G	G	2	1.26978	0.149534	3.4573	1.2901	1.99335	0.685136	1.52743	0.536601	4.08252	2.02478	1.85724	1.05173		FALSE	TRUE	FALSE	FALSE	TRUE	FALSE
Human pTyr	1424	LRP1_HUMAN_4507_YA	LRP1	Y4507		YA	TNFTNPVYATLAMGG	T	N	F	T	N	P	V	Y	A	T	L	A	M	G	G	1	0.762022	0.215625	4.07231	1.93236	1.62085	0.395511	1.32476	0.215045	2.44249	1.40047	1.57332	0.864886		FALSE	TRUE	FALSE	FALSE	FALSE	FALSE
Human pTyr	1425	LRP1B_HUMAN_4562	LRP1B	Y4562			TNYSNPVYAKLYMDG	T	N	Y	S	N	P	V	Y	A	K	L	Y	M	D	G	3	0.718188	0.217012	2.08114	0.90153	1.05493	0.419869	1.08414	0.132548	3.47114	2.09642	1.27512	0.39614		FALSE	FALSE	FALSE	FALSE	TRUE	FALSE
Human pTyr	1426	LRP1B_HUMAN_4562_YA	LRP1B	Y4562		YA	TNASNPVYAKLAMDG	T	N	A	S	N	P	V	Y	A	K	L	A	M	D	G	1	0.763777	0.0423339	5.05927	2.92822	1.66984	0.430573	1.43494	0.439629	2.73217	1.56502	1.45372	0.371222		FALSE	TRUE	FALSE	FALSE	FALSE	FALSE
Human pTyr	1427	LRRK1_HUMAN_971	LRRK1	Y971			TQQTEEQYFQFLAKF	T	Q	Q	T	E	E	Q	Y	F	Q	F	L	A	K	F	1	1.6449	0.467205	2.08445	0.213256	1.51915	0.311765	1.76246	0.512061	1.42243	0.240526	1.57575	0.152232		FALSE	FALSE	FALSE	FALSE	FALSE	FALSE
Human pTyr	1428	LRRK2_HUMAN_1402	LRRK2	Y1402			FAGREEFYSTHPHFM	F	A	G	R	E	E	F	Y	S	T	H	P	H	F	M	1	0.583329	0.0860456	0.543392	0.150333	0.92357	0.324415	0.657656	0.276592	0.69547	0.160718	0.657327	0.169942		FALSE	FALSE	FALSE	FALSE	FALSE	FALSE
Human pTyr	1429	LRRK2_HUMAN_1485	LRRK2	Y1485			GFPAIRDYHFVNATE	G	F	P	A	I	R	D	Y	H	F	V	N	A	T	E	1	0.545892	0.0691202	0.585611	0.179119	0.588517	0.146846	0.557291	0.0713666	0.515415	0.130945	0.670216	0.181262		FALSE	FALSE	FALSE	FALSE	FALSE	FALSE
Human pTyr	1430	LSAMP_HUMAN_94	LSAMP	Y94			EKRHSLEYSLRIQKV	E	K	R	H	S	L	E	Y	S	L	R	I	Q	K	V	1	2.5002	0.707075	1.94802	0.158084	2.11032	0.310452	2.22378	0.227415	1.8281	0.206826	2.13293	0.217785		FALSE	FALSE	FALSE	FALSE	FALSE	FALSE
Human pTyr	1431	LSR_HUMAN_535	LSR	Y535			SRSRDDLYDQDDSRD	S	R	S	R	D	D	L	Y	D	Q	D	D	S	R	D	1	1.12051	0.636784	0.901481	0.479919	0.768581	0.42386	1.03233	0.556954	1.03024	0.654148	0.830238	0.537346		FALSE	FALSE	FALSE	FALSE	FALSE	FALSE
Human pTyr	1432	LTK_HUMAN_672	LTK	Y672			FGMARDIYRASYYRR	F	G	M	A	R	D	I	Y	R	A	S	Y	Y	R	R	3	0.445358	0.100326	0.604955	0.177774	0.652873	0.14519	0.49474	0.155926	0.715887	0.204391	0.557463	0.111471		FALSE	FALSE	FALSE	FALSE	FALSE	FALSE
Human pTyr	1433	LTK_HUMAN_672_YA	LTK	Y672		YA	FGMARDIYRASAARR	F	G	M	A	R	D	I	Y	R	A	S	A	A	R	R	1	0.839303	0.533875	0.523331	0.191217	0.627812	0.232363	0.5509	0.314396	0.568043	0.256356	0.56113	0.373552		FALSE	FALSE	FALSE	FALSE	FALSE	FALSE
Human pTyr	1434	LTK_HUMAN_677	LTK	Y677			DIYRASYYRRGDRAL	D	I	Y	R	A	S	Y	Y	R	R	G	D	R	A	L	3	0.763895	0.155694	0.653186	0.257095	0.634957	0.19249	0.609948	0.094364	0.635741	0.090367	0.584436	0.136552		FALSE	FALSE	FALSE	FALSE	FALSE	FALSE
Human pTyr	1435	LTK_HUMAN_677_YA	LTK	Y677		YA	DIARASAYRRGDRAL	D	I	A	R	A	S	A	Y	R	R	G	D	R	A	L	1	0.672811	0.354426	0.732263	0.40034	0.548205	0.288906	0.794225	0.528207	0.702726	0.331455	0.701429	0.405114		FALSE	FALSE	FALSE	FALSE	FALSE	FALSE
Human pTyr	1436	LY66F_HUMAN_281	LY66F	Y281			FKPEIQVYENIHLAR	F	K	P	E	I	Q	V	Y	E	N	I	H	L	A	R	1	1.63404	0.668786	0.911336	0.417328	1.05098	0.271859	1.06531	0.279567	1.18137	0.191099	1.13047	0.445053		FALSE	FALSE	FALSE	FALSE	FALSE	FALSE
Human pTyr	1437	LY9_HUMAN_603	LY9	Y603			VVGENTMYAQVFNLQ	V	V	G	E	N	T	M	Y	A	Q	V	F	N	L	Q	1	0.832329	0.107231	0.968368	0.286281	0.782586	0.018038	0.786812	0.138129	3.67599	2.02348	1.67298	0.84679		FALSE	FALSE	FALSE	FALSE	TRUE	FALSE
Human pTyr	1438	LY96_HUMAN_131	LY96	Y131			IKFSKGKYKCVVEAI	I	K	F	S	K	G	K	Y	K	C	V	V	E	A	I	1	1.59765	0.41635	1.2878	0.237813	1.89122	0.312128	1.8378	0.173832	1.12891	0.226005	1.32587	0.470169		FALSE	FALSE	FALSE	FALSE	FALSE	FALSE
Human pTyr	1439	LY96_HUMAN_22	LY96	Y22			FTEAQKQYWVCNSSD	F	T	E	A	Q	K	Q	Y	W	V	C	N	S	S	D	1	1.31449	0.180458	1.15764	0.206964	1.10576	0.174276	1.2877	0.392439	1.16436	0.0730905	1.18709	0.319603		FALSE	FALSE	FALSE	FALSE	FALSE	FALSE
Human pTyr	1440	LYN_HUMAN_316	LYN	Y316			VTREEPIYIITEYMA	V	T	R	E	E	P	I	Y	I	I	T	E	Y	M	A	2	2.11537	0.62327	1.76642	0.330794	1.56041	0.0429918	1.59318	0.410221	1.51798	0.426045	1.52337	0.223303		FALSE	FALSE	FALSE	FALSE	FALSE	FALSE
Human pTyr	1441	LYN_HUMAN_316_YA	LYN	Y316		YA	VTREEPIYIITEAMA	V	T	R	E	E	P	I	Y	I	I	T	E	A	M	A	1	0.855583	0.13879	1.28784	0.126841	1.25793	0.24214	0.919059	0.163382	0.780582	0.111864	0.727075	0.167691		FALSE	FALSE	FALSE	FALSE	FALSE	FALSE
Human pTyr	1442	LYN_HUMAN_460	LYN	Y460			MTALSQGYRMPRVEN	M	T	A	L	S	Q	G	Y	R	M	P	R	V	E	N	1	0.49631	0.0504424	0.654404	0.166273	0.660132	0.0480093	0.621607	0.0541438	0.580474	0.0869256	0.73693	0.126895		FALSE	FALSE	FALSE	FALSE	FALSE	FALSE
Human pTyr	1443	LYN_HUMAN_473	LYN	Y473			ENCPDELYDIMKMCW	E	N	C	P	D	E	L	Y	D	I	M	K	M	C	W	1	1.34866	0.532938	0.894216	0.160635	0.854128	0.214871	1.14234	0.218978	0.957963	0.237613	1.06654	0.222535		FALSE	FALSE	FALSE	FALSE	FALSE	FALSE
Human pTyr	1444	LYN_HUMAN_508	LYN	Y508			YTATEGQYQQQPGGG	Y	T	A	T	E	G	Q	Y	Q	Q	Q	P	G	G	G	2	0.633662	0.142724	0.670774	0.134044	0.513151	0.0600205	0.491771	0.0966309	0.485796	0.039791	0.521637	0.0669916		FALSE	FALSE	FALSE	FALSE	FALSE	FALSE
Human pTyr	1445	LYN_HUMAN_508_YA	LYN	Y508		YA	ATATEGQYQQQPGGG	A	T	A	T	E	G	Q	Y	Q	Q	Q	P	G	G	G	1	0.680734	0.146609	0.630093	0.192758	0.809974	0.122581	0.669937	0.147	0.616838	0.123553	0.785905	0.196413		FALSE	FALSE	FALSE	FALSE	FALSE	FALSE
Human pTyr	1446	M2OM_HUMAN_102	M2OM	Y102			TTTRLGIYTVLFERL	T	T	T	R	L	G	I	Y	T	V	L	F	E	R	L	1	3.24317	0.184337	2.20315	0.267439	2.46922	0.559654	2.74001	0.29179	2.43018	0.473459	2.50375	0.1857		TRUE	FALSE	FALSE	FALSE	FALSE	FALSE
Human pTyr	1447	M3K5_HUMAN_718	M3K5	Y718			IPERDSRYSQPLHEE	I	P	E	R	D	S	R	Y	S	Q	P	L	H	E	E	1	0.861904	0.0284315	0.72053	0.147477	0.904043	0.236587	0.887179	0.154229	0.733759	0.0403682	0.730495	0.22064		FALSE	FALSE	FALSE	FALSE	FALSE	FALSE
Human pTyr	1448	MAGD1_HUMAN_92	MAGD1	Y92			TKGPNGVYDFSQAHN	T	K	G	P	N	G	V	Y	D	F	S	Q	A	H	N	1	0.87373	0.0293709	0.639712	0.278441	0.616582	0.0423532	0.74349	0.100844	0.512524	0.135221	0.81306	0.318756		FALSE	FALSE	FALSE	FALSE	FALSE	FALSE
Human pTyr	1449	MAGH1_HUMAN_195	MAGH1	Y195			SKDWPCNYDWDSDDD	S	K	D	W	P	C	N	Y	D	W	D	S	D	D	D	1	1.41315	0.422723	0.965862	0.303034	0.968925	0.2801	1.14837	0.142134	1.05327	0.282263	1.05514	0.249767		FALSE	FALSE	FALSE	FALSE	FALSE	FALSE
Human pTyr	1450	MAGI2_HUMAN_362	MAGI2	Y362			EKIDDPIYGTYYVDH	E	K	I	D	D	P	I	Y	G	T	Y	Y	V	D	H	3	1.05731	0.27935	1.27116	0.23836	1.08495	0.0654328	1.34482	0.0939502	1.16083	0.330359	1.29374	0.363918		FALSE	FALSE	FALSE	FALSE	FALSE	FALSE
Human pTyr	1451	MAGI2_HUMAN_362_YA	MAGI2	Y362		YA	EKIDDPIYGTAAVDH	E	K	I	D	D	P	I	Y	G	T	A	A	V	D	H	1	0.784536	0.109111	0.662384	0.181359	0.667721	0.0918093	0.725756	0.0698657	0.700257	0.0581771	0.725016	0.0702971		FALSE	FALSE	FALSE	FALSE	FALSE	FALSE
Human pTyr	1452	MAK_HUMAN_159	MAK	Y159			SQPPYTDYVSTRWYR	S	Q	P	P	Y	T	D	Y	V	S	T	R	W	Y	R	3	1.21086	0.171933	1.08174	0.223033	1.15985	0.34587	1.35777	0.272183	1.09923	0.323935	1.45234	0.298667		FALSE	FALSE	FALSE	FALSE	FALSE	FALSE
Human pTyr	1453	MAK_HUMAN_159_YA	MAK	Y159		YA	SQPPATDYVSTRWAR	S	Q	P	P	A	T	D	Y	V	S	T	R	W	A	R	1	1.11458	0.50064	0.886571	0.154578	0.833701	0.0288675	1.09657	0.190258	0.944614	0.0632758	1.22216	0.349537		FALSE	FALSE	FALSE	FALSE	FALSE	FALSE
Human pTyr	1454	MANF_HUMAN_76	MANF	Y76			GKENRLCYYIGATDD	G	K	E	N	R	L	C	Y	Y	I	G	A	T	D	D	2	1.87572	0.374362	1.47355	0.243838	1.10441	0.315399	1.46539	0.297395	1.39655	0.21666	1.30352	0.291169		FALSE	FALSE	FALSE	FALSE	FALSE	FALSE
Human pTyr	1455	MANF_HUMAN_76_YA	MANF	Y76		YA	GKENRLCYAIGATDD	G	K	E	N	R	L	C	Y	A	I	G	A	T	D	D	1	1.4397	0.0645018	1.22741	0.245705	1.07715	0.194724	1.3372	0.307472	1.1061	0.173727	1.35122	0.38048		FALSE	FALSE	FALSE	FALSE	FALSE	FALSE
Human pTyr	1456	MAP1A_HUMAN_177	MAP1A	Y177			GIQAEPLYRVVSNTI	G	I	Q	A	E	P	L	Y	R	V	V	S	N	T	I	1	0.477499	0.100695	0.481324	0.0452391	0.58427	0.100515	0.531379	0.113304	0.498793	0.0821649	0.54505	0.0457311		FALSE	FALSE	FALSE	FALSE	FALSE	FALSE
Human pTyr	1457	MAP2_HUMAN_67	MAP2	Y67			EHGSQGTYSNTKENG	E	H	G	S	Q	G	T	Y	S	N	T	K	E	N	G	1	0.733428	0.23748	1.05307	0.439057	0.738797	0.151199	0.856026	0.223372	0.695515	0.19105	0.809925	0.132402		FALSE	FALSE	FALSE	FALSE	FALSE	FALSE
Human pTyr	1458	MAP2K6_HUMAN_219	MAP2K6	Y219			IDAGCKPYMAPERIN	I	D	A	G	C	K	P	Y	M	A	P	E	R	I	N	1	1.05115	0.170525	1.04308	0.253413	0.920764	0.159496	1.2172	0.193675	0.967152	0.10674	1.1452	0.262677		FALSE	FALSE	FALSE	FALSE	FALSE	FALSE
Human pTyr	1459	MAP6_HUMAN_143	MAP6	Y143			SCRPRSEYQPSDAPF	S	C	R	P	R	S	E	Y	Q	P	S	D	A	P	F	1	1.28719	0.353435	1.20871	0.359187	1.06	0.356832	1.24882	0.363346	1.04539	0.378789	1.3291	0.446987		FALSE	FALSE	FALSE	FALSE	FALSE	FALSE
Human pTyr	1460	MAP9_HUMAN_12	MAP9	Y12			VFSTTLAYTKSPKVT	V	F	S	T	T	L	A	Y	T	K	S	P	K	V	T	1	1.15403	0.258597	1.11685	0.543962	1.0292	0.284163	0.922639	0.246931	0.908745	0.171188	0.865822	0.179779		FALSE	FALSE	FALSE	FALSE	FALSE	FALSE
Human pTyr	1461	MAPK3_HUMAN_210	MAPK3	Y210			EYVATRWYRAPEIML	E	Y	V	A	T	R	W	Y	R	A	P	E	I	M	L	2	1.29048	0.399042	1.09012	0.143377	1.0892	0.0832594	1.08534	0.477562	1.11552	0.210098	1.33549	0.263789		FALSE	FALSE	FALSE	FALSE	FALSE	FALSE
Human pTyr	1462	MAPK3_HUMAN_210_YA	MAPK3	Y210		YA	EAVATRWYRAPEIML	E	A	V	A	T	R	W	Y	R	A	P	E	I	M	L	1	0.839841	0.209413	0.657314	0.125873	0.649873	0.043538	0.803196	0.0959099	0.653508	0.0350616	0.815865	0.123472		FALSE	FALSE	FALSE	FALSE	FALSE	FALSE
Human pTyr	1463	MARE1_HUMAN_124	MARE1	Y124			ANYDGKDYDPVAARQ	A	N	Y	D	G	K	D	Y	D	P	V	A	A	R	Q	2	0.563394	0.0797668	0.539884	0.150674	0.519132	0.030383	0.494426	0.0561583	0.551709	0.0880838	0.659348	0.0823841		FALSE	FALSE	FALSE	FALSE	FALSE	FALSE
Human pTyr	1464	MARE1_HUMAN_124_YA	MARE1	Y124		YA	ANADGKDYDPVAARQ	A	N	A	D	G	K	D	Y	D	P	V	A	A	R	Q	1	0.575377	0.0671425	0.623684	0.106313	0.908141	0.110952	0.787248	0.0270454	0.530742	0.0545089	0.698453	0.0623508		FALSE	FALSE	FALSE	FALSE	FALSE	FALSE
Human pTyr	1465	MARE2_HUMAN_167	MARE2	Y167			ANYDGKEYDPVEARQ	A	N	Y	D	G	K	E	Y	D	P	V	E	A	R	Q	2	0.71254	0.141079	0.598477	0.0982413	0.562628	0.21907	0.636672	0.0529082	0.782147	0.22715	0.584869	0.15111		FALSE	FALSE	FALSE	FALSE	FALSE	FALSE
Human pTyr	1466	MARE2_HUMAN_167_YA	MARE2	Y167		YA	ANADGKEYDPVEARQ	A	N	A	D	G	K	E	Y	D	P	V	E	A	R	Q	1	0.703379	0.0980828	0.643487	0.129154	0.854533	0.194229	0.779888	0.101047	0.704217	0.0444445	0.6577	0.132652		FALSE	FALSE	FALSE	FALSE	FALSE	FALSE
Human pTyr	1467	MARE3_HUMAN_124	MARE3	Y124			ANYDGKDYNPLLARQ	A	N	Y	D	G	K	D	Y	N	P	L	L	A	R	Q	2	0.86193	0.327609	0.452658	0.0824714	0.653924	0.0236499	0.564564	0.129186	0.588022	0.0839681	0.652434	0.0381726		FALSE	FALSE	FALSE	FALSE	FALSE	FALSE
Human pTyr	1468	MARE3_HUMAN_124_YA	MARE3	Y124		YA	ANADGKDYNPLLARQ	A	N	A	D	G	K	D	Y	N	P	L	L	A	R	Q	1	0.565257	0.0415958	0.699437	0.0662113	0.806792	0.295549	0.520812	0.106735	0.641376	0.140496	0.700587	0.21947		FALSE	FALSE	FALSE	FALSE	FALSE	FALSE
Human pTyr	1469	MARF1_HUMAN_699	MARF1	Y699			SGVAEPVYKTSQKKE	S	G	V	A	E	P	V	Y	K	T	S	Q	K	K	E	1	1.00139	0.142378	0.685883	0.129108	0.89636	0.117665	1.02391	0.142129	0.855073	0.128754	0.722662	0.112976		FALSE	FALSE	FALSE	FALSE	FALSE	FALSE
Human pTyr	1470	MATR3_HUMAN_158	MATR3	Y158			EEGPTLSYGRDGRSA	E	E	G	P	T	L	S	Y	G	R	D	G	R	S	A	1	0.540682	0.117718	0.557446	0.131943	0.599793	0.0382191	0.534781	0.0979668	0.574995	0.102983	0.692816	0.213541		FALSE	FALSE	FALSE	FALSE	FALSE	FALSE
Human pTyr	1471	MATR3_HUMAN_202	MATR3	Y202			SLNPVLDYDHGSRSQ	S	L	N	P	V	L	D	Y	D	H	G	S	R	S	Q	1	0.646696	0.0451917	0.537964	0.11485	0.612902	0.0883648	0.672921	0.0423122	0.510066	0.0857217	0.72026	0.129265		FALSE	FALSE	FALSE	FALSE	FALSE	FALSE
Human pTyr	1472	MATR3_HUMAN_219	MATR3	Y219			GYYDRMDYEDDRLRD	G	Y	Y	D	R	M	D	Y	E	D	D	R	L	R	D	3	0.747004	0.0539817	0.649831	0.0908712	0.877091	0.312051	0.651809	0.252254	0.785715	0.134779	0.887165	0.051258		FALSE	FALSE	FALSE	FALSE	FALSE	FALSE
Human pTyr	1473	MATR3_HUMAN_219_YA	MATR3	Y219		YA	GAADRMDYEDDRLRD	G	A	A	D	R	M	D	Y	E	D	D	R	L	R	D	1	0.692164	0.084499	0.620244	0.0690531	0.496401	0.0341474	1.03655	0.245366	0.620572	0.135268	0.72692	0.177366		FALSE	FALSE	FALSE	FALSE	FALSE	FALSE
Human pTyr	1474	MBP_HUMAN_148	MBP	Y148			SQRHGSKYLATASTM	S	Q	R	H	G	S	K	Y	L	A	T	A	S	T	M	1	2.37288	0.421196	2.08776	0.156121	2.19533	0.422877	2.04711	0.262317	2.10364	0.3132	1.94043	0.526703		FALSE	FALSE	FALSE	FALSE	FALSE	FALSE
Human pTyr	1475	MCM3_HUMAN_708	MCM3	Y708			DGDSYDPYDFSDTEE	D	G	D	S	Y	D	P	Y	D	F	S	D	T	E	E	2	1.7747	0.407586	1.14971	0.189447	1.10458	0.249467	1.27405	0.358636	1.16282	0.164509	1.40167	0.46716		FALSE	FALSE	FALSE	FALSE	FALSE	FALSE
Human pTyr	1476	MCM3_HUMAN_708_YA	MCM3	Y708		YA	DGDSADPYDFSDTEE	D	G	D	S	A	D	P	Y	D	F	S	D	T	E	E	1	1.60162	0.789686	1.19773	0.473262	1.25252	0.346618	1.48504	0.186907	0.923692	0.316407	0.989124	0.334177		FALSE	FALSE	FALSE	FALSE	FALSE	FALSE
Human pTyr	1477	MCM7_HUMAN_600	MCM7	Y600			WASKDATYTSARTLL	W	A	S	K	D	A	T	Y	T	S	A	R	T	L	L	1	0.810469	0.129507	0.676802	0.0842842	0.634401	0.121095	0.694452	0.108248	0.74566	0.15345	0.640034	0.0315819		FALSE	FALSE	FALSE	FALSE	FALSE	FALSE
Human pTyr	1478	MDM2_HUMAN_276	MDM2	Y276			SDEDDEVYQVTVYQA	S	D	E	D	D	E	V	Y	Q	V	T	V	Y	Q	A	2	1.55597	0.199957	1.16331	0.199949	1.15964	0.107872	1.43022	0.108886	1.19022	0.18826	1.36042	0.560545		FALSE	FALSE	FALSE	FALSE	FALSE	FALSE
Human pTyr	1479	MDM2_HUMAN_276_YA	MDM2	Y276		YA	SDEDDEVYQVTVAQA	S	D	E	D	D	E	V	Y	Q	V	T	V	A	Q	A	1	1.50665	0.634264	1.04586	0.223606	1.08672	0.183589	1.21917	0.0849415	1.06321	0.321904	1.25117	0.26347		FALSE	FALSE	FALSE	FALSE	FALSE	FALSE
Human pTyr	1480	MDM2_HUMAN_281	MDM2	Y281			EVYQVTVYQAGESDT	E	V	Y	Q	V	T	V	Y	Q	A	G	E	S	D	T	2	0.849082	0.108806	0.862895	0.124731	0.771909	0.182867	0.865616	0.0335664	0.815051	0.0583113	0.950164	0.138299		FALSE	FALSE	FALSE	FALSE	FALSE	FALSE
Human pTyr	1481	MDM2_HUMAN_281_YA	MDM2	Y281		YA	EVAQVTVYQAGESDT	E	V	A	Q	V	T	V	Y	Q	A	G	E	S	D	T	1	0.657686	0.0449853	0.605939	0.0714557	0.6379	0.022391	0.827839	0.0383302	0.6512	0.0744468	0.805642	0.123816		FALSE	FALSE	FALSE	FALSE	FALSE	FALSE
Human pTyr	1482	MDM2_HUMAN_405	MDM2	Y405			STSSSIIYSSQEDVK	S	T	S	S	S	I	I	Y	S	S	Q	E	D	V	K	1	0.558382	0.0831953	0.459362	0.0215141	0.638272	0.181481	0.662802	0.132218	0.615887	0.0477341	0.620281	0.0512055		FALSE	FALSE	FALSE	FALSE	FALSE	FALSE
Human pTyr	1483	MDM4_HUMAN_55	MDM4	Y55			TVKEVMHYLGQYIMV	T	V	K	E	V	M	H	Y	L	G	Q	Y	I	M	V	2	3.32626	0.386264	2.44132	0.738494	2.3934	0.62335	2.23682	0.1314	2.38814	0.611829	2.16517	0.985339		TRUE	FALSE	FALSE	FALSE	FALSE	FALSE
Human pTyr	1484	MDM4_HUMAN_55_YA	MDM4	Y55		YA	TVKEVMHYLGQAIMV	T	V	K	E	V	M	H	Y	L	G	Q	A	I	M	V	1	1.99427	0.522611	1.18966	0.130216	1.57942	0.866176	1.8876	0.461785	1.66981	0.718551	1.45492	0.585887		FALSE	FALSE	FALSE	FALSE	FALSE	FALSE
Human pTyr	1485	MDM4_HUMAN_99	MDM4	Y99			VKDPSPLYDMLRKNL	V	K	D	P	S	P	L	Y	D	M	L	R	K	N	L	1	1.06555	0.505654	1.0391	0.464448	1.19538	0.21103	1.04518	0.558835	1.00489	0.439471	0.992797	0.2654		FALSE	FALSE	FALSE	FALSE	FALSE	FALSE
Human pTyr	1486	MED28_HUMAN_64	MED28	Y64			ASLVSQDYVNGTDQE	A	S	L	V	S	Q	D	Y	V	N	G	T	D	Q	E	1	0.703117	0.174909	0.691999	0.0185878	0.780937	0.112186	0.629429	0.0252187	0.650363	0.118469	0.601809	0.107434		FALSE	FALSE	FALSE	FALSE	FALSE	FALSE
Human pTyr	1487	MELK_HUMAN_163	MELK	Y163			KPKGNKDYHLQTCCG	K	P	K	G	N	K	D	Y	H	L	Q	T	C	C	G	1	2.05823	0.756806	1.14558	0.142959	1.12928	0.0996685	1.31032	0.232116	1.21359	0.0559607	1.23824	0.0352486		FALSE	FALSE	FALSE	FALSE	FALSE	FALSE
Human pTyr	1488	MELK_HUMAN_367	MELK	Y367			VTASDKNYVAGLIDY	V	T	A	S	D	K	N	Y	V	A	G	L	I	D	Y	2	0.537189	0.0455901	0.590493	0.12272	0.67548	0.0490518	0.581303	0.114007	0.600732	0.0116176	0.66003	0.192404		FALSE	FALSE	FALSE	FALSE	FALSE	FALSE
Human pTyr	1489	MELK_HUMAN_367_YA	MELK	Y367		YA	VTASDKNYVAGLIDA	V	T	A	S	D	K	N	Y	V	A	G	L	I	D	A	1	0.6304	0.166821	0.72526	0.237651	0.579249	0.132893	0.525237	0.0862699	0.703215	0.146692	0.6766	0.0444404		FALSE	FALSE	FALSE	FALSE	FALSE	FALSE
Human pTyr	1490	MELK_HUMAN_438	MELK	Y438			SAVKNEEYFMFPEPK	S	A	V	K	N	E	E	Y	F	M	F	P	E	P	K	1	0.819357	0.090313	1.00137	0.0909818	0.723663	0.117421	0.933859	0.167127	1.02547	0.216347	0.672705	0.0762626		FALSE	FALSE	FALSE	FALSE	FALSE	FALSE
Human pTyr	1491	MEMO1_HUMAN_210	MEMO1	Y210			DESQGEIYRSIEHLD	D	E	S	Q	G	E	I	Y	R	S	I	E	H	L	D	1	0.895915	0.128563	0.748792	0.0853142	0.882464	0.176324	0.853732	0.130178	0.722143	0.0835969	0.882152	0.0985992		FALSE	FALSE	FALSE	FALSE	FALSE	FALSE
Human pTyr	1492	MERTK_HUMAN_749	MERTK	Y749			FGLSKKIYSGDYYRQ	F	G	L	S	K	K	I	Y	S	G	D	Y	Y	R	Q	3	1.07524	0.19602	1.01523	0.284236	1.02874	0.376126	1.58897	0.769271	1.27261	0.238239	1.33655	0.345924		FALSE	FALSE	FALSE	FALSE	FALSE	FALSE
Human pTyr	1493	MERTK_HUMAN_749_YA	MERTK	Y749		YA	FGLSKKIYSGDAARQ	F	G	L	S	K	K	I	Y	S	G	D	A	A	R	Q	1	0.925012	0.13338	1.00648	0.203984	0.951778	0.743756	0.993983	0.493877	0.641398	0.360189	0.72988	0.352847		FALSE	FALSE	FALSE	FALSE	FALSE	FALSE
Human pTyr	1494	MERTK_HUMAN_753	MERTK	Y753			KKIYSGDYYRQGRIA	K	K	I	Y	S	G	D	Y	Y	R	Q	G	R	I	A	3	2.31561	0.240868	1.39967	0.262111	1.59293	0.361515	1.83831	0.473705	1.86031	0.607497	1.85292	0.201659		FALSE	FALSE	FALSE	FALSE	FALSE	FALSE
Human pTyr	1495	MERTK_HUMAN_753_YA	MERTK	Y753		YA	KKIASGDYARQGRIA	K	K	I	A	S	G	D	Y	A	R	Q	G	R	I	A	1	1.25359	0.154813	0.887957	0.177097	0.800814	0.151836	0.974233	0.163044	0.724414	0.146231	0.949614	0.0338114		FALSE	FALSE	FALSE	FALSE	FALSE	FALSE
Human pTyr	1496	MERTK_HUMAN_754	MERTK	Y754			KIYSGDYYRQGRIAK	K	I	Y	S	G	D	Y	Y	R	Q	G	R	I	A	K	3	1.2436	0.315962	1.12946	0.184547	1.27757	0.354679	1.41397	0.119071	1.45071	0.559139	1.91713	0.705358		FALSE	FALSE	FALSE	FALSE	FALSE	FALSE
Human pTyr	1497	MERTK_HUMAN_754_YA	MERTK	Y754		YA	KIASGDAYRQGRIAK	K	I	A	S	G	D	A	Y	R	Q	G	R	I	A	K	1	1.37604	0.271666	1.04732	0.027428	1.02849	0.205676	1.06678	0.0533664	1.46415	0.518373	1.43912	0.490892		FALSE	FALSE	FALSE	FALSE	FALSE	FALSE
Human pTyr	1498	MET_HUMAN_1003	MET	Y1003			VSNESVDYRATFPED	V	S	N	E	S	V	D	Y	R	A	T	F	P	E	D	1	0.857495	0.181267	0.67328	0.139543	0.827433	0.0253988	0.722375	0.266544	0.621202	0.0828337	0.70465	0.109261		FALSE	FALSE	FALSE	FALSE	FALSE	FALSE
Human pTyr	1499	MET_HUMAN_1230	MET	Y1230			FGLARDMYDKEYYSV	F	G	L	A	R	D	M	Y	D	K	E	Y	Y	S	V	3	1.13501	0.578381	0.794145	0.166245	0.772183	0.216346	0.97543	0.0464038	0.8911	0.23084	1.01934	0.501171		FALSE	FALSE	FALSE	FALSE	FALSE	FALSE
Human pTyr	1500	MET_HUMAN_1230_YA	MET	Y1230		YA	FGLARDMYDKEAASV	F	G	L	A	R	D	M	Y	D	K	E	A	A	S	V	1	0.850126	0.528536	0.861256	0.166927	0.62663	0.240451	0.625101	0.121461	0.713121	0.100141	0.588615	0.164342		FALSE	FALSE	FALSE	FALSE	FALSE	FALSE
Human pTyr	1501	MET_HUMAN_1235	MET	Y1235			DMYDKEYYSVHNKTG	D	M	Y	D	K	E	Y	Y	S	V	H	N	K	T	G	3	0.785274	0.240028	0.858282	0.336048	0.987593	0.458367	0.866767	0.516199	0.857638	0.259565	0.701984	0.111136		FALSE	FALSE	FALSE	FALSE	FALSE	FALSE
Human pTyr	1502	MET_HUMAN_1235_YA	MET	Y1235		YA	DMADKEAYSVHNKTG	D	M	A	D	K	E	A	Y	S	V	H	N	K	T	G	1	0.711058	0.242928	0.719368	0.179062	0.755524	0.182942	0.724407	0.137117	0.674151	0.251145	1.04182	0.578615		FALSE	FALSE	FALSE	FALSE	FALSE	FALSE
Human pTyr	1503	MET_HUMAN_1349	MET	Y1349			STFIGEHYVHVNATY	S	T	F	I	G	E	H	Y	V	H	V	N	A	T	Y	2	1.16482	0.232297	1.0636	0.238521	1.05626	0.29509	0.927078	0.207366	1.09513	0.101721	0.986976	0.213858		FALSE	FALSE	FALSE	FALSE	FALSE	FALSE
Human pTyr	1504	MET_HUMAN_1349_YA	MET	Y1349		YA	STFIGEHYVHVNATA	S	T	F	I	G	E	H	Y	V	H	V	N	A	T	A	1	0.674511	0.0655501	0.638595	0.0843199	0.606954	0.0889773	0.719817	0.156553	0.794415	0.196123	0.859803	0.195897		FALSE	FALSE	FALSE	FALSE	FALSE	FALSE
Human pTyr	1505	MET_HUMAN_1356	MET	Y1356			YVHVNATYVNVKCVA	Y	V	H	V	N	A	T	Y	V	N	V	K	C	V	A	2	2.29986	0.553772	1.87668	0.0738213	1.96427	0.58605	2.48335	0.129383	1.82035	0.225051	2.04562	0.857382		FALSE	FALSE	FALSE	FALSE	FALSE	FALSE
Human pTyr	1506	MET_HUMAN_1356_YA	MET	Y1356		YA	AVHVNATYVNVKCVA	A	V	H	V	N	A	T	Y	V	N	V	K	C	V	A	1	1.97335	0.426853	1.45645	0.171928	1.70285	0.18358	1.99264	0.359434	1.58235	0.0471137	2.00598	0.155407		FALSE	FALSE	FALSE	FALSE	FALSE	FALSE
Human pTyr	1507	MET_HUMAN_1365	MET	Y1365			NVKCVAPYPSLLSSE	N	V	K	C	V	A	P	Y	P	S	L	L	S	S	E	1	1.33537	0.144418	0.964389	0.231765	1.08735	0.139328	1.11748	0.258363	0.918725	0.0826827	1.05686	0.216458		FALSE	FALSE	FALSE	FALSE	FALSE	FALSE
Human pTyr	1508	MFA3L_HUMAN_287	MFA3L	Y287			AADRDEVYTIPNSLK	A	A	D	R	D	E	V	Y	T	I	P	N	S	L	K	1	0.909725	0.222428	0.604452	0.134835	0.476046	0.0527121	0.722998	0.169457	0.56208	0.0160325	0.66811	0.155128		FALSE	FALSE	FALSE	FALSE	FALSE	FALSE
Human pTyr	1509	MGRN1_HUMAN_411	MGRN1	Y411			AIPSAPLYEEITYSG	A	I	P	S	A	P	L	Y	E	E	I	T	Y	S	G	2	0.659192	0.21132	0.562099	0.206837	0.791535	0.0301864	0.631277	0.0873911	0.603747	0.247442	0.586497	0.0887388		FALSE	FALSE	FALSE	FALSE	FALSE	FALSE
Human pTyr	1510	MGRN1_HUMAN_411_YA	MGRN1	Y411		YA	AIPSAPLYEEITASG	A	I	P	S	A	P	L	Y	E	E	I	T	A	S	G	1	0.694728	0.120667	0.728995	0.137802	0.722366	0.259014	0.806941	0.185038	0.518379	0.0721535	0.656115	0.123279		FALSE	FALSE	FALSE	FALSE	FALSE	FALSE
Human pTyr	1511	MIC19_HUMAN_49	MIC19	Y49			SGSKSQRYSGAYGAS	S	G	S	K	S	Q	R	Y	S	G	A	Y	G	A	S	2	0.639673	0.110949	0.666312	0.0807585	0.787109	0.036174	0.855185	0.1161	0.631338	0.114476	0.831916	0.140861		FALSE	FALSE	FALSE	FALSE	FALSE	FALSE
Human pTyr	1512	MIC19_HUMAN_49_YA	MIC19	Y49		YA	SGSKSQRYSGAAGAS	S	G	S	K	S	Q	R	Y	S	G	A	A	G	A	S	1	0.822475	0.10916	0.727201	0.178116	0.717235	0.0976459	0.808554	0.141368	0.687552	0.232209	0.795316	0.140115		FALSE	FALSE	FALSE	FALSE	FALSE	FALSE
Human pTyr	1513	MIER1_HUMAN_155	MIER1	Y155			IRPRRCKYFDTNSEV	I	R	P	R	R	C	K	Y	F	D	T	N	S	E	V	1	1.05372	0.708572	1.56182	1.53694	0.866238	0.233656	0.929544	0.490732	0.809221	0.444635	0.676646	0.288234		FALSE	FALSE	FALSE	FALSE	FALSE	FALSE
Human pTyr	1514	MILR1_HUMAN_313	MILR1	Y313			KHSQELQYATPVFQE	K	H	S	Q	E	L	Q	Y	A	T	P	V	F	Q	E	1	2.34755	0.928712	6.23702	4.65991	18.3924	15.1233	10.5975	7.27845	1.54707	0.772073	1.07765	0.283831		FALSE	TRUE	TRUE	TRUE	FALSE	FALSE
Human pTyr	1515	MILR1_HUMAN_338	MILR1	Y338			SYKSGYVYSELNFGG	S	Y	K	S	G	Y	V	Y	S	E	L	N	F	G	G	3	2.80145	1.03722	35.5339	18.4453	14.7041	9.12144	9.18084	3.71905	5.70651	2.78207	2.64071	1.34786		FALSE	TRUE	TRUE	TRUE	TRUE	FALSE
Human pTyr	1516	MILR1_HUMAN_338_YA	MILR1	Y338		YA	SAKSGAVYSELNFGG	S	A	K	S	G	A	V	Y	S	E	L	N	F	G	G	1	0.69738	0.0647951	5.54755	2.18248	3.00115	1.07383	1.91388	0.471583	1.32659	0.430779	0.869138	0.168476		FALSE	TRUE	FALSE	FALSE	FALSE	FALSE
Human pTyr	1517	MIXL1_HUMAN_20	MIXL1	Y20			EGAAFPAYRAPHAGG	E	G	A	A	F	P	A	Y	R	A	P	H	A	G	G	1	0.608822	0.0520148	0.730148	0.114411	0.674422	0.0408479	0.661947	0.195201	0.65168	0.139498	0.811346	0.0419055		FALSE	FALSE	FALSE	FALSE	FALSE	FALSE
Human pTyr	1518	MK08_HUMAN_185	MK08	Y185			TSFMMTPYVVTRYYR	T	S	F	M	M	T	P	Y	V	V	T	R	Y	Y	R	3	1.12999	0.215402	1.1404	0.161362	1.44647	0.251142	1.26515	0.252966	0.968503	0.20428	1.71725	0.0878788		FALSE	FALSE	FALSE	FALSE	FALSE	FALSE
Human pTyr	1519	MK08_HUMAN_185_YA	MK08	Y185		YA	TSFMMTPYVVTRAAR	T	S	F	M	M	T	P	Y	V	V	T	R	A	A	R	1	0.819298	0.531395	1.46066	0.453397	1.20714	0.159513	1.35735	0.215393	0.833546	0.237718	1.2364	0.25092		FALSE	FALSE	FALSE	FALSE	FALSE	FALSE
Human pTyr	1520	MK09_HUMAN_185	MK09	Y185			TNFMMTPYVVTRYYR	T	N	F	M	M	T	P	Y	V	V	T	R	Y	Y	R	3	1.5068	0.727088	0.927593	0.378514	1.41057	0.325575	1.08394	0.191137	1.28951	0.202669	1.69593	0.376113		FALSE	FALSE	FALSE	FALSE	FALSE	FALSE
Human pTyr	1521	MK09_HUMAN_185_YA	MK09	Y185		YA	TNFMMTPYVVTRAAR	T	N	F	M	M	T	P	Y	V	V	T	R	A	A	R	1	1.38523	0.424771	0.861453	0.3459	0.948124	0.330545	0.7656	0.350839	0.787397	0.420812	0.938027	0.255932		FALSE	FALSE	FALSE	FALSE	FALSE	FALSE
Human pTyr	1522	MK11_HUMAN_182	MK11	Y182			ADEEMTGYVATRWYR	A	D	E	E	M	T	G	Y	V	A	T	R	W	Y	R	2	0.980741	0.30165	0.859644	0.113823	1.00485	0.223476	0.892561	0.30118	0.846143	0.152495	1.05061	0.140054		FALSE	FALSE	FALSE	FALSE	FALSE	FALSE
Human pTyr	1523	MK11_HUMAN_182_YA	MK11	Y182		YA	ADEEMTGYVATRWAR	A	D	E	E	M	T	G	Y	V	A	T	R	W	A	R	1	0.933232	0.154502	0.750374	0.214116	0.758413	0.0785051	0.82918	0.109935	0.69522	0.0545124	0.892154	0.243234		FALSE	FALSE	FALSE	FALSE	FALSE	FALSE
Human pTyr	1524	MK11_HUMAN_323	MK11	Y323			DEPEAEPYDESVEAK	D	E	P	E	A	E	P	Y	D	E	S	V	E	A	K	1	1.08974	0.171562	1.31126	0.243898	1.2416	0.0397228	1.28574	0.0488086	1.15621	0.270542	1.27786	0.152959		FALSE	FALSE	FALSE	FALSE	FALSE	FALSE
Human pTyr	1525	MK12_HUMAN_185	MK12	Y185			ADSEMTGYVVTRWYR	A	D	S	E	M	T	G	Y	V	V	T	R	W	Y	R	2	2.08995	0.111493	1.62303	0.203269	1.90145	0.128488	1.93897	0.244194	1.91534	0.174595	2.06272	0.143445		FALSE	FALSE	FALSE	FALSE	FALSE	FALSE
Human pTyr	1526	MK12_HUMAN_185_YA	MK12	Y185		YA	ADSEMTGYVVTRWAR	A	D	S	E	M	T	G	Y	V	V	T	R	W	A	R	1	1.39211	0.34007	1.43822	0.331342	1.51209	0.0347859	1.65095	0.356015	1.57245	0.122926	2.03955	0.185206		FALSE	FALSE	FALSE	FALSE	FALSE	FALSE
Human pTyr	1527	MK13_HUMAN_182	MK13	Y182			ADAEMTGYVVTRWYR	A	D	A	E	M	T	G	Y	V	V	T	R	W	Y	R	2	1.95325	0.536465	1.68029	0.161425	1.76819	0.152378	1.96885	0.063921	1.9217	0.199814	2.12055	0.226378		FALSE	FALSE	FALSE	FALSE	FALSE	FALSE
Human pTyr	1528	MK13_HUMAN_182_YA	MK13	Y182		YA	ADAEMTGYVVTRWAR	A	D	A	E	M	T	G	Y	V	V	T	R	W	A	R	1	1.92299	0.301468	1.54624	0.118951	1.88232	0.174397	1.85292	0.342444	1.88498	0.807606	2.35123	0.391863		FALSE	FALSE	FALSE	FALSE	FALSE	FALSE
Human pTyr	1529	MK14_HUMAN_182	MK14	Y182			TDDEMTGYVATRWYR	T	D	D	E	M	T	G	Y	V	A	T	R	W	Y	R	2	0.824575	0.138672	0.797078	0.0713152	0.752113	0.0747244	0.897838	0.109664	0.823088	0.141791	0.826772	0.173244		FALSE	FALSE	FALSE	FALSE	FALSE	FALSE
Human pTyr	1530	MK14_HUMAN_182_YA	MK14	Y182		YA	TDDEMTGYVATRWAR	T	D	D	E	M	T	G	Y	V	A	T	R	W	A	R	1	0.767552	0.0905162	0.801289	0.00246574	0.73287	0.08717	0.821689	0.115109	0.684673	0.0513325	0.795398	0.0331204		FALSE	FALSE	FALSE	FALSE	FALSE	FALSE
Human pTyr	1531	MK14_HUMAN_323	MK14	Y323			DEPVADPYDQSFESR	D	E	P	V	A	D	P	Y	D	Q	S	F	E	S	R	1	1.04989	0.124585	0.976188	0.129414	0.906182	0.124545	0.998271	0.111457	0.881094	0.183625	1.10186	0.181474		FALSE	FALSE	FALSE	FALSE	FALSE	FALSE
Human pTyr	1532	MK15_HUMAN_177	MK15	Y177			EDQAVTEYVATRWYR	E	D	Q	A	V	T	E	Y	V	A	T	R	W	Y	R	2	0.928488	0.0220525	0.812536	0.0583905	0.832034	0.0744397	0.955659	0.0927436	0.859213	0.0559626	0.855663	0.108709		FALSE	FALSE	FALSE	FALSE	FALSE	FALSE
Human pTyr	1533	MK15_HUMAN_177_YA	MK15	Y177		YA	EDQAVTEYVATRWAR	E	D	Q	A	V	T	E	Y	V	A	T	R	W	A	R	1	0.705688	0.0276871	0.762879	0.1963	0.687368	0.0439188	0.693048	0.179545	0.694216	0.0312057	0.913561	0.217994		FALSE	FALSE	FALSE	FALSE	FALSE	FALSE
Human pTyr	1534	MMP1_HUMAN_360	MMP1	Y360			GQNVLHGYPKDIYSS	G	Q	N	V	L	H	G	Y	P	K	D	I	Y	S	S	2	0.920827	0.223755	0.76153	0.12376	0.878488	0.169928	0.808903	0.131939	0.767232	0.128409	0.911709	0.209998		FALSE	FALSE	FALSE	FALSE	FALSE	FALSE
Human pTyr	1535	MMP1_HUMAN_360_YA	MMP1	Y360		YA	GQNVLHGYPKDIASS	G	Q	N	V	L	H	G	Y	P	K	D	I	A	S	S	1	0.572632	0.151158	0.602574	0.193131	0.579036	0.182817	0.646627	0.235422	0.524919	0.15529	0.690577	0.207143		FALSE	FALSE	FALSE	FALSE	FALSE	FALSE
Human pTyr	1536	MMP13_HUMAN_366	MMP13	Y366			GYDILEGYPKKISEL	G	Y	D	I	L	E	G	Y	P	K	K	I	S	E	L	2	0.605006	0.13481	0.466857	0.10914	0.648045	0.159576	0.760944	0.164905	0.651577	0.129995	0.680074	0.111329		FALSE	FALSE	FALSE	FALSE	FALSE	FALSE
Human pTyr	1537	MMP13_HUMAN_366_YA	MMP13	Y366		YA	GADILEGYPKKISEL	G	A	D	I	L	E	G	Y	P	K	K	I	S	E	L	1	0.786769	0.148707	0.702709	0.163204	0.740267	0.147484	0.586795	0.115823	0.626172	0.0228581	0.716521	0.220938		FALSE	FALSE	FALSE	FALSE	FALSE	FALSE
Human pTyr	1538	MMP14_HUMAN_399	MMP14	Y399			EASLEPGYPKHIKEL	E	A	S	L	E	P	G	Y	P	K	H	I	K	E	L	1	0.879089	0.0531982	0.843794	0.311516	0.641445	0.0470549	0.958842	0.275964	0.695084	0.168786	1.2625	0.737706		FALSE	FALSE	FALSE	FALSE	FALSE	FALSE
Human pTyr	1539	MMP14_HUMAN_573	MMP14	Y573			GTPRRLLYCQRSLLD	G	T	P	R	R	L	L	Y	C	Q	R	S	L	L	D	1	1.30008	0.789271	1.22124	0.716351	1.14364	0.579723	1.08005	0.581368	1.1143	0.673437	1.11533	0.602495		FALSE	FALSE	FALSE	FALSE	FALSE	FALSE
Human pTyr	1540	MNS1_HUMAN_188	MNS1	Y188			NKAKAQYYLDLEKQL	N	K	A	K	A	Q	Y	Y	L	D	L	E	K	Q	L	2	1.2075	0.152	0.994915	0.144479	0.891235	0.0435701	1.01984	0.0705953	1.048	0.125411	1.30076	0.63163		FALSE	FALSE	FALSE	FALSE	FALSE	FALSE
Human pTyr	1541	MNS1_HUMAN_188_YA	MNS1	Y188		YA	NKAKAQAYLDLEKQL	N	K	A	K	A	Q	A	Y	L	D	L	E	K	Q	L	1	1.49387	0.135649	1.08636	0.0369908	0.981985	0.173457	1.21098	0.151826	1.01076	0.0886126	1.17943	0.181602		FALSE	FALSE	FALSE	FALSE	FALSE	FALSE
Human pTyr	1542	MOES_HUMAN_116	MOES	Y116			GILNDDIYCPPETAV	G	I	L	N	D	D	I	Y	C	P	P	E	T	A	V	1	0.865094	0.182174	0.681074	0.181941	0.869699	0.315826	0.819095	0.27551	0.784167	0.270216	0.824534	0.223333		FALSE	FALSE	FALSE	FALSE	FALSE	FALSE
Human pTyr	1543	MPP6_HUMAN_500	MPP6	Y500			SARIQRAYNHYFDLI	S	A	R	I	Q	R	A	Y	N	H	Y	F	D	L	I	2	1.95586	0.227532	1.6245	0.0669536	1.64774	0.486002	1.57252	0.311752	1.53806	0.100944	1.7337	0.419999		FALSE	FALSE	FALSE	FALSE	FALSE	FALSE
Human pTyr	1544	MPP6_HUMAN_500_YA	MPP6	Y500		YA	SARIQRAYNHAFDLI	S	A	R	I	Q	R	A	Y	N	H	A	F	D	L	I	1	0.775898	0.0644121	0.694102	0.0438841	0.684965	0.142822	0.698248	0.0429194	0.728662	0.136178	0.773017	0.204955		FALSE	FALSE	FALSE	FALSE	FALSE	FALSE
Human pTyr	1545	MPZL1_HUMAN_241	MPZL1	Y241			SHQGPVIYAQLDHSG	S	H	Q	G	P	V	I	Y	A	Q	L	D	H	S	G	1	5.11448	2.0055	17.3379	12.826	19.0019	15.2436	12.0405	6.97733	7.84059	5.37926	4.49633	3.91437		TRUE	TRUE	TRUE	TRUE	TRUE	TRUE
Human pTyr	1546	MPZL1_HUMAN_263	MPZL1	Y263			NKSESVVYADIRKNG	N	K	S	E	S	V	V	Y	A	D	I	R	K	N	G	1	1.06781	0.128325	3.91155	2.4558	1.12201	0.22505	1.01385	0.365992	24.1733	18.4337	19.0309	20.497		FALSE	TRUE	FALSE	FALSE	TRUE	TRUE
Human pTyr	1547	MRCKB_HUMAN_954	MRCKB	Y954			FQDSIFEYFNTAPLA	F	Q	D	S	I	F	E	Y	F	N	T	A	P	L	A	1	0.935236	0.127547	0.660556	0.169321	1.0681	0.68579	0.725654	0.0594769	0.881958	0.378353	0.879385	0.177539		FALSE	FALSE	FALSE	FALSE	FALSE	FALSE
Human pTyr	1548	MRP1_HUMAN_277	MRP1	Y277			KQPVKVVYSSKDPAQ	K	Q	P	V	K	V	V	Y	S	S	K	D	P	A	Q	1	1.90507	0.232253	1.26512	0.103633	1.18725	0.141569	1.20566	0.169646	1.19283	0.153997	1.37489	0.293128		FALSE	FALSE	FALSE	FALSE	FALSE	FALSE
Human pTyr	1549	MSH2_HUMAN_238	MSH2	Y238			DFSTKDIYQDLNRLL	D	F	S	T	K	D	I	Y	Q	D	L	N	R	L	L	1	1.25481	0.118129	1.11985	0.211013	1.55024	0.396608	1.12661	0.234873	1.11511	0.419286	1.09235	0.345721		FALSE	FALSE	FALSE	FALSE	FALSE	FALSE
Human pTyr	1550	MTAP2_HUMAN_745	MTAP2	Y745			SMDEGDDYLPATTPA	S	M	D	E	G	D	D	Y	L	P	A	T	T	P	A	1	1.08962	0.314183	0.777602	0.177873	0.791443	0.300855	0.901249	0.213538	0.66551	0.151096	0.924995	0.365816		FALSE	FALSE	FALSE	FALSE	FALSE	FALSE
Human pTyr	1551	MUC1_HUMAN_1203	MUC1	Y1203			IFPARDTYHPMSEYP	I	F	P	A	R	D	T	Y	H	P	M	S	E	Y	P	2	0.500605	0.17553	0.705434	0.0259585	0.612672	0.194878	0.911067	0.308749	0.649696	0.196233	0.582747	0.190824		FALSE	FALSE	FALSE	FALSE	FALSE	FALSE
Human pTyr	1552	MUC1_HUMAN_1203_YA	MUC1	Y1203		YA	IFPARDTYHPMSEAP	I	F	P	A	R	D	T	Y	H	P	M	S	E	A	P	1	0.75832	0.226741	0.737544	0.333601	0.809319	0.426489	0.661722	0.15694	0.637096	0.186465	0.731325	0.227307		FALSE	FALSE	FALSE	FALSE	FALSE	FALSE
Human pTyr	1553	MUC1_HUMAN_1218	MUC1	Y1218			TYHTHGRYVPPSSTD	T	Y	H	T	H	G	R	Y	V	P	P	S	S	T	D	2	2.39182	0.697925	1.83426	0.351099	1.69354	0.556517	1.92258	0.372086	1.71854	0.345515	1.80087	0.274709		FALSE	FALSE	FALSE	FALSE	FALSE	FALSE
Human pTyr	1554	MUC1_HUMAN_1218_YA	MUC1	Y1218		YA	TAHTHGRYVPPSSTD	T	A	H	T	H	G	R	Y	V	P	P	S	S	T	D	1	1.26924	0.388342	1.41449	0.0847686	1.10131	0.377172	1.47068	0.393684	1.15127	0.151294	1.28017	0.144025		FALSE	FALSE	FALSE	FALSE	FALSE	FALSE
Human pTyr	1555	MUC1_HUMAN_1229	MUC1	Y1229			SSTDRSPYEKVSAGN	S	S	T	D	R	S	P	Y	E	K	V	S	A	G	N	1	0.863101	0.54123	0.87127	0.413566	0.623224	0.276572	0.62169	0.330644	0.655422	0.260074	0.634383	0.266543		FALSE	FALSE	FALSE	FALSE	FALSE	FALSE
Human pTyr	1556	MUC1_HUMAN_1243	MUC1	Y1243			NGGSSLSYTNPAVAA	N	G	G	S	S	L	S	Y	T	N	P	A	V	A	A	1	0.682348	0.0975043	0.739032	0.145326	0.648215	0.196053	0.751272	0.137946	0.62859	0.0769935	0.786173	0.189422		FALSE	FALSE	FALSE	FALSE	FALSE	FALSE
Human pTyr	1557	MUSK_HUMAN_751	MUSK	Y751			FGLSRNIYSADYYKA	F	G	L	S	R	N	I	Y	S	A	D	Y	Y	K	A	3	0.637143	0.180406	0.791362	0.268647	0.831251	0.209117	0.696779	0.160824	0.953786	0.531732	0.804553	0.464599		FALSE	FALSE	FALSE	FALSE	FALSE	FALSE
Human pTyr	1558	MUSK_HUMAN_751_YA	MUSK	Y751		YA	FGLSRNIYSADAAKA	F	G	L	S	R	N	I	Y	S	A	D	A	A	K	A	1	0.548237	0.137687	0.609454	0.0908188	0.703963	0.175715	0.503218	0.157805	0.524995	0.191093	0.460703	0.152866		FALSE	FALSE	FALSE	FALSE	FALSE	FALSE
Human pTyr	1559	MUSK_HUMAN_756	MUSK	Y756			NIYSADYYKANENDA	N	I	Y	S	A	D	Y	Y	K	A	N	E	N	D	A	3	1.16576	0.0589364	0.929455	0.18331	0.914817	0.26034	0.986642	0.0129712	1.01412	0.0928859	0.884619	0.171462		FALSE	FALSE	FALSE	FALSE	FALSE	FALSE
Human pTyr	1560	MUSK_HUMAN_756_YA	MUSK	Y756		YA	NIASADAYKANENDA	N	I	A	S	A	D	A	Y	K	A	N	E	N	D	A	1	0.795559	0.221925	0.894558	0.388334	0.744264	0.144639	0.830077	0.340914	0.767087	0.189635	0.704194	0.167593		FALSE	FALSE	FALSE	FALSE	FALSE	FALSE
Human pTyr	1561	MY18A_HUMAN_2035	MY18A	Y2035			DNTSRPRYSHSYLSD	D	N	T	S	R	P	R	Y	S	H	S	Y	L	S	D	2	0.774779	0.0328395	0.670411	0.062139	0.817174	0.126784	0.66548	0.121462	0.680915	0.083042	0.650177	0.111469		FALSE	FALSE	FALSE	FALSE	FALSE	FALSE
Human pTyr	1562	MY18A_HUMAN_2035_YA	MY18A	Y2035		YA	DNTSRPRYSHSALSD	D	N	T	S	R	P	R	Y	S	H	S	A	L	S	D	1	0.728733	0.0770235	0.657987	0.128223	0.731181	0.279087	0.698102	0.0507934	0.635649	0.0965903	0.673396	0.163456		FALSE	FALSE	FALSE	FALSE	FALSE	FALSE
Human pTyr	1563	MYC_HUMAN_32	MYC	Y32			CDEEENFYQQQQQSE	C	D	E	E	E	N	F	Y	Q	Q	Q	Q	Q	S	E	1	1.27101	0.119847	1.1056	0.148146	0.836671	0.00425508	1.07449	0.17701	1.14833	0.332688	1.53682	0.223502		FALSE	FALSE	FALSE	FALSE	FALSE	FALSE
Human pTyr	1564	MYC_HUMAN_74	MYC	Y74			SGLCSPSYVAVTPFS	S	G	L	C	S	P	S	Y	V	A	V	T	P	F	S	1	1.1961	0.154125	0.910739	0.133041	1.00485	0.184528	1.133	0.0487994	0.980088	0.173321	1.23252	0.38191		FALSE	FALSE	FALSE	FALSE	FALSE	FALSE
Human pTyr	1565	MYH1_HUMAN_389	MYH1	Y389			EVADKAAYLQNLNSA	E	V	A	D	K	A	A	Y	L	Q	N	L	N	S	A	1	0.697859	0.194262	0.618432	0.0894998	0.709199	0.160406	0.706732	0.0784935	0.647107	0.255144	0.706128	0.154584		FALSE	FALSE	FALSE	FALSE	FALSE	FALSE
Human pTyr	1566	MYH1_HUMAN_424	MYH1	Y424			GQTVQQVYNAVGALA	G	Q	T	V	Q	Q	V	Y	N	A	V	G	A	L	A	1	0.584974	0.13784	0.658941	0.0775684	0.622826	0.117553	1.0838	0.349139	0.657055	0.147564	0.69577	0.301694		FALSE	FALSE	FALSE	FALSE	FALSE	FALSE
Human pTyr	1567	MYH2_HUMAN_389	MYH2	Y389			EVADKAAYLQSLNSA	E	V	A	D	K	A	A	Y	L	Q	S	L	N	S	A	1	0.739131	0.0720339	0.877551	0.28083	0.844249	0.199062	0.685241	0.225638	0.595016	0.113563	0.657819	0.137075		FALSE	FALSE	FALSE	FALSE	FALSE	FALSE
Human pTyr	1568	MYH4_HUMAN_389	MYH4	Y389			EVADKAAYLTSLNSA	E	V	A	D	K	A	A	Y	L	T	S	L	N	S	A	1	0.548346	0.147685	0.659955	0.0543825	0.668141	0.132804	0.617614	0.0633313	0.613756	0.0594648	0.730524	0.0578091		FALSE	FALSE	FALSE	FALSE	FALSE	FALSE
Human pTyr	1569	MYH9_HUMAN_158	MYH9	Y158			YAITDTAYRSMMQDR	Y	A	I	T	D	T	A	Y	R	S	M	M	Q	D	R	2	0.75034	0.198841	0.636897	0.0221542	0.733176	0.0943688	0.761388	0.117365	2.03521	1.03906	0.950711	0.321625		FALSE	FALSE	FALSE	FALSE	FALSE	FALSE
Human pTyr	1570	MYH9_HUMAN_158_YA	MYH9	Y158		YA	AAITDTAYRSMMQDR	A	A	I	T	D	T	A	Y	R	S	M	M	Q	D	R	1	0.707211	0.119205	0.741481	0.123129	0.780433	0.0515691	0.784002	0.137005	0.680506	0.177507	0.694861	0.103304		FALSE	FALSE	FALSE	FALSE	FALSE	FALSE
Human pTyr	1571	MYL3_HUMAN_130	MYL3	Y130			KNKDTGTYEDFVEGL	K	N	K	D	T	G	T	Y	E	D	F	V	E	G	L	1	0.891295	0.124279	0.793262	0.142559	0.834097	0.0679093	0.85776	0.161851	0.77925	0.0540257	1.04341	0.180751		FALSE	FALSE	FALSE	FALSE	FALSE	FALSE
Human pTyr	1572	MYLK_HUMAN_1449	MYLK	Y1449			EKEPEVDYRTVTINT	E	K	E	P	E	V	D	Y	R	T	V	T	I	N	T	1	1.36447	0.440548	0.986955	0.480854	0.976007	0.328508	0.834347	0.15579	0.690934	0.308613	1.03998	0.361453		FALSE	FALSE	FALSE	FALSE	FALSE	FALSE
Human pTyr	1573	MYLK_HUMAN_1635	MYLK	Y1635			VAPEVINYEPIGYAT	V	A	P	E	V	I	N	Y	E	P	I	G	Y	A	T	2	0.656166	0.260677	0.849655	0.0939611	0.659855	0.136335	0.80919	0.231427	0.705313	0.0908302	0.801179	0.263417		FALSE	FALSE	FALSE	FALSE	FALSE	FALSE
Human pTyr	1574	MYLK_HUMAN_1635_YA	MYLK	Y1635		YA	VAPEVINYEPIGAAT	V	A	P	E	V	I	N	Y	E	P	I	G	A	A	T	1	0.532156	0.333043	0.651691	0.149104	0.577879	0.130566	0.418115	0.0571925	0.712034	0.0786561	0.561858	0.0836354		FALSE	FALSE	FALSE	FALSE	FALSE	FALSE
Human pTyr	1575	MYLK_HUMAN_231	MYLK	Y231			NQDDVGVYTCLVVNG	N	Q	D	D	V	G	V	Y	T	C	L	V	V	N	G	1	1.23661	0.294205	1.35073	0.124305	1.46463	0.141986	1.29872	0.0726093	1.28427	0.188194	1.47073	0.309334		FALSE	FALSE	FALSE	FALSE	FALSE	FALSE
Human pTyr	1576	MYLK_HUMAN_471	MYLK	Y471			YEDAGSHYLCLLKAR	Y	E	D	A	G	S	H	Y	L	C	L	L	K	A	R	2	2.1731	0.607699	1.24184	0.292554	1.42117	0.288259	1.70297	0.243278	1.2379	0.229195	1.50809	0.549471		FALSE	FALSE	FALSE	FALSE	FALSE	FALSE
Human pTyr	1577	MYLK_HUMAN_471_YA	MYLK	Y471		YA	AEDAGSHYLCLLKAR	A	E	D	A	G	S	H	Y	L	C	L	L	K	A	R	1	1.53316	0.705692	1.08093	0.404188	1.4983	0.523379	1.35611	0.431457	1.11807	0.287359	1.69983	0.539997		FALSE	FALSE	FALSE	FALSE	FALSE	FALSE
Human pTyr	1578	MYLK_HUMAN_611	MYLK	Y611			KSSRKSEYLLPVAPS	K	S	S	R	K	S	E	Y	L	L	P	V	A	P	S	1	0.728894	0.355172	0.677469	0.228657	0.801688	0.296541	0.906321	0.268663	0.539849	0.191798	0.709357	0.234483		FALSE	FALSE	FALSE	FALSE	FALSE	FALSE
Human pTyr	1579	MYLK_HUMAN_846	MYLK	Y846			DGGGSDRYGSLRPGW	D	G	G	G	S	D	R	Y	G	S	L	R	P	G	W	1	0.636553	0.142285	0.720068	0.0424158	0.662473	0.0192476	0.71345	0.0518642	0.683672	0.0300178	0.658582	0.0478343		FALSE	FALSE	FALSE	FALSE	FALSE	FALSE
Human pTyr	1580	MYPC1_HUMAN_823	MYPC1	Y823			AGASEPKYYSQPILV	A	G	A	S	E	P	K	Y	Y	S	Q	P	I	L	V	2	0.762009	0.317558	0.874755	0.29438	0.744482	0.339214	0.580074	0.0779268	0.663205	0.144314	0.817343	0.268276		FALSE	FALSE	FALSE	FALSE	FALSE	FALSE
Human pTyr	1581	MYPC1_HUMAN_823_YA	MYPC1	Y823		YA	AGASEPKYASQPILV	A	G	A	S	E	P	K	Y	A	S	Q	P	I	L	V	1	0.732763	0.374481	0.514155	0.116448	0.696484	0.103378	0.673373	0.145	0.526387	0.157308	0.60021	0.130744		FALSE	FALSE	FALSE	FALSE	FALSE	FALSE
Human pTyr	1582	MYPT1_HUMAN_446	MYPT1	Y446			GLRKTGSYGALAEIT	G	L	R	K	T	G	S	Y	G	A	L	A	E	I	T	1	0.843823	0.229312	0.787856	0.0748006	0.788115	0.120802	0.89165	0.0807455	0.765298	0.0501739	0.975108	0.116633		FALSE	FALSE	FALSE	FALSE	FALSE	FALSE
Human pTyr	1583	NAA50_HUMAN_110	NAA50	Y110			DGTFDNIYLHVQISN	D	G	T	F	D	N	I	Y	L	H	V	Q	I	S	N	1	1.59587	0.278866	1.17518	0.18751	1.5732	0.113381	1.89709	0.336775	1.27673	0.275008	1.36645	0.161697		FALSE	FALSE	FALSE	FALSE	FALSE	FALSE
Human pTyr	1584	NAMPT_HUMAN_188	NAMPT	Y188			GNLDGLEYKLHDFGY	G	N	L	D	G	L	E	Y	K	L	H	D	F	G	Y	2	0.552267	0.165457	0.611818	0.0973266	0.494132	0.0540844	0.490684	0.10286	0.547186	0.0540131	0.60415	0.0693637		FALSE	FALSE	FALSE	FALSE	FALSE	FALSE
Human pTyr	1585	NAMPT_HUMAN_188_YA	NAMPT	Y188		YA	GNLDGLEYKLHDFGA	G	N	L	D	G	L	E	Y	K	L	H	D	F	G	A	1	0.684281	0.32325	0.467685	0.0639247	0.520538	0.0180654	0.485485	0.0763557	0.483986	0.138878	0.570171	0.0680737		FALSE	FALSE	FALSE	FALSE	FALSE	FALSE
Human pTyr	1586	NANOG_HUMAN_35	NANOG	Y35			ICGPEENYPSLQMSS	I	C	G	P	E	E	N	Y	P	S	L	Q	M	S	S	1	1.05681	0.0870398	0.892943	0.133111	1.22517	0.280841	1.05532	0.1849	0.942259	0.230252	1.25137	0.350116		FALSE	FALSE	FALSE	FALSE	FALSE	FALSE
Human pTyr	1587	NCK1_HUMAN_105	NCK1	Y105			VDPGERLYDLNMPAY	V	D	P	G	E	R	L	Y	D	L	N	M	P	A	Y	2	0.549267	0.0675276	0.541477	0.0340155	0.592668	0.0643394	0.592697	0.129883	0.585272	0.104668	0.612202	0.0391341		FALSE	FALSE	FALSE	FALSE	FALSE	FALSE
Human pTyr	1588	NCK1_HUMAN_105_YA	NCK1	Y105		YA	VDPGERLYDLNMPAA	V	D	P	G	E	R	L	Y	D	L	N	M	P	A	A	1	0.622325	0.255615	0.67663	0.126692	0.69182	0.120535	0.564597	0.128817	0.588175	0.224327	0.594507	0.0445986		FALSE	FALSE	FALSE	FALSE	FALSE	FALSE
Human pTyr	1589	NCK2_HUMAN_110	NCK2	Y110			GSGADRIYDLNIPAF	G	S	G	A	D	R	I	Y	D	L	N	I	P	A	F	1	0.626719	0.144202	0.507704	0.0316238	0.643158	0.125613	0.618434	0.121211	0.467998	0.0745442	0.570888	0.100981		FALSE	FALSE	FALSE	FALSE	FALSE	FALSE
Human pTyr	1590	NCKIPSD_HUMAN_227	NCKIPSD	Y227			STSLDTLYTSSSPSE	S	T	S	L	D	T	L	Y	T	S	S	S	P	S	E	1	0.379731	0.0104761	0.570791	0.115478	0.488133	0.137582	0.577544	0.224681	0.461636	0.0721922	0.561334	0.17602		FALSE	FALSE	FALSE	FALSE	FALSE	FALSE
Human pTyr	1591	NDUV2_HUMAN_193	NDUV2	Y193			VQINDNYYEDLTAKD	V	Q	I	N	D	N	Y	Y	E	D	L	T	A	K	D	2	1.13229	0.399684	1.173	0.296967	0.889028	0.35968	1.29604	0.25858	1.10869	0.309113	1.46033	0.212249		FALSE	FALSE	FALSE	FALSE	FALSE	FALSE
Human pTyr	1592	NDUV2_HUMAN_193_YA	NDUV2	Y193		YA	VQINDNAYEDLTAKD	V	Q	I	N	D	N	A	Y	E	D	L	T	A	K	D	1	0.998082	0.187152	0.846322	0.135041	1.05222	0.198864	0.972809	0.0508974	0.871924	0.192063	1.00439	0.223768		FALSE	FALSE	FALSE	FALSE	FALSE	FALSE
Human pTyr	1593	NECT1_HUMAN_436	NECT1	Y436			GPLGGSSYEEEEEEE	G	P	L	G	G	S	S	Y	E	E	E	E	E	E	E	1	1.31444	0.524936	0.987778	0.493278	1.0193	0.454892	1.00271	0.522469	1.04141	0.518687	1.03836	0.354685		FALSE	FALSE	FALSE	FALSE	FALSE	FALSE
Human pTyr	1594	NEGR1_HUMAN_187	NEGR1	Y187			KPFENGQYLDIYGIT	K	P	F	E	N	G	Q	Y	L	D	I	Y	G	I	T	2	1.03004	0.189217	0.763902	0.172671	0.783887	0.0855088	0.89562	0.173892	0.744552	0.108514	0.973577	0.215353		FALSE	FALSE	FALSE	FALSE	FALSE	FALSE
Human pTyr	1595	NEGR1_HUMAN_187_YA	NEGR1	Y187		YA	KPFENGQYLDIAGIT	K	P	F	E	N	G	Q	Y	L	D	I	A	G	I	T	1	0.852795	0.191358	0.665653	0.0594032	0.655581	0.165536	0.732055	0.0539929	0.573677	0.101166	0.852043	0.221704		FALSE	FALSE	FALSE	FALSE	FALSE	FALSE
Human pTyr	1596	NEK9_HUMAN_52	NEK9	Y52			AEQEELHYIPIRVLG	A	E	Q	E	E	L	H	Y	I	P	I	R	V	L	G	1	1.36944	0.0784716	0.795048	0.00964149	1.00573	0.0639443	1.12737	0.112141	1.01205	0.0746232	1.24026	0.266368		FALSE	FALSE	FALSE	FALSE	FALSE	FALSE
Human pTyr	1597	NETO1_HUMAN_417	NETO1	Y417			VADDFENYHKLRRSS	V	A	D	D	F	E	N	Y	H	K	L	R	R	S	S	1	0.677344	0.193895	0.659285	0.0578543	0.776677	0.222467	0.835679	0.221568	0.776216	0.129023	0.667339	0.15265		FALSE	FALSE	FALSE	FALSE	FALSE	FALSE
Human pTyr	1598	NFASC_HUMAN_481	NFASC	Y481			DGGNYHVYENGSLEI	D	G	G	N	Y	H	V	Y	E	N	G	S	L	E	I	2	0.91248	0.264501	0.861531	0.158185	0.81772	0.197957	0.590215	0.0448977	0.660487	0.0401612	0.77341	0.232262		FALSE	FALSE	FALSE	FALSE	FALSE	FALSE
Human pTyr	1599	NFASC_HUMAN_481_YA	NFASC	Y481		YA	DGGNAHVYENGSLEI	D	G	G	N	A	H	V	Y	E	N	G	S	L	E	I	1	0.716744	0.171369	0.807761	0.0445452	0.823185	0.139728	0.761599	0.103419	0.766578	0.132022	0.95015	0.102972		FALSE	FALSE	FALSE	FALSE	FALSE	FALSE
Human pTyr	1600	NFATC1_HUMAN_371	NFATC1	Y371			ADFAPEDYSSFQHIR	A	D	F	A	P	E	D	Y	S	S	F	Q	H	I	R	1	0.840354	0.0789072	0.600479	0.163196	0.675638	0.0844867	0.519104	0.17763	0.631653	0.202312	0.76949	0.197018		FALSE	FALSE	FALSE	FALSE	FALSE	FALSE
Human pTyr	1601	NFIC_HUMAN_300	NFIC	Y300			TSPGGDYYTSPSSPT	T	S	P	G	G	D	Y	Y	T	S	P	S	S	P	T	2	0.739497	0.174757	0.753669	0.274616	0.687182	0.422375	0.810529	0.227653	0.560166	0.194568	0.828133	0.360968		FALSE	FALSE	FALSE	FALSE	FALSE	FALSE
Human pTyr	1602	NFIC_HUMAN_300_YA	NFIC	Y300		YA	TSPGGDAYTSPSSPT	T	S	P	G	G	D	A	Y	T	S	P	S	S	P	T	1	0.574958	0.335008	0.352751	0.209294	0.394531	0.193672	0.128781	0.0553512	0.523374	0.0641201	0.267485	0.254264		FALSE	FALSE	FALSE	FALSE	FALSE	FALSE
Human pTyr	1603	NFIP2_HUMAN_151	NFIP2	Y151			TDSSPPPYSSITVEV	T	D	S	S	P	P	P	Y	S	S	I	T	V	E	V	1	0.954234	0.1971	0.812938	0.122429	0.797771	0.0932017	0.7253	0.16328	0.896054	0.0362997	1.34685	0.454889		FALSE	FALSE	FALSE	FALSE	FALSE	FALSE
Human pTyr	1604	NFIP2_HUMAN_167	NFIP2	Y167			TTSDTEVYGEFYPVP	T	T	S	D	T	E	V	Y	G	E	F	Y	P	V	P	2	0.793416	0.120244	0.508869	0.00562869	0.520277	0.0219421	0.582607	0.0442257	0.919815	0.407849	0.624373	0.0533859		FALSE	FALSE	FALSE	FALSE	FALSE	FALSE
Human pTyr	1605	NFIP2_HUMAN_167_YA	NFIP2	Y167		YA	TTSDTEVYGEFAPVP	T	T	S	D	T	E	V	Y	G	E	F	A	P	V	P	1	0.633647	0.193984	0.698174	0.331105	0.615729	0.210914	0.705135	0.325998	0.619597	0.116519	1.25153	0.602304		FALSE	FALSE	FALSE	FALSE	FALSE	FALSE
Human pTyr	1606	NFIP2_HUMAN_171	NFIP2	Y171			TEVYGEFYPVPPPYS	T	E	V	Y	G	E	F	Y	P	V	P	P	P	Y	S	3	0.693871	0.375099	0.808157	0.0593674	0.527635	0.294826	0.686411	0.0903834	0.548811	0.179563	0.867343	0.0456504		FALSE	FALSE	FALSE	FALSE	FALSE	FALSE
Human pTyr	1607	NFIP2_HUMAN_171_YA	NFIP2	Y171		YA	TEVAGEFYPVPPPAS	T	E	V	A	G	E	F	Y	P	V	P	P	P	A	S	1	0.352237	0.128882	0.561636	0.0694857	0.639913	0.242607	0.48845	0.17131	0.433741	0.0166615	0.495301	0.00821484		FALSE	FALSE	FALSE	FALSE	FALSE	FALSE
Human pTyr	1608	NFIP2_HUMAN_177	NFIP2	Y177			FYPVPPPYSVATSLP	F	Y	P	V	P	P	P	Y	S	V	A	T	S	L	P	2	0.764279	0.235411	0.651346	0.173257	0.648373	0.175928	0.65	0.231475	0.532678	0.114488	0.583193	0.17645		FALSE	FALSE	FALSE	FALSE	FALSE	FALSE
Human pTyr	1609	NFIP2_HUMAN_177_YA	NFIP2	Y177		YA	FAPVPPPYSVATSLP	F	A	P	V	P	P	P	Y	S	V	A	T	S	L	P	1	0.6541	0.262049	0.655635	0.120282	0.646122	0.146001	0.845962	0.256575	0.674108	0.178554	0.617178	0.141089		FALSE	FALSE	FALSE	FALSE	FALSE	FALSE
Human pTyr	1610	NFKBIA_HUMAN_305	NFKBIA	Y305			FTEDELPYDDCVFGG	F	T	E	D	E	L	P	Y	D	D	C	V	F	G	G	1	1.14423	0.186204	1.11757	0.282873	0.857025	0.294218	1.03525	0.169955	0.867487	0.130637	1.0021	0.176364		FALSE	FALSE	FALSE	FALSE	FALSE	FALSE
Human pTyr	1611	NFL_HUMAN_43	NFL	Y43			ARSAYSSYSAPVSSS	A	R	S	A	Y	S	S	Y	S	A	P	V	S	S	S	2	0.551782	0.127422	0.531572	0.0671246	0.559428	0.169188	0.517727	0.0327306	1.07519	0.0664302	0.838982	0.299598		FALSE	FALSE	FALSE	FALSE	FALSE	FALSE
Human pTyr	1612	NFL_HUMAN_43_YA	NFL	Y43		YA	ARSAASSYSAPVSSS	A	R	S	A	A	S	S	Y	S	A	P	V	S	S	S	1	0.540065	0.12612	0.497071	0.0975735	0.572153	0.139976	0.581782	0.084825	0.503005	0.121751	0.562609	0.0857155		FALSE	FALSE	FALSE	FALSE	FALSE	FALSE
Human pTyr	1613	NFM_HUMAN_320	NFM	Y320			AKEEIAEYRRQLQSK	A	K	E	E	I	A	E	Y	R	R	Q	L	Q	S	K	1	0.849393	0.318949	0.757159	0.072013	0.877232	0.195712	0.970663	0.180786	0.874615	0.113437	0.808737	0.0878633		FALSE	FALSE	FALSE	FALSE	FALSE	FALSE
Human pTyr	1614	NGEF_HUMAN_179	NGEF	Y179			IEQIGLLYQEYRDKS	I	E	Q	I	G	L	L	Y	Q	E	Y	R	D	K	S	2	0.917237	0.255315	1.06522	0.263941	0.806172	0.0822136	1.1043	0.106133	0.903807	0.171896	1.01239	0.289549		FALSE	FALSE	FALSE	FALSE	FALSE	FALSE
Human pTyr	1615	NGEF_HUMAN_179_YA	NGEF	Y179		YA	IEQIGLLYQEARDKS	I	E	Q	I	G	L	L	Y	Q	E	A	R	D	K	S	1	0.63242	0.0613495	0.651961	0.227522	0.664488	0.33297	0.60719	0.180909	0.63752	0.0766886	0.822905	0.197099		FALSE	FALSE	FALSE	FALSE	FALSE	FALSE
Human pTyr	1616	NIPBL_HUMAN_1159	NIPBL	Y1159			SDSDMEDYSPPPSLS	S	D	S	D	M	E	D	Y	S	P	P	P	S	L	S	1	0.779017	0.0905999	0.895861	0.191036	0.900176	0.0569889	0.771608	0.134155	0.690406	0.382672	0.745711	0.0727661		FALSE	FALSE	FALSE	FALSE	FALSE	FALSE
Human pTyr	1617	NMDE2_HUMAN_1109	NMDE2	Y1109			FDEIELAYRRRPPRS	F	D	E	I	E	L	A	Y	R	R	R	P	P	R	S	1	0.533783	0.266337	0.855915	0.719046	0.542638	0.194603	0.645292	0.350798	0.402516	0.197723	0.477266	0.148406		FALSE	FALSE	FALSE	FALSE	FALSE	FALSE
Human pTyr	1618	NMDE2_HUMAN_1133	NMDE2	Y1133			KEGLRDFYLDQFRTK	K	E	G	L	R	D	F	Y	L	D	Q	F	R	T	K	1	0.942307	0.278731	0.903662	0.180191	0.709737	0.0951557	1.10041	0.248403	0.758097	0.112446	0.996051	0.21367		FALSE	FALSE	FALSE	FALSE	FALSE	FALSE
Human pTyr	1619	NMDE2_HUMAN_1474	NMDE2	Y1474			GSSNGHVYEKLSSIE	G	S	S	N	G	H	V	Y	E	K	L	S	S	I	E	1	0.857012	0.376676	0.569109	0.164213	0.55279	0.0223675	0.685643	0.158262	0.79775	0.220629	0.746374	0.189203		FALSE	FALSE	FALSE	FALSE	FALSE	FALSE
Human pTyr	1620	NMDE2_HUMAN_962	NMDE2	Y962			EENLFSDYISEVERT	E	E	N	L	F	S	D	Y	I	S	E	V	E	R	T	1	1.27077	0.295347	0.922277	0.265919	0.786207	0.147024	0.814643	0.279765	0.959091	0.324787	0.865708	0.246799		FALSE	FALSE	FALSE	FALSE	FALSE	FALSE
Human pTyr	1621	NMT1_HUMAN_180	NMT1	Y180			YTLLNENYVEDDDNM	Y	T	L	L	N	E	N	Y	V	E	D	D	D	N	M	2	1.2563	0.0759531	0.760873	0.0605168	1.0118	0.0513585	0.922099	0.152633	0.950634	0.141819	1.20487	0.261339		FALSE	FALSE	FALSE	FALSE	FALSE	FALSE
Human pTyr	1622	NMT1_HUMAN_180_YA	NMT1	Y180		YA	ATLLNENYVEDDDNM	A	T	L	L	N	E	N	Y	V	E	D	D	D	N	M	1	1.07927	0.1794	1.1061	0.0824073	1.11469	0.175725	1.31852	0.283149	1.06212	0.275051	1.34515	0.44116		FALSE	FALSE	FALSE	FALSE	FALSE	FALSE
Human pTyr	1623	NNRD_HUMAN_85	NNRD	Y85			VVGGCQEYTGAPYFA	V	V	G	G	C	Q	E	Y	T	G	A	P	Y	F	A	2	1.24151	0.268871	1.15725	0.0355998	1.02746	0.0480735	1.15161	0.0908375	1.1922	0.00455932	1.13387	0.216345		FALSE	FALSE	FALSE	FALSE	FALSE	FALSE
Human pTyr	1624	NNRD_HUMAN_85_YA	NNRD	Y85		YA	VVGGCQEYTGAPAFA	V	V	G	G	C	Q	E	Y	T	G	A	P	A	F	A	1	1.08107	0.202731	1.0195	0.0261331	0.991327	0.125582	1.034	0.0881263	1.07207	0.156279	1.10756	0.159504		FALSE	FALSE	FALSE	FALSE	FALSE	FALSE
Human pTyr	1625	NOA1_HUMAN_77	NOA1	Y77			ERFLFPEYILDPEPQ	E	R	F	L	F	P	E	Y	I	L	D	P	E	P	Q	1	1.05016	0.196769	0.683449	0.0655175	1.13342	0.483637	1.10889	0.164572	0.847042	0.198379	1.14278	0.163349		FALSE	FALSE	FALSE	FALSE	FALSE	FALSE
Human pTyr	1626	NOL8_HUMAN_376	NOL8	Y376			IMRNDREYDSGDTDE	I	M	R	N	D	R	E	Y	D	S	G	D	T	D	E	1	1.4015	0.620816	1.04559	0.456725	1.2373	0.568714	1.20111	0.495807	1.127	0.419767	1.50682	0.646316		FALSE	FALSE	FALSE	FALSE	FALSE	FALSE
Human pTyr	1627	NOS2_HUMAN_151	NOS2	Y151			IEFVNQYYGSFKEAK	I	E	F	V	N	Q	Y	Y	G	S	F	K	E	A	K	2	1.19742	0.26709	0.99211	0.230777	1.08717	0.172187	1.03918	0.141381	0.954252	0.249096	1.1354	0.289822		FALSE	FALSE	FALSE	FALSE	FALSE	FALSE
Human pTyr	1628	NOS2_HUMAN_151_YA	NOS2	Y151		YA	IEFVNQAYGSFKEAK	I	E	F	V	N	Q	A	Y	G	S	F	K	E	A	K	1	0.923937	0.408123	0.785547	0.0817082	0.839282	0.117165	0.73332	0.10385	0.637888	0.0718881	0.584673	0.114234		FALSE	FALSE	FALSE	FALSE	FALSE	FALSE
Human pTyr	1629	NOS2_HUMAN_575	NOS2	Y575			KVVCMDKYRLSCLEE	K	V	V	C	M	D	K	Y	R	L	S	C	L	E	E	1	0.919148	0.233971	1.08528	0.0474835	0.934774	0.186087	1.12417	0.151408	0.882688	0.0345279	0.97701	0.302456		FALSE	FALSE	FALSE	FALSE	FALSE	FALSE
Human pTyr	1630	NOS3_HUMAN_657	NOS3	Y657			FGLGSRAYPHFCAFA	F	G	L	G	S	R	A	Y	P	H	F	C	A	F	A	1	1.77932	0.124937	1.1464	0.167505	1.29454	0.430015	1.59912	0.246642	1.06611	0.127556	1.46341	0.252028		FALSE	FALSE	FALSE	FALSE	FALSE	FALSE
Human pTyr	1631	NPHN_HUMAN_1193	NPHN	Y1193			SGAWGPLYDEVQMGP	S	G	A	W	G	P	L	Y	D	E	V	Q	M	G	P	1	0.563496	0.161375	0.609854	0.0930275	0.531887	0.0441715	0.480458	0.171967	0.623244	0.0969861	0.793095	0.281354		FALSE	FALSE	FALSE	FALSE	FALSE	FALSE
Human pTyr	1632	NPHP1_HUMAN_349	NPHP1	Y349			GNQFRANYFLQPELM	G	N	Q	F	R	A	N	Y	F	L	Q	P	E	L	M	1	0.775956	0.204708	0.745559	0.132563	0.707106	0.14159	0.883528	0.263875	0.738767	0.203177	0.785522	0.184242		FALSE	FALSE	FALSE	FALSE	FALSE	FALSE
Human pTyr	1633	NPHP1_HUMAN_721	NPHP1	Y721			FDLSEQTYDFLGEMR	F	D	L	S	E	Q	T	Y	D	F	L	G	E	M	R	1	0.419191	0.0988163	0.921075	0.559673	0.610545	0.035715	0.718644	0.11591	0.527505	0.12232	0.59048	0.137562		FALSE	FALSE	FALSE	FALSE	FALSE	FALSE
Human pTyr	1634	NRCAM_HUMAN_1225	NRCAM	Y1225			DDGTFGEYSDAEDHK	D	D	G	T	F	G	E	Y	S	D	A	E	D	H	K	1	0.958485	0.177474	0.863624	0.209234	1.00944	0.263243	0.900139	0.101018	0.767366	0.206121	0.9128	0.22185		FALSE	FALSE	FALSE	FALSE	FALSE	FALSE
Human pTyr	1635	NSF1C_HUMAN_167	NSF1C	Y167			APEEESAYVAGEKRQ	A	P	E	E	E	S	A	Y	V	A	G	E	K	R	Q	1	1.30657	0.315383	0.83166	0.14493	0.930594	0.262036	0.527973	0.160935	0.835692	0.517383	0.631697	0.0818475		FALSE	FALSE	FALSE	FALSE	FALSE	FALSE
Human pTyr	1636	NTAL_HUMAN_136	NTAL	Y136			EDDDANSYENVLICK	E	D	D	D	A	N	S	Y	E	N	V	L	I	C	K	1	1.15989	0.328134	1.01801	0.190059	1.13967	0.367093	0.976503	0.164512	0.827226	0.155532	1.09651	0.285118		FALSE	FALSE	FALSE	FALSE	FALSE	FALSE
Human pTyr	1637	NTAL_HUMAN_193	NTAL	Y193			EDEESEDYQNSASIH	E	D	E	E	S	E	D	Y	Q	N	S	A	S	I	H	1	1.14683	0.440015	1.17133	0.101886	0.967482	0.311231	1.2039	0.308451	1.16423	0.356338	1.05738	0.250649		FALSE	FALSE	FALSE	FALSE	FALSE	FALSE
Human pTyr	1638	NTAL_HUMAN_233	NTAL	Y233			EEDGEPDYVNGEVAA	E	E	D	G	E	P	D	Y	V	N	G	E	V	A	A	1	1.27226	0.401238	1.21305	0.299568	1.17283	0.445478	1.23001	0.325472	1.10268	0.33147	1.2885	0.370037		FALSE	FALSE	FALSE	FALSE	FALSE	FALSE
Human pTyr	1639	NTAL_HUMAN_58	NTAL	Y58			SFTGSRTYSLVGQAW	S	F	T	G	S	R	T	Y	S	L	V	G	Q	A	W	1	0.897677	0.0980386	0.888299	0.089168	0.738508	0.126311	0.936524	0.132195	2.19721	0.965648	1.08425	0.350765		FALSE	FALSE	FALSE	FALSE	FALSE	FALSE
Human pTyr	1640	NTRK1_HUMAN_676	NTRK1	Y676			FGMSRDIYSTDYYRV	F	G	M	S	R	D	I	Y	S	T	D	Y	Y	R	V	3	0.743879	0.173022	0.775514	0.151602	0.641783	0.068231	0.655344	0.134765	0.892101	0.179681	0.844006	0.106561		FALSE	FALSE	FALSE	FALSE	FALSE	FALSE
Human pTyr	1641	NTRK1_HUMAN_676_YA	NTRK1	Y676		YA	FGMSRDIYSTDAARV	F	G	M	S	R	D	I	Y	S	T	D	A	A	R	V	1	0.654005	0.0591475	0.660191	0.0578144	0.704451	0.0921594	0.612923	0.0377595	0.642449	0.0990364	0.782983	0.133877		FALSE	FALSE	FALSE	FALSE	FALSE	FALSE
Human pTyr	1642	NTRK1_HUMAN_681	NTRK1	Y681			DIYSTDYYRVGGRTM	D	I	Y	S	T	D	Y	Y	R	V	G	G	R	T	M	3	0.574966	0.0523548	0.706455	0.176835	0.695995	0.265512	0.66323	0.0584185	0.683225	0.0641423	0.899703	0.220553		FALSE	FALSE	FALSE	FALSE	FALSE	FALSE
Human pTyr	1643	NTRK1_HUMAN_681_YA	NTRK1	Y681		YA	DIASTDAYRVGGRTM	D	I	A	S	T	D	A	Y	R	V	G	G	R	T	M	1	0.52755	0.0392894	0.60616	0.109375	0.650074	0.129456	0.632712	0.188039	0.576927	0.0606994	0.661403	0.0526037		FALSE	FALSE	FALSE	FALSE	FALSE	FALSE
Human pTyr	1644	NTRK2_HUMAN_702	NTRK2	Y702			FGMSRDVYSTDYYRV	F	G	M	S	R	D	V	Y	S	T	D	Y	Y	R	V	3	0.822346	0.177654	0.634804	0.126177	0.732453	0.0896831	0.848641	0.18618	0.79695	0.0570105	0.777225	0.0401838		FALSE	FALSE	FALSE	FALSE	FALSE	FALSE
Human pTyr	1645	NTRK2_HUMAN_702_YA	NTRK2	Y702		YA	FGMSRDVYSTDAARV	F	G	M	S	R	D	V	Y	S	T	D	A	A	R	V	1	0.705823	0.196463	0.560889	0.125088	0.687569	0.165842	0.553317	0.0950443	0.638268	0.0303245	0.576962	0.0885524		FALSE	FALSE	FALSE	FALSE	FALSE	FALSE
Human pTyr	1646	NTRK2_HUMAN_707	NTRK2	Y707			DVYSTDYYRVGGHTM	D	V	Y	S	T	D	Y	Y	R	V	G	G	H	T	M	3	0.62931	0.131955	0.556365	0.0911565	0.469605	0.0704007	0.622545	0.187287	0.680919	0.160339	0.698029	0.150214		FALSE	FALSE	FALSE	FALSE	FALSE	FALSE
Human pTyr	1647	NTRK2_HUMAN_707_YA	NTRK2	Y707		YA	DVASTDAYRVGGHTM	D	V	A	S	T	D	A	Y	R	V	G	G	H	T	M	1	0.534721	0.0618531	0.469834	0.0727351	0.614205	0.0726692	0.571727	0.0399287	0.511306	0.0384598	0.59663	0.0172334		FALSE	FALSE	FALSE	FALSE	FALSE	FALSE
Human pTyr	1648	NTRK3_HUMAN_705	NTRK3	Y705			FGMSRDVYSTDYYRL	F	G	M	S	R	D	V	Y	S	T	D	Y	Y	R	L	3	1.12963	0.424529	0.787916	0.224088	0.800664	0.183277	0.634055	0.182136	0.883014	0.207928	1.02115	0.229228		FALSE	FALSE	FALSE	FALSE	FALSE	FALSE
Human pTyr	1649	NTRK3_HUMAN_705_YA	NTRK3	Y705		YA	FGMSRDVYSTDAARL	F	G	M	S	R	D	V	Y	S	T	D	A	A	R	L	1	0.632267	0.058324	0.624241	0.0382151	0.583071	0.0616904	0.574495	0.0821252	0.54334	0.0359948	0.602845	0.0490546		FALSE	FALSE	FALSE	FALSE	FALSE	FALSE
Human pTyr	1650	NTRK3_HUMAN_710	NTRK3	Y710			DVYSTDYYRLFNPSG	D	V	Y	S	T	D	Y	Y	R	L	F	N	P	S	G	3	0.425507	0.0497411	0.448213	0.0960014	0.720403	0.10927	0.572004	0.130308	0.642944	0.218666	0.62738	0.0467906		FALSE	FALSE	FALSE	FALSE	FALSE	FALSE
Human pTyr	1651	NTRK3_HUMAN_710_YA	NTRK3	Y710		YA	DVASTDAYRLFNPSG	D	V	A	S	T	D	A	Y	R	L	F	N	P	S	G	1	0.483652	0.133808	0.469124	0.170211	0.945928	0.513205	0.517082	0.101756	0.485589	0.137175	0.606103	0.154086		FALSE	FALSE	FALSE	FALSE	FALSE	FALSE
Human pTyr	1652	NUCKS_HUMAN_26	NUCKS	Y26			SDDADEDYGRDSGPP	S	D	D	A	D	E	D	Y	G	R	D	S	G	P	P	1	#DIV/0!	#DIV/0!	#DIV/0!	#DIV/0!	#DIV/0!	#DIV/0!	#DIV/0!	#DIV/0!	#DIV/0!	#DIV/0!	#DIV/0!	#DIV/0!		#DIV/0!	#DIV/0!	#DIV/0!	#DIV/0!	#DIV/0!	#DIV/0!
Human pTyr	1653	NUDC2_HUMAN_145	NUDC2	Y145			GAEISGNYTKGGPDF	G	A	E	I	S	G	N	Y	T	K	G	G	P	D	F	1	0.722859	0.131383	0.566161	0.111119	0.554491	0.100096	0.49041	0.0846941	0.579732	0.24177	0.583428	0.0719278		FALSE	FALSE	FALSE	FALSE	FALSE	FALSE
Human pTyr	1654	NUDT5_HUMAN_74	NUDT5	Y74			VLQRTLHYECIVLVK	V	L	Q	R	T	L	H	Y	E	C	I	V	L	V	K	1	2.78539	0.807976	2.35672	0.291097	1.94966	0.191732	2.50135	0.284631	2.24648	0.0617169	1.95802	0.532967		FALSE	FALSE	FALSE	FALSE	FALSE	FALSE
Human pTyr	1655	NUFP2_HUMAN_218	NUFP2	Y218			GSGSESGYTTPKKRK	G	S	G	S	E	S	G	Y	T	T	P	K	K	R	K	1	1.28126	0.562983	1.09675	0.468275	0.997136	0.283413	1.10326	0.538139	1.28386	0.518118	1.14124	0.490211		FALSE	FALSE	FALSE	FALSE	FALSE	FALSE
Human pTyr	1656	NUMA1_HUMAN_1774	NUMA1	Y1774			VESLESLYFTPIPAR	V	E	S	L	E	S	L	Y	F	T	P	I	P	A	R	1	1.10709	0.389238	0.922189	0.141351	0.973072	0.271039	1.18901	0.298684	1.11407	0.0088083	1.25037	0.204858		FALSE	FALSE	FALSE	FALSE	FALSE	FALSE
Human pTyr	1657	NUMA1_HUMAN_1836	NUMA1	Y1836			DSANSSFYSTRSAPA	D	S	A	N	S	S	F	Y	S	T	R	S	A	P	A	1	0.704879	0.172578	0.62675	0.120231	0.699187	0.214014	0.67332	0.17964	0.593512	0.183256	0.565471	0.0788693		FALSE	FALSE	FALSE	FALSE	FALSE	FALSE
Human pTyr	1658	NYAP2_HUMAN_268	NYAP2	Y268			DDQSEAVYEEMKYPI	D	D	Q	S	E	A	V	Y	E	E	M	K	Y	P	I	2	1.14991	0.199251	1.062	0.262487	1.21836	0.19354	1.10951	0.184748	1.08157	0.267971	1.05662	0.445061		FALSE	FALSE	FALSE	FALSE	FALSE	FALSE
Human pTyr	1659	NYAP2_HUMAN_268_YA	NYAP2	Y268		YA	DDQSEAVYEEMKAPI	D	D	Q	S	E	A	V	Y	E	E	M	K	A	P	I	1	1.27365	0.148648	1.53136	0.779125	0.92409	0.11655	1.16727	0.205452	0.955524	0.194526	0.958012	0.266097		FALSE	FALSE	FALSE	FALSE	FALSE	FALSE
Human pTyr	1660	OCLN_HUMAN_368	OCLN	Y368			DDFRQPRYSSGGNFE	D	D	F	R	Q	P	R	Y	S	S	G	G	N	F	E	1	0.527944	0.161484	0.528098	0.123381	0.442964	0.0957276	0.611575	0.0816573	0.49842	0.0695517	0.649084	0.143933		FALSE	FALSE	FALSE	FALSE	FALSE	FALSE
Human pTyr	1661	OCLN_HUMAN_398	OCLN	Y398			KRTEQDHYETDYTTG	K	R	T	E	Q	D	H	Y	E	T	D	Y	T	T	G	2	0.88037	0.1746	0.718025	0.209228	0.787617	0.144549	0.861535	0.263999	0.943012	0.319481	0.995894	0.166755		FALSE	FALSE	FALSE	FALSE	FALSE	FALSE
Human pTyr	1662	OCLN_HUMAN_398_YA	OCLN	Y398		YA	KRTEQDHYETDATTG	K	R	T	E	Q	D	H	Y	E	T	D	A	T	T	G	1	1.16177	0.372078	0.886356	0.158928	1.05435	0.176786	1.06836	0.349172	0.92922	0.200487	0.949684	0.188046		FALSE	FALSE	FALSE	FALSE	FALSE	FALSE
Human pTyr	1663	ODPA_HUMAN_301	ODPA	Y301			MSDPGVSYRTREEIQ	M	S	D	P	G	V	S	Y	R	T	R	E	E	I	Q	1	0.702506	0.302358	0.78554	0.215555	0.726083	0.197445	0.96512	0.448468	0.64105	0.200145	0.695523	0.133249		FALSE	FALSE	FALSE	FALSE	FALSE	FALSE
Human pTyr	1664	ODPB_HUMAN_67	ODPB	Y67			VAQYDGAYKVSRGLW	V	A	Q	Y	D	G	A	Y	K	V	S	R	G	L	W	2	0.845885	0.135057	0.721637	0.137799	0.666673	0.0204237	0.76503	0.078994	0.704444	0.132508	0.783295	0.0318311		FALSE	FALSE	FALSE	FALSE	FALSE	FALSE
Human pTyr	1665	ODPB_HUMAN_67_YA	ODPB	Y67		YA	VAQADGAYKVSRGLW	V	A	Q	A	D	G	A	Y	K	V	S	R	G	L	W	1	0.857226	0.0668997	0.821644	0.136287	0.836021	0.0562013	0.854865	0.00570644	0.743983	0.154403	0.872424	0.0645222		FALSE	FALSE	FALSE	FALSE	FALSE	FALSE
Human pTyr	1666	OPRK_HUMAN_157	OPRK	Y157			TMMSVDRYIAVCHPV	T	M	M	S	V	D	R	Y	I	A	V	C	H	P	V	1	1.69687	0.307141	1.32757	0.210553	1.57459	0.100473	1.53897	0.134633	1.44489	0.260126	1.61053	0.361889		FALSE	FALSE	FALSE	FALSE	FALSE	FALSE
Human pTyr	1667	OPRM_HUMAN_168	OPRM	Y168			CTMSVDRYIAVCHPV	C	T	M	S	V	D	R	Y	I	A	V	C	H	P	V	1	1.74516	0.119651	1.55321	0.0922647	1.73434	0.16525	1.92515	0.287283	1.45207	0.251539	1.73885	0.176625		FALSE	FALSE	FALSE	FALSE	FALSE	FALSE
Human pTyr	1668	ORN_HUMAN_122	ORN	Y122			ITLQQAEYEFLSFVR	I	T	L	Q	Q	A	E	Y	E	F	L	S	F	V	R	1	1.98889	0.435884	1.21248	0.146087	1.08683	0.261942	1.26812	0.343905	1.36705	0.226083	1.37843	0.122095		FALSE	FALSE	FALSE	FALSE	FALSE	FALSE
Human pTyr	1669	OSB11_HUMAN_62	OSB11	Y62			SDHMENVYGYLMKYT	S	D	H	M	E	N	V	Y	G	Y	L	M	K	Y	T	3	1.77177	0.671352	1.01209	0.111314	1.0752	0.104694	1.10772	0.185036	1.09452	0.0860229	1.42914	0.149609		FALSE	FALSE	FALSE	FALSE	FALSE	FALSE
Human pTyr	1670	OSB11_HUMAN_62_YA	OSB11	Y62		YA	SDHMENVYGALMKAT	S	D	H	M	E	N	V	Y	G	A	L	M	K	A	T	1	1.20129	0.22725	0.849871	0.0167262	0.93688	0.123738	1.30158	0.263076	0.782147	0.121076	0.899281	0.193064		FALSE	FALSE	FALSE	FALSE	FALSE	FALSE
Human pTyr	1671	OSTP_HUMAN_225	OSTP	Y225			DSRGKDSYETSQLDD	D	S	R	G	K	D	S	Y	E	T	S	Q	L	D	D	1	1.06616	0.16894	0.938765	0.226601	0.885618	0.0514304	1.14562	0.0418983	0.928372	0.231014	0.987212	0.13848		FALSE	FALSE	FALSE	FALSE	FALSE	FALSE
Human pTyr	1672	OTUD4_HUMAN_460	OTUD4	Y460			IEESRLLYEIQNRDE	I	E	E	S	R	L	L	Y	E	I	Q	N	R	D	E	1	0.764928	0.189627	0.866497	0.104294	0.998675	0.248804	0.916359	0.143214	0.760135	0.136641	0.804798	0.0134437		FALSE	FALSE	FALSE	FALSE	FALSE	FALSE
Human pTyr	1673	P2RX6_HUMAN_64	P2RX6	Y64			ALLAKKGYQERDLEP	A	L	L	A	K	K	G	Y	Q	E	R	D	L	E	P	1	0.625012	0.0736402	0.587572	0.0906777	0.859681	0.235206	0.810521	0.0975426	0.738662	0.084451	0.671282	0.207355		FALSE	FALSE	FALSE	FALSE	FALSE	FALSE
Human pTyr	1674	P2RX7_HUMAN_343	P2RX7	Y343			YIGSTLSYFGLAAVF	Y	I	G	S	T	L	S	Y	F	G	L	A	A	V	F	2	2.89224	0.512833	2.27509	0.521349	2.2124	0.613081	3.76239	1.67985	2.54271	0.798749	2.48096	0.79545		FALSE	FALSE	FALSE	TRUE	FALSE	FALSE
Human pTyr	1675	P2RX7_HUMAN_343_YA	P2RX7	Y343		YA	AIGSTLSYFGLAAVF	A	I	G	S	T	L	S	Y	F	G	L	A	A	V	F	1	3.03738	0.748451	2.26685	0.512405	2.11306	0.542745	2.51482	0.411687	2.4954	0.646649	2.29372	0.601714		FALSE	FALSE	FALSE	FALSE	FALSE	FALSE
Human pTyr	1676	P55G_HUMAN_341	P55G	Y341			NEDADENYFINEEDE	N	E	D	A	D	E	N	Y	F	I	N	E	E	D	E	1	2.35976	0.935901	1.91346	0.335754	1.45043	0.330313	2.07327	0.860687	1.23397	0.381831	1.77848	0.357249		FALSE	FALSE	FALSE	FALSE	FALSE	FALSE
Human pTyr	1677	P73_HUMAN_28	P73	Y28			SLEPDSTYFDLPQSS	S	L	E	P	D	S	T	Y	F	D	L	P	Q	S	S	1	0.595825	0.0831664	0.632813	0.193478	0.652987	0.0619389	0.719307	0.105845	0.685376	0.165867	0.790874	0.0969918		FALSE	FALSE	FALSE	FALSE	FALSE	FALSE
Human pTyr	1678	P73_HUMAN_99	P73	Y99			SVPTHSPYAQPSSTF	S	V	P	T	H	S	P	Y	A	Q	P	S	S	T	F	1	0.613623	0.161877	0.582857	0.108199	0.607019	0.0573911	0.493779	0.0938533	0.518459	0.125883	0.622729	0.0254433		FALSE	FALSE	FALSE	FALSE	FALSE	FALSE
Human pTyr	1679	P85A_HUMAN_467	P85A	Y467			SREYDRLYEEYTRTS	S	R	E	Y	D	R	L	Y	E	E	Y	T	R	T	S	3	0.77305	0.338738	0.589998	0.117159	0.661325	0.0458459	0.721568	0.0852131	0.705337	0.200184	0.903568	0.177769		FALSE	FALSE	FALSE	FALSE	FALSE	FALSE
Human pTyr	1680	P85A_HUMAN_467_YA	P85A	Y467		YA	SREADRLYEEATRTS	S	R	E	A	D	R	L	Y	E	E	A	T	R	T	S	1	0.58886	0.22902	0.640001	0.150784	0.633629	0.176194	0.636554	0.146454	0.616362	0.107825	0.795055	0.314299		FALSE	FALSE	FALSE	FALSE	FALSE	FALSE
Human pTyr	1681	P85A_HUMAN_607	P85A	Y607			NENTEDQYSLVEDDE	N	E	N	T	E	D	Q	Y	S	L	V	E	D	D	E	1	1.38804	0.0840855	0.936054	0.186243	0.891214	0.186981	1.28089	0.162912	1.08571	0.148655	1.11311	0.187564		FALSE	FALSE	FALSE	FALSE	FALSE	FALSE
Human pTyr	1682	P85B_HUMAN_464	P85B	Y464			SREYDQLYEEYTRTS	S	R	E	Y	D	Q	L	Y	E	E	Y	T	R	T	S	3	0.667802	0.197941	0.762037	0.179536	0.524447	0.0229284	0.594053	0.124381	0.635727	0.0757924	0.799076	0.22975		FALSE	FALSE	FALSE	FALSE	FALSE	FALSE
[truncated: 10,827 more rows]
